# Supplementary material for: Threatened Corals Provide Underexplored Microbial Habitats
Source: PLoS One. 2010 Mar 5;5(3):e9554. doi: 10.1371/journal.pone.0009554 (PMC2832684; doi:10.1371/journal.pone.0009554)
Supplement: Table S1 — Re-sampled V6-tag abundances in coral samples and reef water. (1.95 MB XLS) [file pone.0009554.s001.xls]

## Sheet: Sheet1
Montastraea faveolata			Montastraea franksi			Diploria strigosa			Acropora palmata			Acropora cervicornis			Porites astreoides			Gorgonia ventalina			Reef water
Classification	# of reads	V6-tag sequence	Classification	# of reads	V6-tag sequence	Classification	# of reads	V6-tag sequence	Classification	# of reads	V6-tag sequence	Classification	# of reads	V6-tag sequence	Classification	# of reads	V6-tag sequence	Classification	# of reads	V6-tag sequence	Classification	# of reads	V6-tag sequence
Bacteria;Bacteroidetes;Sphingobacteria;Sphingobacteriales;Flammeovirgaceae;Cardinium	1245	TGGGCTCGAATGTCTCTGCTACCTCGAGAAATCGAGGGTTCCTTCGGGACAGAGTACA	Bacteria;Proteobacteria;Gammaproteobacteria	2014	TGGCCTTGACATCGTGCGAATCTTTTAGAGATAGAAGAGTGCCTTCGGGAGCGCATGGAC	Bacteria;Proteobacteria;Alphaproteobacteria	4864	AGCCCTTGACATGTGGAGTCTGATTACCGGAGACGGTTTTCTTCAGTTCGGCTGGCTCCAACAC	Bacteria	1532	AACCCTTGACATGTTTTTGAAACCCTTGCCGTAATAGCAAGACTAGCAATTCAC	Bacteria;Bacteroidetes;Sphingobacteria;Sphingobacteriales	3157	TGGGCTAGAATGTGATCGGCGTCCCGGGAGACCGGGATTTCTTCGGACGTGAAACA	Bacteria;Proteobacteria;Gammaproteobacteria;Pseudomonadales;Pseudomonadaceae;Pseudomonas	5140	TGGCCTTGACATCCTGCGAACCTTCTAGAGATAGGAGGGTGCCTTCGGGAGCGCAGAGAC	Bacteria;Proteobacteria;Gammaproteobacteria	6560	TGGCCTTGACATCGTGCGAATCTTTTAGAGATAGAAGAGTGCCTTCGGGAGCGCATGGAC	Bacteria;Cyanobacteria;True Cyanobacteria	3534	AGGGTTTGACATCCTGCGAATCTCTTGGAAACAGGAGAGTGCCTTCGGGAACGCAGTGAC
Bacteria;Bacteroidetes;Flavobacteria;Flavobacteriales;Flavobacteriaceae	626	AGGGCTTAAATGGAAGTTGCATTAGTTTTAATCGACTATTTCTTCGGACTACTTTCA	Bacteria;Cyanobacteria;True Cyanobacteria	1067	AGGGTTTGACATCCTGCGAATCTCTTGGAAACAGGAGAGTGCCTTCGGGAACGCAGTGAC	Bacteria;Proteobacteria;Gammaproteobacteria	1188	AAGCCTTGACATCTAGCGAACTTTCCAGAGATGGATTGGTGCCTTCGGGAACGCTAAGAC	Bacteria;Bacteroidetes;Sphingobacteria;Sphingobacteriales	1231	TGGGCTAGAATGTGATTGCCATCCCCAGAGATGGGGAGTTCTTCGGACATGAAACA	Bacteria;Cyanobacteria	1079	AGGGCTTGACATCCCGCGAATCTTTTGGAAACGAGAGAGTGCCTTCGGGAACGCGGAGAC	Bacteria;Proteobacteria;Gammaproteobacteria;Pseudomonadales;Pseudomonadaceae;Pseudomonas	4253	TGGCCTTGACATCCTGCGAACCTTCTAGAGATAGGAGGGTGCCTTCGGGAACGCAGAGAC	Bacteria;Proteobacteria;Alphaproteobacteria;Rhodobacterales;Rhodobacteraceae;Roseovarius	1271	AGTCCTTGACATGGATATCGCCGACGCAGAGATGCGTCTTTCAGTTCGGCTGGATATCGCAC	Bacteria;Proteobacteria;Alphaproteobacteria;Rickettsiales;SAR11	1438	AACACTTGACATGTTCGTCGCGACTTTAAGAGATTAAAGTTTTCGGTTCGGCCGGACGAAACAC
Bacteria;Bacteroidetes;Sphingobacteria;Sphingobacteriales	379	TGGGCTAGAATGTGATCGGCGTCCCGGGAGACCGGGATTTCTTCGGACGTGAAACA	Bacteria;Proteobacteria;Alphaproteobacteria	811	AGCCCTTGACATGTGGAGTCTGATTACCGGAGACGGTTTTCTTCAGTTCGGCTGGCTCCAACAC	Bacteria;Proteobacteria;Alphaproteobacteria	874	CACCTTTGACATGGTAGTTATTGATAGTGGAGACACTGTTATTCAGTTAGGCTGGGCTACGCAC	Bacteria;Firmicutes;Clostridia;Clostridiales	585	AGGATTTGACATCCCATATTTTTTTAGAAATAAAAAATAATAGTGGAGAC	Bacteria;Proteobacteria;Alphaproteobacteria	891	AGCCCTTGACATCCCGGTCGCGGATTCCAGAGATGGTTTCCTTCAGTTCGGCTGGACCGGTGAC	Bacteria;Proteobacteria;Alphaproteobacteria	535	AGCCCTTGACATACCAAGTATGATTACCGGAGACGGTTTTCTTCAGTTCGGCTGGCTTGGATAC	Bacteria;Proteobacteria;Gammaproteobacteria;Oceanospirillales	889	TGGCCTTGACATCCTGCGAACTGACTGGAGACAGTCGGGTGCCTTCGGGAACGCAGAGAC	Bacteria;Proteobacteria;Alphaproteobacteria;Rhodobacterales;Rhodobacteraceae	935	AACCCTTGACATCCTGTGCTACATCCAGAGATGGATGGTTCCCTTCGGGGACGCAGTGAC
Bacteria;Proteobacteria;Alphaproteobacteria	246	CACCTTTGACATGGTAGTTCGGGGTATTGGAGACAATACCTTTCAGCTCGGCTGGGCTACACAC	Bacteria;Proteobacteria;Gammaproteobacteria;Pseudomonadales;Pseudomonadaceae;Pseudomonas	540	TGGCCTTGACATCCTGCGAACCTTCTAGAGATAGGAGGGTGCCTTCGGGAGCGCAGAGAC	Bacteria;Proteobacteria;Alphaproteobacteria;Rhodobacterales;Rhodobacteraceae;Roseovarius	421	AGCTCTTGACATCCTCATCGCGGATGGCGGAGACGCTTTCCTTCAGTTCGGCTGGATGAGAGAC	Bacteria;OP11	491	AGGGTTTGACATTCCATAACCTATTTTAGAAATAAATAGAATTTAAGTATGGTAAC	Bacteria	869	AACCCTTGACATGTTTTTGAAACCCTTGCCGTAATAGCAAGACTAGCAATTCAC	Bacteria;Proteobacteria;Alphaproteobacteria;Rhodospirillales	481	AACCCTTGACATGTGAGGTATGATTACCAGAGATGGTTTTCTTCAGTTCGGCTGGCCTCAACAC	Bacteria;Proteobacteria;Gammaproteobacteria;Pseudomonadales;Pseudomonadaceae;Pseudomonas	323	AGGCCTTGACATCCAATGAACTTTCTAGAGATAGATTGGTGCCTTCGGGAACATTGAGAC	Bacteria;Proteobacteria;Alphaproteobacteria;Rickettsiales;SAR11	528	AACACTTGACATGTTCGTCGCGACTCTAAGAGATTAGAGTTTTCGGTTCGGCCGGACGAAACAC
Bacteria;Proteobacteria;Gammaproteobacteria	231	TGGCCTTGACATCCTGCGAACTTTCTAGAGATAGATTGGTGCCTTCGGGAACGCAGTGAC	Bacteria;Proteobacteria;Gammaproteobacteria;Pseudomonadales;Pseudomonadaceae;Pseudomonas	390	TGGCCTTGACATCCTGCGAACCTTCTAGAGATAGGAGGGTGCCTTCGGGAACGCAGAGAC	Bacteria;Proteobacteria;Alphaproteobacteria	388	AGCCCTTGACATCCCGGTCGCGGTCCTTGGAGACGAGGACTTTCAGTTCGGCTGGACCGGAGAC	Bacteria;Firmicutes;Clostridia;Clostridiales	395	AGGATTTGACATCCCATATTTTTTTTAGAAATAAAAAATAATAGTGGAGAC	Bacteria;Cyanobacteria	803	AGGGCTTGACATCCCGCGAATCTTTTGGAAACGAGAGAGTGCCTTCGGGAGCGCGGAGAC	Bacteria;Proteobacteria;Gammaproteobacteria;Pseudomonadales;Pseudomonadaceae;Pseudomonas	376	TGGCCTTGACATCCTGCGAACCTTCTAGAGATAGGAGGATGCCTTCGGGAACGCAGAGAC	Bacteria;Cyanobacteria;True Cyanobacteria;Unassigned;Family II;GpIIa	271	AGGGCTTGACATCCTGCGAATCTCTGGGAAACCGGAGAGTGCCTTCGGGAACGCAGTGAC	Bacteria;Cyanobacteria;True Cyanobacteria;Unassigned;Family II;GpIIa	359	AGGGTTTGACATCCTGCGAATCTCTTGGAAACGAGAGAGTGCCTTCGGGAGCGCAGTGAC
Bacteria;Acidobacteria;Acidobacteria;Acidobacteriales;Acidobacteriaceae;Gp10	223	TGGGTTTAAACTGTGGCGGACCGTTCCAGAGATGGTTCATTCCCTTCGGGGACTGTCACAG	Bacteria;Proteobacteria;Alphaproteobacteria;Rhodobacterales;Rhodobacteraceae	359	AACCCTTGACATCCTGTGCTACATCCAGAGATGGATGGTTCCCTTCGGGGACGCAGTGAC	Bacteria;Proteobacteria;Alphaproteobacteria	258	AGCTCTTGACATGTGGAGTATGATTACCGGAGATCGGTTTTCTTCAGTTCGGCTGGCTCCAACAC	Bacteria;Proteobacteria;Gammaproteobacteria	309	TGGCCTTGACATCGTGCGAATCTTTTAGAGATAGAAGAGTGCCTTCGGGAGCGCATGGAC	Bacteria;OP11	468	AGGGTTTGACATTCCATAACCTATTTTAGAAATAAATAGAATTTAAGTATGGTAAC	Bacteria;Proteobacteria;Gammaproteobacteria;Pseudomonadales;Pseudomonadaceae;Pseudomonas	192	TGGTCTTGACATCCTGCGAACCTTCTAGAGATAGGAGGATGCCTTCGGGAACGCAGAGAC	Bacteria;Proteobacteria;Gammaproteobacteria	255	TGGCCTTGACATCCTGCGAACTTTCTAGAGATAGATTGGTGCCTTCGGGAACGCAGAGAC	Bacteria;Cyanobacteria;True Cyanobacteria	254	AGGGTTTGACATCCTGCGAATCTCTTGGAAACGAGAGAGTGCCTTCGGGAACGCAGTGAC
Bacteria;Firmicutes;Clostridia;Clostridiales	187	AGGGCTTGACATCCCTCTGACGTAGGAGTAAAATTCTATTTCCCTTAGGGGACAGAGGAGAC	Bacteria;Proteobacteria;Alphaproteobacteria;Rickettsiales;SAR11	329	AACACTTGACATGTTCGTCGCGACTTTAAGAGATTAAAGTTTTCGGTTCGGCCGGACGAAACAC	Bacteria;Bacteroidetes;Sphingobacteria;Sphingobacteriales;Flammeovirgaceae;Cardinium	218	TGGGCTCGAATGTCTCTGCTACCTCGAGAAATCGAGGGTTCCTTCGGGACAGAGTACA	Bacteria;Firmicutes;Clostridia;Clostridiales	266	AGGATTTGACATCCCATATTTTTTTAGAAATAAAAAAATAATAGTGGAGAC	Bacteria;Proteobacteria;Gammaproteobacteria;Enterobacteriales;Enterobacteriaceae;Buchnera	234	AGGTTTGACATTCCATAACCTATTTAGAAATAAATAGAATTTAAGTATGGTAAC	Bacteria;Bacteroidetes;Sphingobacteria;Sphingobacteriales;Flammeovirgaceae;Cardinium	72	TGGGCTCGAATGTCTCTGCTACCTCGAGAAATCGAGGGTTCCTTCGGGACAGAGTACA	Bacteria	229	AACCCTTGACATGTTTTTGAAACCCTTGCCGTAATAGCAAGACTAGCAATTCAC	Bacteria;Proteobacteria;Alphaproteobacteria;Rhodobacterales;Rhodobacteraceae	219	AACCCTTGACATCCTGTGCTACATTCAGAGATGAATGGTTCCCTTCGGGGACGCAGTGAC
Bacteria	186	CAGGCTCGAACGCGGCCGGACAGGTCTTGAAAGGGATCCTCCTTCGGGTCGGTCGCG	Bacteria;Proteobacteria;Alphaproteobacteria;Rhodobacterales;Rhodobacteraceae;Roseovarius	277	AGTCCTTGACATGGATATCGCCGACGCAGAGATGCGTCTTTCAGTTCGGCTGGATATCGCAC	Bacteria;Proteobacteria;Betaproteobacteria;Burkholderiales;Alcaligenaceae;Pelistega	208	AACCCTTGACATGTTTTTGGAAACCTTGTTGTAATAGCAAGACTCGCAATTCAC	Bacteria;Tenericutes;Mollicutes;Acholeplasmatales;Acholeplasmataceae;Phytoplasma	263	AAGGCTTGACATTACTTGCGAATTTATGGAAACATAAAAGAGGTTATCAAGCTAAC	Bacteria;Proteobacteria;Deltaproteobacteria	178	CGGGCTTGACATCGAGGGAAAGCCCTTAGAAATAAGGGCCCTCATCTTCGGATGACCCAAAGAC	Bacteria;Proteobacteria;Betaproteobacteria;Burkholderiales;Alcaligenaceae;Pelistega	49	AACCCTTGACATGTTTTTGGAAACCTTGTTGTAATAGCAAGACTCGCAATTCAC	Bacteria;Proteobacteria;Gammaproteobacteria	225	TGGTCTTGACATACAGAGAACTTAGTAGAGATACTTTGGTGCCTTCGGGAACTCTGATAC	Bacteria;Proteobacteria;Alphaproteobacteria;Rhodospirillales	199	AGTCCTTGACATGGAGAGTTTGGTTTCCGGAGACGGATTCCTTCAGTTCGGCTGGCTCTCACAC
Bacteria;Actinobacteria;Actinobacteria	185	TGGGTTTGACATGCACGGAAAAGCCATAGAGATATGGTGTCCTTCGGGGCTGTGCGC	Bacteria;Bacteroidetes;Sphingobacteria;Sphingobacteriales;Flammeovirgaceae;Cardinium	265	TGGGCTCGAATGTCTCTGCTACCTCGAGAAATCGAGGGTTCCTTCGGGACAGAGTACA	Bacteria;Proteobacteria;Betaproteobacteria;Burkholderiales;Alcaligenaceae;Achromobacter	150	AACCCTTGACATGAATTTGAACCCTTGCTGTGCAGGCAAGACACGCAATTCAC	Bacteria;Proteobacteria;Alphaproteobacteria;Rhodospirillales;Acetobacteraceae	240	ACCCCTTGACATGCCGTGCTACATCCGGAGACGGATGGTTCCTTCGGGACGCGGACAC	Bacteria;Firmicutes;Bacilli;Bacillales	171	CAGACTTGACATCCTGTGGTAGCTTTAGAGATAGAGTGTTCTTTTCGGAGACACAGAGAC	Bacteria;Proteobacteria;Gammaproteobacteria;Pseudomonadales;Pseudomonadaceae;Pseudomonas	45	TGGCCTTGACATCCTGCGAACCTTCTAGAGATAGGAGGGTGCCTTCGGGGAGCGCAGAGAC	Bacteria;Cyanobacteria;True Cyanobacteria	161	AGGGTTTGACATCCTGCGAATCTCTTGGAAACAGGAGAGTGCCTTCGGGAACGCAGTGAC	Bacteria;Proteobacteria;Gammaproteobacteria	197	TACACTTGACATACTTCGAATTTTCTAGAGATAGATTAGTGCCTTCGGGAACGGAGATAC
Bacteria;Spirochaetes;Spirochaetes;Spirochaetales;Spirochaetaceae;Spirochaeta	182	AGGGCTTGACATCACCCGGAAGTAGTCAGAGATGATTATGCTCTTCGGAGCCGGGTGAC	Bacteria;Proteobacteria;Gammaproteobacteria;Oceanospirillales	243	TGGCCTTGACATCCTGCGAACTGACTGGAGACAGTCGGGTGCCTTCGGGAACGCAGAGAC	Bacteria;Proteobacteria;Alphaproteobacteria	116	AGCCCTTGACATCCCGGTCGCGGATTCCAGAGATGGTCTCCTTCAGTTCGGCTGGACCGGTGAC	Bacteria;Proteobacteria;Gammaproteobacteria;Enterobacteriales;Enterobacteriaceae;Serratia	178	TACTCTTGACATCCAGAGAATCCTGCAGAGATGCGGGAGTGCCTTCGGGAACTTTGAGAC	Bacteria;Proteobacteria;Alphaproteobacteria;Rhodospirillales;Rhodospirillaceae	159	AGCCCTTGACATGTCCCTTTGGGGCCCTGGAGACGGGGTCTTTCGGTTCGGCCGGAGGGAGCAC	Bacteria;Proteobacteria;Alphaproteobacteria;Rhodobacterales;Rhodobacteraceae;Pseudovibrio	42	AGCCCTTGACATTTGGCGCTACAACCGGAGACGGTTGGTTCCCTTCGGGGACGTCAGGAC	Bacteria;Proteobacteria;Gammaproteobacteria;Enterobacteriales;Enterobacteriaceae	121	TGGTCTTGACATCCACAGAACTTTCCAGAGATGGATTGGTGCCTTCGGGAACTGTGAGAC	Bacteria;Cyanobacteria;True Cyanobacteria;Unassigned;Family II;GpIIa	194	AGGGCTTGACATCCTGCGAATCTCTGGGAAACCGGAGAGTGCCTTCGGGAACGCAGTGAC
Bacteria;Proteobacteria;Betaproteobacteria;Burkholderiales;Alcaligenaceae;Pelistega	179	AACCCTTGACATGTTTTTGGAAACCTTGTTGTAATAGCAAGACTCGCAATTCAC	Bacteria;Proteobacteria;Betaproteobacteria;Burkholderiales;Alcaligenaceae;Pelistega	176	AACCCTTGACATGTTTTTGGAAACCTTGTTGTAATAGCAAGACTCGCAATTCAC	Bacteria;Proteobacteria;Deltaproteobacteria;Desulfobacterales;Desulfobulbaceae	89	TGGTCTTGACATCCCGGGAATCCTGTGGAAACACGGGAGTGCCTCTTTGAGGAGCCTGGTGAC	Bacteria;Bacteroidetes;Sphingobacteria;Sphingobacteriales;Flammeovirgaceae;Roseivirga	168	TGGGCTCGAATGGTACCGGAATTATTCAGAAATGGATAAGTCTTCGGACCGGTATCA	Bacteria;Proteobacteria;Gammaproteobacteria;Pseudomonadales;Pseudomonadaceae;Pseudomonas	150	AGGCCTTGACATCCAATGAACTTTCTAGAGATAGATTGGTGCCTTCGGGAACATTGAGAC	Bacteria;Proteobacteria;Alphaproteobacteria	41	AGCCCTTGACATCCCGGTCGCGGGGAGTGGAGACACACCCTTTCAGTTCGGCTGGACCGGAGAC	Bacteria;Bacteroidetes;Flavobacteria;Flavobacteriales;Flavobacteriaceae	108	AAAACTTAAATGTAGAACGACAGGAGCAGAGATGCTTTTTTCTTCGGACGCTCTACA	Bacteria;Cyanobacteria;True Cyanobacteria	164	AGGGTTTGACATCCTGCGAATTTCTGGGAAACCGGAAAGTGCCTTCGGGAGCGCAGTGAC
Bacteria;Proteobacteria;Alphaproteobacteria;Rhodospirillales	168	AGCCCTTGACATTGGCGTCGCGGTTTCCGGAGACGGAGACTTTCAGTTCGGCTGGACGCCGGAC	Bacteria;Proteobacteria;Gammaproteobacteria	159	AAGCCTTGACATCTAGCGAACTTTCCAGAGATGGATTGGTGCCTTCGGGAACGCTAAGAC	Bacteria;Bacteroidetes;Sphingobacteria;Sphingobacteriales;Flammeovirgaceae	83	TGGGCTAGAAAGGCGTTGCTATCTTGAGAGATCAAGAGTTCCTTCGGGACTTCGCCTA	Bacteria;Bacteroidetes;Flavobacteria;Flavobacteriales;Flavobacteriaceae;Robiginitalea	159	AGGGCTTAAATGCATTGTGACAGGGGCAGAGACGCCCTTTTCTTCGGACACATTGCA	Bacteria;Proteobacteria;Gammaproteobacteria;Enterobacteriales;Enterobacteriaceae	141	TGGTCTTGACATCCACAGAACTTTCCAGAGATGGATTGGTGCCTTCGGGAACTGTGAGAC	Bacteria;Proteobacteria;Alphaproteobacteria	40	AGCCCTTGACATGGGGGTCGCGGATTTCAGAGATGATTTCCTTCAGTTCGGCTGGACCCCACAC	Bacteria;Proteobacteria;Alphaproteobacteria;Rhodobacterales;Rhodobacteraceae;Amaricoccus	107	AATCCTTGACATCAAGATCGCGGACTCAGAGATGAGTCTTTCAGTTTGGCTGGATCTTAGAC	Bacteria;Proteobacteria;Alphaproteobacteria	152	AACACTTGACATGTTCGTCGCGAGACTAAGAGATTAGTTTCTTCAGTTCGGCTGGACGAAACAC
Bacteria;Gemmatimonadetes	161	TGGGCTTGACATCTTGGCGAAACCTCCTGGAAACAGGAGGCCTCCTTCGGGACGCCATGAC	Bacteria	147	AACCCTTGACATGTTTTTGAAACCCTTGCCGTAATAGCAAGACTAGCAATTCAC	Bacteria;Proteobacteria;Alphaproteobacteria	82	AGCCCTTGACATGGGCGTCGCGGTTCCTGGAGACAGGATCCTTCAGTTCGGCTGGACGCCACAC	Bacteria;Bacteroidetes;Flavobacteria;Flavobacteriales;Flavobacteriaceae;Muricauda	138	AGGGCTTAAATGCAGGCTGCATGGGGCAGAGACGCCCCTTTCTTCGGACCGCCTGCA	Bacteria;Proteobacteria;Alphaproteobacteria	127	AGCCCTTGACATCCCGGTCGCGGATTCCAGAGATGGTCTCCTTCAGTTCGGCTGGACCGGTGAC	Bacteria;Proteobacteria;Alphaproteobacteria;Rhizobiales;Rhizobiaceae;Rhizobium	39	AGCCCTTGACATCTGGGTCGCGGTTACCGGAGACGGTTTCCTTCAGTTCGGCTGGACCCAAGAC	Bacteria;Proteobacteria;Gammaproteobacteria;Pseudomonadales;Pseudomonadaceae;Pseudomonas	106	TGGCCTTGACATGTCCGGAATCTTGCAGAGATGCGAGAGTGCCTTCGGGAATCGGAACAC	Bacteria;Proteobacteria;Alphaproteobacteria;Rhodobacterales;Rhodobacteraceae	141	AACCCTTGACATCCTGTGCTACATCCAGAGATGGATGGTTCCTTTCGGGGACGCAGTGAC
Bacteria;Actinobacteria;Actinobacteria	160	TGGGTTTGACATGTTGGGGACAGTCGCAGAGATGCGGTTTCCTTATGGTCCCATCAC	Bacteria;Proteobacteria;Alphaproteobacteria	140	CACCTTTGACATGGTAGTTATTGATAGTGGAGACACTGTTATTCAGTTAGGCTGGGCTACGCAC	Bacteria;Proteobacteria;Alphaproteobacteria;Rhizobiales;Rhizobiaceae;Rhizobium	73	AGCCCTTGACATCTGGGTCGCGGTTACCGGAGACGGTTTCCTTCAGTTCGGCTGGACCCAAGAC	Bacteria;Proteobacteria;Alphaproteobacteria	127	AGCCCTTGACATGGGGGTCGCGGATTAGAGAGATCTTTTCCTTCAGTTCGGCTGGACCCCGCAC	Bacteria;OP11	84	AGGGTTTGACATTCCATAACCTATTTTAGAAATAAAATAGAATTTAAGTATGGTAAC	Bacteria;Proteobacteria;Gammaproteobacteria;Chromatiales	39	TGCCCTTGACATCCTCAGAACTTGTTAGAGATAACTTGGTGCCTTCGGGAATTGAGTGAC	Bacteria;Proteobacteria;Gammaproteobacteria	101	TGGCCTTGACATCGTGCGAATCTTTTTAGAGATAGAAGAGTGCCTTCGGGAGCGCATGGAC	Bacteria;Proteobacteria	125	TGGGTTTGACATCCCCGGCCGACACCAGAGATGGTGTTTTCTCTTCGGAGACCGGGTGAC
Bacteria;Proteobacteria;Gammaproteobacteria;Pseudomonadales;Pseudomonadaceae;Pseudomonas	157	TGGCCTTGACATCCTGCGAACCTTCTAGAGATAGGAGGGTGCCTTCGGGAGCGCAGAGAC	Bacteria;Proteobacteria;Alphaproteobacteria;Rickettsiales;SAR11	120	AACACTTGACATGTTCGTCGCGACTCTAAGAGATTAGAGTTTTCGGTTCGGCCGGACGAAACAC	Bacteria;OP11	67	AGGGTTTGACATTCCATAAATTTATTTAGAAACAAATAAAATTAAATATGGTAAC	Bacteria;Proteobacteria;Gammaproteobacteria;Pseudomonadales;Pseudomonadaceae;Pseudomonas	126	AGGCCTTGACATCCAATGAACTTTCTAGAGATAGATTGGTGCCTTCGGGAACATTGAGAC	Bacteria;Proteobacteria	78	AGGGTTTGACATTCCATAACCATTTTAGAAATAAATAGAATTTAAGTATGGTAAC	Bacteria;Bacteroidetes;Sphingobacteria;Sphingobacteriales;Flammeovirgaceae;Cardinium	38	TGGGCTCGAATGTCTCTGCTACCTCGAGAAATCGAGAGTTCCTTCGGGACAGAGTACA	Bacteria;Cyanobacteria;True Cyanobacteria	97	AGGGTTTGACATCCTGCGAATCTCTTGGAAACGAGAGAGTGCCTTCGGGAACGCAGTGAC	Bacteria;Proteobacteria;Alphaproteobacteria	118	AGCCCTTGACATGTGGAGTTTGGTTATCAGAGATGATTTCCTTCAGTTCGGCTGGCTCCAACAC
Bacteria;Proteobacteria;Gammaproteobacteria;Enterobacteriales;Enterobacteriaceae	156	TGGTCTTGACATCCACAGAACTTTCCAGAGATGGATTGGTGCCTTCGGGAACTGTGAGAC	Bacteria;Cyanobacteria;True Cyanobacteria;Unassigned;Family II;GpIIa	117	AGGGCTTGACATCCTGCGAATCTCTGGGAAACCGGAGAGTGCCTTCGGGAACGCAGTGAC	Bacteria;Proteobacteria;Alphaproteobacteria	64	AGCCCTTGACATGGGCGTCGCGGTTTCTGGAGACAGGAACCTTCAGTTCGGCTGGACGCCACAC	Bacteria;Proteobacteria	121	AACCCTTGACATGAATTTGAACCCTTGCTGTGTAGGCAAGACACGCAATTCAC	Bacteria;Tenericutes;Mollicutes;Mycoplasmatales;Mycoplasmataceae;Mycoplasma;fastidiosum	75	AAGGCTTGACATTACTTGCGAATTTATGGAAACATAGAAGAGGTTATCAAGCTAAC	Bacteria;Proteobacteria;Deltaproteobacteria;Desulfobacterales;Desulfobacteraceae	37	TGGTCTTGACATCCCGGGAATTTCCTAGAAATAGGAAAGTGCTCTTCGGAGAACCCGGTGAC	Bacteria;Proteobacteria;Betaproteobacteria;Burkholderiales;Burkholderiaceae;Ralstonia	81	TACCCTTGACATGCCACTAACGAAGCAGAGATGCATTAGGTGCTCGAAAGAGAAAGTGGACAC	Bacteria;Bacteroidetes;Flavobacteria;Flavobacteriales;Flavobacteriaceae	114	AGGGCTTAAATGTAACGGGACAGATCTAGAGATAGATCCTTCTTCGGACTCATTACA
Bacteria;Proteobacteria;Gammaproteobacteria;Methylococcales;Crenotrichaceae	156	CAGGCTCGAACGCTACCTGACAGCCCTTGAAAGAGGGTTTCCTTCGGGTGGGTAGCG	Bacteria;Bacteroidetes;Sphingobacteria;Sphingobacteriales;Flammeovirgaceae	112	TGGGCTAGAAAGGCGTTGCTATCTTGAGAGATCAAGAGTTCCTTCGGGACTTCGCCTA	Bacteria;Proteobacteria;Alphaproteobacteria	64	AGCTCTTGACATGTGGAGTCTGATTACCGGAGACGGTTTTCTTCAGTTCGGCTGGCTCCAACAC	Bacteria;Proteobacteria;Deltaproteobacteria;Desulfobacterales;Desulfobulbaceae;Desulforhopalus	109	TGGTCTTGACATCCCGAGAATCTCTGTGAAAGCAGAGAGTGCCTCTTTTGAGGAATTCGGTGAC	Bacteria;Spirochaetes;Spirochaetes;Spirochaetales;Spirochaetaceae;Spirochaeta	61	AGGGCTTGACATCACCCGGAAGTGGTCAGAGATGACTATGCTCTTCGGAGCCGGGTGAC	Bacteria;Proteobacteria;Gammaproteobacteria;Pseudomonadales;Pseudomonadaceae;Pseudomonas	35	TGGTCTTGACATCCTGCGAACCTTCTAGAGATAGGAGGGTGCCTTCGGGAACGCAGAGAC	Bacteria	79	AAGGCTTGACATTGTCTGCAAAACTGTGGAAACACAGCAGAGGTTATCAGATAAC	Bacteria;Cyanobacteria;True Cyanobacteria;Prochlorales	101	AGGGCTTGACATCCTGCGAACCTCTGGGAAACCGGAGGGTGCCTTCGGGAACGCAGTGAC
Bacteria;Proteobacteria;Gammaproteobacteria	154	TGGCCTTGACATCGTGCGAATCTTTTAGAGATAGAAGAGTGCCTTCGGGAGCGCATGGAC	Bacteria;Cyanobacteria;True Cyanobacteria;Unassigned;Family II;GpIIa	111	AGGGTTTGACATCCTGCGAATCTCTTGGAAACGAGAGAGTGCCTTCGGGAGCGCAGTGAC	Bacteria;Bacteroidetes;Sphingobacteria;Sphingobacteriales	63	TGGGCTAGAATGTGATTGCCAGACTCAGAGATGGGTCGTTCTTCGGACATGAAACA	Bacteria;Chloroflexi;Chloroflexi;Chloroflexales	107	CAGGTTTGACATGTGGCTGCAAGCGCACAGAAATGTGTGACCTTCGAGGGTGCTACAC	Bacteria;Proteobacteria;Alphaproteobacteria	59	AGCCCTTGACATCCCGGTCGCGGTCCTTGGAGACGAGGACTTTCAGTTCGGCTGGACCGGAGAC	Bacteria;Cyanobacteria;True Cyanobacteria;Oscillatoriales;Unassigned;Trichodesmium	31	AGGGTTTGACATGCCGCGAATCTAGGGGAGACCTTAGAGTGCCTTCGGGAGCGCGGACAC	Bacteria;Bacteroidetes	69	TAGGTTACAATGCCTCTGCATAGAGCAGAAATGCTATTTTCCTTCGGGACTGAGTGCA	Bacteria;Proteobacteria;Alphaproteobacteria	100	AACACTTGACATGTTCGTCGCGAAACTAAGAGATTAGTTTCTTCAGTTCGGCTGGACGAAACAC
Bacteria;Bacteroidetes;Sphingobacteria;Sphingobacteriales;Flammeovirgaceae	134	TGGGCTAGAAAGGCGTTGCTATCTTGAGAGATCAAGAGTTCCTTCGGGACTTCGCCTA	Bacteria;Proteobacteria;Betaproteobacteria;Burkholderiales;Alcaligenaceae;Achromobacter	111	AACCCTTGACATGAATTTGAACCCTTGCTGTGCAGGCAAGACACGCAATTCAC	Bacteria;Bacteroidetes;Sphingobacteria;Sphingobacteriales	54	TGGGCTAGAATGTGATTGACGGTTTCAGAGATGGGACTTTCTTCGGACATGAAACA	Bacteria;Bacteroidetes;Flavobacteria;Flavobacteriales	102	AGGGCTTAAATGCACCACGAACGGGACAGAGACGTCCCGGTCTTCGGACGGGGTGCA	Bacteria	54	AGGGTTTGACATTCCATAACCTATTTAGAATAAATAGAATTTAAGTATGGTAAC	Bacteria;Proteobacteria;Alphaproteobacteria;Rhodospirillales	30	AGCCCTTGACATGGGAAGTATGGACCTTGGAGACGGGGTTCTTCAGTTCGGCTGGCTTCCGCAC	Bacteria;Cyanobacteria;True Cyanobacteria;Prochlorales	68	AGGGCTTGACATCCTGCGAACCTCTGGGAAACCGGAGGGTGCCTTCGGGAACGCAGTGAC	Bacteria;Proteobacteria;Alphaproteobacteria	99	AACACTTGACATGTCTGTCGCGGATTCCAGAGATGGATTCCTTCGGTTCGGCCGGACAGAACAC
Bacteria	125	TGGGCTTGACATCCTGGTGAAACCTCCTGGAAACAGGAGGCCTCCTTCGGGACACCAAGAC	Bacteria;Proteobacteria;Alphaproteobacteria;Rhodobacterales;Rhodobacteraceae;Roseovarius	105	AGCTCTTGACATCCTCATCGCGGATGGCGGAGACGCTTTCCTTCAGTTCGGCTGGATGAGAGAC	Bacteria;Proteobacteria	53	AGGGTTTGACATTCCATAAATCTATTTAGAAATCGATAGAGTTAAATATGGTAAC	Bacteria;Bacteroidetes	101	AGGGCTTAAATGCATTATGACAGGTCTGGAGACGGACTTTTCCTCGGACATATTGCA	Bacteria;Cyanobacteria;True Cyanobacteria;Pleurocapsales;Unassigned;Pleurocapsa	54	AGGACTTGACATCTCGAGAAGGAGGCTTAATGGCTTCTGTGCCTTAGGGAACTCGAAGAC	Bacteria;Proteobacteria;Gammaproteobacteria;Pseudomonadales;Pseudomonadaceae;Pseudomonas	30	TGGCCTTGACATCCTGCGAACCTTCTAGAGATAGGAGGGTGCCTTCGGGGAACGCAGAGAC	Bacteria;Bacteroidetes;Sphingobacteria;Sphingobacteriales	64	TGGGCTAGAATGTGATTGCCATCCCCAGAGATGGGGAGTTCTTCGGACATGAAACA	Bacteria;Bacteroidetes;Flavobacteria;Flavobacteriales;Flavobacteriaceae	98	AGGACTTAAATGTAAGTTGCATGATTCAGAAATGAATCTTTCTTCGGACTACTTACA
Bacteria;Nitrospira;Nitrospira;Nitrospirales;Nitrospiraceae;Nitrospira	125	CAGGTTGGACATGCTCGTGGAAAAGCTTGAAAGAGTAAAGACCCCTTCGGGGGGGCGAGCTC	Bacteria;Bacteroidetes;Sphingobacteria;Sphingobacteriales	100	TGGGCTAGAATGTGATCGGCGTCCCGGGAGACCGGGATTTCTTCGGACGTGAAACA	Bacteria;Proteobacteria;Alphaproteobacteria;Rhodospirillales	53	AGCTCTTGACATGGGGATTATGGGTATTGGAGACGATATCCTTCAGTTCGGCTGGGTCCCGCAC	Bacteria;Proteobacteria;Deltaproteobacteria;Desulfobacterales;Desulfobacteraceae	98	AGGATTTGACATCCCATATTTTTTTTTAGAAATAAAAAAATAATAGTGGAGAC	Bacteria;Firmicutes	54	AGGGTTTGGCATTCCATAACCTATTTAGAAATAAATAGAATTTAAGTATGGTAAC	Bacteria;Proteobacteria;Deltaproteobacteria;Myxococcales;Haliangiaceae;Haliangium	28	TGGGTTAAATCCACCGGAACCCTGCAGAGATGTGGGGGTGCCCTTCGGGGAATCGGTGAGA	Bacteria;Cyanobacteria;True Cyanobacteria;Unassigned;Family II;GpIIa	61	AGGGTTTGACATCCTGCGAATCTCTTGGAAACGAGAGAGTGCCTTCGGGAGCGCAGTGAC	Bacteria;Proteobacteria;Gammaproteobacteria	89	TACTCTTGACATACTTGGAAGCTCTTGTAATGAGAGTGTGCCTTTTGGAGCCAAGATAC
Bacteria;Proteobacteria;Betaproteobacteria;Burkholderiales;Alcaligenaceae;Achromobacter	121	AACCCTTGACATGAATTTGAACCCTTGCTGTGCAGGCAAGACACGCAATTCAC	Bacteria;Proteobacteria;Gammaproteobacteria;Pseudomonadales;Pseudomonadaceae;Pseudomonas	93	AGGCCTTGACATCCAATGAACTTTCTAGAGATAGATTGGTGCCTTCGGGAACATTGAGAC	Bacteria;Proteobacteria;Gammaproteobacteria;Chromatiales	53	TGCCCTTGACATCCTCAGAACTTGTTAGAGATAACTTGGTGCCTTCGGGAATTGAGTGAC	Bacteria;Proteobacteria;Alphaproteobacteria;Rhodobacterales;Rhodobacteraceae	96	AACCCTTGACATAGATATCGTACTTTCCAGAGATGGATCGGTCAGTTCGGCTGGATATCATAC	Bacteria;Proteobacteria;Gammaproteobacteria	52	TGGCCTTGACATCGTGCGAATCTTTTAGAGATAGAAGAGTGCCTTCGGGAGCGCATGGAC	Bacteria;Proteobacteria;Alphaproteobacteria	25	AGCTCTTGACATCCCGGTTTGGGATCTTGGAGACGAGATCTTTCAGTTCGGCTGGACCGGAGAC	Bacteria;Proteobacteria;Alphaproteobacteria;Rhodospirillales;Acetobacteraceae	60	ACCCCTTGACATGCCGTGCTACATCCGGAGACGGATGGTTCCTTCGGGACGCGGACAC	Bacteria;Proteobacteria;Alphaproteobacteria	88	AGCGTTTGACATGGGAAGTGCCGGTTACAGAATGGTAACCTTCAGTTCGGCTGGCTTCCGCAC
Bacteria;Proteobacteria;Gammaproteobacteria	119	ACCCCTTGACATCCTCGGAACTGCCTGGAGACAGGCAGGTGCCTTCGGGAACCGAGTGAC	Bacteria;OP11	89	AGGGTTTGACATTCCATAACCTATTTTAGAAATAAATAGAATTTAAGTATGGTAAC	Bacteria;Cyanobacteria	50	AGGGCTTGACATGTCGCGAACTCCAAAGAAACTTGGAGGTGCCTTCGGGAGCGCGAACAC	Bacteria;Proteobacteria;Alphaproteobacteria;Rhodobacterales;Rhodobacteraceae;Pseudovibrio	96	AGCCCTTGACATTTGGCGCTACGCCCGGAGACGGGCGGTTCCCTTCGGGGACGCCAGGAC	Bacteria;OD1	50	AGGGTTTGACACTCCATAACCTATTTAGAAATAAATAGAATTTAAGTATGGTAAC	Bacteria;Proteobacteria;Gammaproteobacteria	24	TGGCCTTGACATCCTGCGAACCTTCTAGAGATAGGAGGTGCCTTCGGGAGCGCAGAGAC	Bacteria;Proteobacteria;Gammaproteobacteria	54	TGGCCTTGACATCCTGCGAACTTTCTAGAGATAGATTGGTGCCTTCGGGAACGCAGTGAC	Bacteria;Proteobacteria;Alphaproteobacteria;Rhodobacterales;Rhodobacteraceae	84	AACCCTTGACATCCTGTGCTATATCCAGAGATGGATAGTTCCTTTCGGGGACGCAGTGAC
Bacteria;Cyanobacteria;True Cyanobacteria	114	AGGGTTTGACATCCTGCGAATCTCTTGGAAACAGGAGAGTGCCTTCGGGAACGCAGTGAC	Bacteria;Bacteroidetes;Sphingobacteria;Sphingobacteriales	82	TGGGCTAGAATGTGATTGCCATCCCCAGAGATGGGGAGTTCTTCGGACATGAAACA	Bacteria;Proteobacteria;Alphaproteobacteria	50	AGCCCTTGACATGTGGAGTCTGATTACCGGAGACGGTTTTTCTTCAGTTCGGCTGGCTCCAACAC	Bacteria;Proteobacteria;Gammaproteobacteria;Chromatiales	95	TGCCCTTGACATCCTCAGAACTTGTTAGAGATAACTTGGTGCCTTCGGGAATTGAGTGAC	Bacteria	48	AGGGTTTGACATTCCATAACCATTTAGAAATAAATAGAATTTAAGTATGGTAAC	Bacteria;Proteobacteria;Deltaproteobacteria;Myxococcales;Nannocystaceae;Plesiocystis	23	TGGGTTAAATCCACGAGAATCCGGCCCAAAAGCTGGAGTGCCCTTCGGGGAATTCGTGCGA	Bacteria;Proteobacteria;Gammaproteobacteria;Pseudomonadales;Pseudomonadaceae;Pseudomonas	49	TGGCCTTGACATCCTGCGAACCTTCTAGAGATAGGAGGGTGCCTTCGGGAACGCAGAGAC	Bacteria;Proteobacteria;Alphaproteobacteria	81	AACACTTGACATGTTTGTCGCGACTTTAAGAGATTAAAGTCTTCGGTTCGGCCGGACAAAACAC
Bacteria;Firmicutes;Clostridia;Clostridiales	110	AGGGCTTGACATCCCTCTGGCGTAGGAGTAAAATTCTATTTCCCTTAGGGGACAGAGGAGAC	Bacteria;Cyanobacteria;True Cyanobacteria	82	AGGGTTTGACATCCTGCGAATCTCTTGGAAACGAGAGAGTGCCTTCGGGAACGCAGTGAC	Bacteria;Proteobacteria;Gammaproteobacteria;Chromatiales;Ectothiorhodospiraceae	48	TGCCCTTGACATCCTCGGAACTTGTCAGAGATGACTTGGTGCCTTCGGGAACCGAGTGAC	Bacteria;Firmicutes;Bacilli;Bacillales	90	CAGACTTGACATCCTGTGGTAGCTTTAGAGATAGAGTGTTCTTTTCGGAGACACAGAGAC	Bacteria;Bacteroidetes;Sphingobacteria;Sphingobacteriales	46	TGGGCTAGAATGTGATCGGCGTCCCGGGAGACCGGGGATTTCTTCGGACGTGAAACA	Bacteria;Proteobacteria;Alphaproteobacteria;Rhodobacterales;Rhodobacteraceae	22	AACCCTTGACATACTTGTCGCGGATTACAGAGATGTTTTCCTTCAGTTCGGCTGGACAAGATAC	Bacteria;Proteobacteria	48	TACCCTTGACATCCTAAGAAGACGAAAGAGATTTTGTTGTGCCTTCGGGAACTTAGAGAC	Bacteria;Proteobacteria;Gammaproteobacteria	77	TACACTTGACATACTTGGAATCTTTTGTAATGAAAGAGTGCCTTTTGGAGCCAAGATAC
Bacteria;Proteobacteria;Alphaproteobacteria	108	TACCCTTGACATCCCGGTTCCGGATTCCAGAGATGGATTCCTTCAGTTCGGCTGGGCCGGTGAC	Bacteria;Proteobacteria;Alphaproteobacteria	80	AGCCCTTGACATCCCGGTCGCGGTCCTTGGAGACGAGGACTTTCAGTTCGGCTGGACCGGAGAC	Bacteria;Proteobacteria;Gammaproteobacteria	46	TGGCCTTGACATCCTGCGAACTTTCTAGAGATAGATTGGTGCCTTCGGGAACGCAGTGAC	Bacteria;Bacteroidetes;Bacteroidia;Bacteroidales	88	TGGGTTTAAATGTAGGTTGCATGGATGGGAAACTATTCTTTCCTTCGGGACTACTTACA	Bacteria;Cyanobacteria;True Cyanobacteria;Pleurocapsales;Unassigned;Pleurocapsa	46	AGGACTTGACATCTCGAGAATCTTCCGTAATGGGAAGAGTGCCTTAGGGAACTCGAAGAC	Bacteria;Proteobacteria;Alphaproteobacteria;Rhodobacterales;Rhodobacteraceae;Stappia	22	AGCCCTTGACATTTGGTGTTACATCGGGAGACCGATGGTTCCCTTCGGGGACGCCAGGAC	Bacteria;OP11	45	AGGGTTTGACATTCCATAACCTATTTTAGAAATAAATAGAATTTAAGTATGGTAAC	Bacteria;Proteobacteria;Alphaproteobacteria;Rickettsiales;SAR11	76	AACACTTGACATGTTCGTCGCGGCTCTAAGAGATTAGAGCTTTCGGTTCGGCCGGACGAAACAC
Bacteria;Proteobacteria;Gammaproteobacteria	107	ACCACTTGACATCCACGGAACTTTCCAGAGATGGATTGGTGCCTTCGGGAACCGTGTGAC	Bacteria;Proteobacteria;Alphaproteobacteria	67	TACCCTTGACATCCCGGTCGCGGATTACAGAGATGTTTTCCTTCAGTTCGGCTGGACCGGTGAC	Bacteria	44	AGGGTTTGACATTTCATTTACTATACAGAAATGAATAGATTTATAATGAAAC	Bacteria	80	AGGGTTTGACATTCCATAACCCTATTTTAGAAATAAATAGAATTTAAGTATGGTAAC	Bacteria;OP11	46	AGGGTTTGACATTCCATAAACCCTATTTTAGAAATAAAATAGAATTTAAGTATGGTAAC	Bacteria;Proteobacteria;Gammaproteobacteria	22	TGGTCTTGACATCCTGCGAACCTTCTAGAGATAGGAGGGTGCCTTCGGGAGCGCAGAGAC	Bacteria;Proteobacteria;Gammaproteobacteria;Pseudomonadales;Pseudomonadaceae;Pseudomonas	44	TGGCCTTGACATCCTGCGAACCTTCTAGAGATAGGAGGGTGCCTTCGGGAGCGCAGAGAC	Bacteria;Proteobacteria;Gammaproteobacteria	76	AGGCCTTGACATCCTCGGAACTTTCTAGAGATAGATTGGTGCCTTCGGGAACCGAGTGAC
Bacteria;Proteobacteria;Gammaproteobacteria;Pseudomonadales;Pseudomonadaceae;Pseudomonas	103	AGGCCTTGACATCCAATGAACTTTCTAGAGATAGATTGGTGCCTTCGGGAACATTGAGAC	Bacteria;Proteobacteria;Gammaproteobacteria	64	TGGCCTTGACATCGTGCGAATCTTTTTAGAGATAGAAGAGTGCCTTCGGGAGCGCATGGAC	Bacteria;OP11	40	AGGGTTTGACATTCCATACATTTATTTAGAAATAAATAAAATTAAATATGGTAAC	Bacteria;Proteobacteria;Gammaproteobacteria;Chromatiales;Ectothiorhodospiraceae	78	TGCCCTTGACATCCTCGGAACTTGTCAGAGATGACTTGGTGCCTTCGGGAACCGAGTGAC	Bacteria;Firmicutes;Clostridia;Clostridiales;Lachnospiraceae	43	AGGGTTTGACATTCCATAACCTATTTAGAAATAATAGAATTTAAGTATGGTAAC	Bacteria;Proteobacteria;Gammaproteobacteria;Chromatiales;Ectothiorhodospiraceae	22	TGCCCTTGACTTCTCCGGAAGATCACAGAGATGTGATTGTGCCTTCGGGAACCGGATGAC	Bacteria;Proteobacteria;Gammaproteobacteria	42	TGGCCTTGACATCGTGCGAATCTTTAGAGATAGAAGAGTGCCTTCGGGAGCGCATGGAC	Bacteria;Bacteroidetes;Flavobacteria;Flavobacteriales;Flavobacteriaceae;Psychroserpens;burtonensis	72	AGGGCTTAAATGTTAGGTGACAGATCTAGAAATAGATTTTTCTTCGGACACTTAACA
Bacteria;Proteobacteria;Gammaproteobacteria;Chromatiales;Halothiobacillaceae;Halothiobacillus	98	TGGCCTTGACATCCTGCGAACTTTCTAGAGATAGATTGGTGCCTTCGGGAGCGCAGTGAC	Bacteria;Proteobacteria;Gammaproteobacteria	59	TGGTCTTGACATACAGAGAACTTAGTAGAGATACTTTGGTGCCTTCGGGAACTCTGATAC	Bacteria;Bacteroidetes;Sphingobacteria;Sphingobacteriales	39	TGGGCTAGAATGTGATCGGCGTCCCGGGAGACCGGGATTTCTTCGGACGTGAAACA	Bacteria;Bacteroidetes	71	TGGGCTTAAATGCAGAACGACGTTTCGGGAAACCGATTCTCCCTTCGGGGCGGACTGCA	Bacteria;TM7	42	AGGGTTTGACATCCCATAACCTATTTAGAAATAAATAGAATTTAAGTATGGTAAC	Bacteria;Proteobacteria;Gammaproteobacteria;Pseudomonadales;Pseudomonadaceae;Pseudomonas	22	TGGCCTTGACATCCTGCGAACCTTCTAGAGATAGAAGGGTGCCTTCGGGAGCGCAGAGAC	Bacteria	38	CAGACTTGACATGTATTGGACCGTTCATGAAAGTGAACTTTCCTTCGGGACCGATACAC	Bacteria;Bacteroidetes;Flavobacteria;Flavobacteriales	67	AGGGTTTAAATGCAGAACGACAGGGGTGGAAACACCCCCTTCTTCGGACGGACTGCA
Bacteria;Actinobacteria;Actinobacteria	95	TGGGTTTGACATGTACGGAAAAGCCATAGAGATATGGTGTCCTTCGGGGCCGTACAC	Bacteria;Proteobacteria;Gammaproteobacteria	57	TGGCCTTGACATCCTGCGAACTTTCTAGAGATAGATTGGTGCCTTCGGGAACGCAGAGAC	Bacteria;Proteobacteria;Alphaproteobacteria	38	AGCTCTTGACATGTGGAGTCTGATTACCGGAGATCGGTTTTCTTCAGTTCGGCTGGCTCCAACAC	Bacteria;Proteobacteria;Alphaproteobacteria;Rhodobacterales;Rhodobacteraceae	71	AACCCTTGACATCCCGGGACCGGTCCAGAGATGGATCTTTCACTTCGGTGACTCGGTGAC	Bacteria;Firmicutes;Clostridia;Clostridiales;Peptostreptococcaceae;Peptoniphilus	41	AGGGTTTGACATTCCATAACCTATTTAGAGATAAATAGAATTTAAGTATGGTAAC	Bacteria;Proteobacteria;Gammaproteobacteria;Pseudomonadales;Pseudomonadaceae;Pseudomonas	22	TGGCCTTGGCATCCTGCGAACCTTCTAGAGATAGGAGGGTGCCTTCGGGAACGCAGAGAC	Bacteria;Firmicutes;Clostridia;Clostridiales	35	TGGGCTTGACATATGCAGGAATTATGTAGAGATATATAAGTCTTCGGAACTGTTTAC	Bacteria;Verrucomicrobia;Verrucomicrobiae;Verrucomicrobiales;Rubritaleaceae;Rubritalea	67	TAGGCTTGACATGCTTGTCGTACTCTCCCGAAAAGGAGAGGTCACTTCGGGTGGACAATGCAC
Bacteria;Proteobacteria;Gammaproteobacteria;Pseudomonadales;Pseudomonadaceae;Pseudomonas	91	TGGCCTTGACATCCTGCGAACCTTCTAGAGATAGGAGGGTGCCTTCGGGAACGCAGAGAC	Bacteria;Proteobacteria;Alphaproteobacteria;Rhodobacterales;Rhodobacteraceae	56	AACCCTTGACATCCTGTGCTACATTCAGAGATGAATGGTTCCCTTCGGGGACGCAGTGAC	Bacteria;Proteobacteria;Alphaproteobacteria;Rhizobiales	37	AGCCCTTGACATCCCGGTCGCGGTCAGCAGAGACGCTGTCCTTCAGTTCGGCTGGACCGGTGAC	Bacteria;Firmicutes;Clostridia;Clostridiales;Ruminococcaceae	70	AGGATTTGACATCCCAATTTTTTTTTAGAATAAAAAAAATAATAGTGGAGAC	Bacteria;Cyanobacteria;True Cyanobacteria;Unassigned;Family IX;GpIX	38	AGGACTTGACATCTGGCGAATCTTGCGGAAACGTGAGAGTGCCTTCGGGAACGCCAAGAC	Bacteria	21	TGGGCTTGAACCGCAAGAGACAGGAGCAGAGATGTTCCCTCCCCTTCGGGGGCTCTTGTAG	Bacteria;Bacteroidetes;Sphingobacteria;Sphingobacteriales	30	TGGGCTAGAATGTGATCGGCGTCCCGGGAGACCGGGATTTCTTCGGACGTGAAACA	Bacteria;Bacteroidetes	65	TAGGCTAGAATGCGAGTGACATCCAGAGAGATCTGGAGTTCTTCGGACACAAAGCA
Bacteria;Bacteroidetes;Sphingobacteria;Sphingobacteriales	89	TGGGCTAGAATGTGATTGCCAGACTCAGAGATGGGTCGTTCTTCGGACATGAAACA	Bacteria;Cyanobacteria;True Cyanobacteria;Prochlorales	52	AGGGCTTGACATCCTGCGAACCTCTGGGAAACCGGAGGGTGCCTTCGGGAACGCAGTGAC	Bacteria;Proteobacteria;Alphaproteobacteria;Rhodobacterales;Rhodobacteraceae	37	AACCCTTGACATCCCGGGACCGGTCCAGAGATGGGCCTTTCACTTCGGTGACTCGGTGAC	Bacteria;OP11	65	AGGGTTTGACATTTCCATAACCTATTTAGAAATAAATAGAATTTAAGTATGGTAAC	Bacteria;Proteobacteria	38	AGGGTTTGACATTCCATAACCTATTTAGAAATAAATAGAGTTTAAGTATGGTAAC	Bacteria;Proteobacteria;Alphaproteobacteria;Rhizobiales;Beijerinckiaceae	20	AGCCCTTGACATGTCCGTTTTGGTTACCGGAGACGGTATCCTTCAGTTCGGCTGGACGGAACAC	Bacteria;Actinobacteria;Actinobacteria;Actinomycetales	25	TAGGCTTGACAGTTGGGGAAATCTGGCAGAGATGTCAGGTCCGTAAGGGCCCCAAAAC	Bacteria;Cyanobacteria;True Cyanobacteria;Unassigned;Family II;GpIIa	61	AGGGTTTGACATCCTGCGAATTTCTGGGAAACCGGAAAGTGCCTTCGGGAACGCAGTGAC
Bacteria	86	TGGGCTTGACATCATGACGAAACCTCCTGGAAACAGGAGGCCTCCTTCGGGACGGCATGAC	Bacteria;Proteobacteria;Alphaproteobacteria	48	AGCCCTTGACATCCCGGTCGCGGATTCCAGAGATGGTCTCCTTCAGTTCGGCTGGACCGGTGAC	Bacteria;Proteobacteria	36	TGGGCTTGAACTGTGACTGCTTTGGGCAGAGATGTCCTTTTCTCTTCGGAGACGGTTACAG	Bacteria;Proteobacteria;Alphaproteobacteria;Rhizobiales;Phyllobacteriaceae	63	AGCCCTTGACATCCCGATCGCGGTTTCCAGAGATGGATTCCTTCAGTTAGGCTGGATCGGTGAC	Bacteria;Proteobacteria;Alphaproteobacteria;Rhizobiales	38	AGCCCTTGACATCCCGATCGCGAATAGTGGAGACACTTTTCTTCAGTTAGGCTGGATCGGTGAC	Bacteria;Firmicutes;Clostridia;Clostridiales	19	AGGATTTGACATCCCATATTTTTTTAGAAATAAAAAATAATAGTGGAGAC	Bacteria;Proteobacteria;Gammaproteobacteria;Pseudomonadales;Moraxellaceae;Acinetobacter	25	TGGCCTTGACATACTAGAAACTTTCCAGAGATGGATTGGTGCCTTCGGGAATCTAGATAC	Bacteria;Proteobacteria;Alphaproteobacteria	61	AACACTTGACATGTTCGTCGCGAGACTAAGAGATTAGTCTTTTCAGTTTGGCTGGACGAAACAC
Bacteria;Firmicutes;Clostridia;Clostridiales;Ruminococcaceae	85	AGGATTTGACATCCCAATTTTTTTTCTAGAAATAGAAGAATTGACGTGGAGAC	Bacteria;Proteobacteria;Alphaproteobacteria;Rhodospirillales;Acetobacteraceae	48	ACCCCTTGACATGCCGTGCTACATCCGGAGACGGATGGTTCCTTCGGGACGCGGACAC	Bacteria;OP11	35	AGGATTTGACATTTCATTTATTATTCAGAAATGAATATGTTTATTATGAAAC	Bacteria;OP11	62	AGGGGTTTGACATTCCATAACCTATTTAGAAATAAATAGAATTTAAGTATGGTAAC	Bacteria;OP11	37	AGGGTTTGACATTTCCATAACCTATTTAGAAATAAATAGAATTTAAGTATGGTAAC	Bacteria;Proteobacteria;Alphaproteobacteria	19	AGCCCTTGACATCCCGGTCGCGGATTCCAGAGATGGTCTCCTTCAGTTCGGCTGGACCGGTGAC	Bacteria;Chlorobi;Chlorobia;Chlorobiales;Chlorobiaceae;Chlorobium	24	TGGGCTTGATATTGCGACTAAACCTCCTGAAAGGGAGGGTCCTTCGGGGAGTCGTAAC	Bacteria;Proteobacteria;Alphaproteobacteria	60	AACGCTTGACATGTTCGTCGCGAGACTAAGAGATTAGTTTCTTCAGTTCGGCTGGACGAAACAC
Bacteria;Proteobacteria;Alphaproteobacteria	85	AGCCCTTGACATCCCGGTCGCGGATTCCAGAGATGGTCTCCTTCAGTTCGGCTGGACCGGTGAC	Bacteria;Cyanobacteria;True Cyanobacteria	44	AGGGTTTGACATCCTGCGAATTTCTGGGAAACCGGAAAGTGCCTTCGGGAGCGCAGTGAC	Bacteria;Proteobacteria;Alphaproteobacteria;Rhizobiales;Phyllobacteriaceae	34	AGCCCTTGACATCCCGATCGCGGTTCGTGGAGACACGTTCCTTCAGTTAGGCTGGATCGGTGAC	Bacteria;Bacteroidetes;Flavobacteria;Flavobacteriales;Flavobacteriaceae	58	AGGGCTTAAATGTAAGTTGCATTAGTTAGAGATAGCTATTTCTTCGGACTACTTACA	Bacteria;Proteobacteria;Gammaproteobacteria;Pseudomonadales;Moraxellaceae;Acinetobacter	37	TGGCCTTGACATACTAGAAACTTTCCAGAGATGGATTGGTGCCTTCGGGAATCTAGATAC	Bacteria;Firmicutes;Clostridia;Clostridiales	18	AGGATTTGACATCCCATATTTTTTTTAGAAATAAAAAATAATAGTGGAGAC	Bacteria;Firmicutes;Clostridia;Clostridiales	22	AGGATTTGACATCCCATATTTTTTTTAGAAATAAAAAATAATAGTGGAGAC	Bacteria;Proteobacteria;Alphaproteobacteria;Rhodospirillales	59	AGTCCTTGACATGGGGAGTTTGGTTTCCAGAGATGGATTCCTTCAGTTCGGCTGGCTCCCACAC
Bacteria	83	TGGGCTGGAAGCGCGGCGGGCGGTCCCGGAGACGGGGCCTCCCCTTCGGGGGCCGCCGCGG	Bacteria;Proteobacteria;Gammaproteobacteria;Pseudomonadales;Pseudomonadaceae;Pseudomonas	44	TGGCCTTGACATCCTGCGAACCTTCTAGAGATAGGAGGATGCCTTCGGGAACGCAGAGAC	Bacteria;Proteobacteria;Gammaproteobacteria	34	AGGTCTTGACATCCCCGGAACTGGCTAGAAATAGCCGGGTGCCTTCGGGAATCGGGTGAC	Bacteria;Bacteroidetes;Flavobacteria;Flavobacteriales;Flavobacteriaceae	57	AGGGTTTAAATGCAGAGCGACTGCACTGGAAACAGGGCTTTCTTCGGACGATCTGCA	Bacteria;Firmicutes	36	AGGGTTCGACATTCCATAACCTATTTAGAAATAAATAGAATTTAAGTATGGTAAC	Bacteria;OP11	17	AGGATTTGACATTTCATTTATTATTCAGAAATGAATATGTTTATTATGAAAC	Bacteria;Proteobacteria;Gammaproteobacteria	22	TACTCTTGACATCCAGAGAACTTTCCAGAGATGGATTGGTGCCTTCGGGAACTCTGAGAC	Bacteria;Proteobacteria;Gammaproteobacteria	57	AGGCCTTGACATCCCCGGAACTTTCTAGAGATAGATTGGTGCCTTCGGGAACCGGGTGAC
Bacteria;Bacteroidetes;Sphingobacteria;Sphingobacteriales;Flammeovirgaceae;Roseivirga	83	TGGGCTCGAATGGTACCGGAATTATTCAGAAATGGATAAGTCTTCGGACCGGTATCA	Bacteria;Proteobacteria;Alphaproteobacteria;Rhodospirillales	43	AGCCCTTGACATGGGGAGTGAGGTCGCCGGAGACGGCGTCCGTCAGTTCGGCTGGCTCCCGCAC	Bacteria;Proteobacteria;Alphaproteobacteria	32	TACCCTTGACATCCCGGTCGCGGATTACAGAGATGTTTTCCTTCAGTTCGGCTGGACCGGTGAC	Bacteria;Bacteroidetes;Flavobacteria;Flavobacteriales;Flavobacteriaceae;Chryseobacterium	57	AAGGGTTTGACATTCCATAACCTATTTAGAAATAAATAGAATTTAAGTATGGTAAC	Bacteria;OD1	36	AGGGTTTGACATTCCATAACCTATTTAGAAGTAAATAGAATTTAAGTATGGTAAC	Bacteria;Proteobacteria;Alphaproteobacteria	17	AGCCCTTGACATACCAAGTATGATTACCGGAGACGGTTATCTTCAGTTCGGCTGGCTTGGATAC	Bacteria;Proteobacteria;Gammaproteobacteria	22	TGGCCTTGACATCGTGCGAATCTTTTAGAGATAGAAGAGTGCCTTCGGAGCGCATGGAC	Bacteria;Cyanobacteria;True Cyanobacteria;Unassigned;Family II;GpIIa	55	AGGGTTTGACATCCTGCGAATCTCTTGGAAACAGGAGAGTGCCTTCGGGAGCGCAGTGAC
Bacteria;Proteobacteria;Gammaproteobacteria	83	TGCCCTTGACATCCTCGGAACTTGGCAGAGATGCCCTGGTGCCTTCGGGAACCGAGTGAC	Bacteria;Proteobacteria;Alphaproteobacteria;Rhodobacterales;Rhodobacteraceae	42	AACCCTTGACATCCTGTGCTACATCCAGAGATGGATGGTTCCTTTCGGGGACGCAGTGAC	Bacteria;Proteobacteria;Gammaproteobacteria	30	TGCCCTTGACATCCTCGGAACTTGTCAGAGATGACTTGGTGCCTTCGGGAACCGGGTGAC	Bacteria;OP11	57	AGGGTTTGACATTCCATAACCTATTTAGAAATAAATAGAATTTTAAGTATGGTAAC	Bacteria;Firmicutes;Clostridia;Clostridiales;Lachnospiraceae	34	AGGGTTTGACATTCCATAGCCTATTTAGAAATAAATAGAATTTAAGTATGGTAAC	Bacteria;Proteobacteria;Alphaproteobacteria;Rhodospirillales	17	AGCCCTTGACATGGGGATTTTGGATCTTGGAGACAGGATCCTTCAGTTCGGCTGGATCCCGCAC	Bacteria;Proteobacteria;Gammaproteobacteria	21	TGGCCCTGACATCGTGCGAATCTTTTAGAGATAGAAGAGTGCCTTCGGGAGCGCATGGAC	Bacteria;Proteobacteria;Alphaproteobacteria;Rhodospirillales	55	AGTCCTTGACATGGGGAGTTTGGTTTCCGGAGACGGATTCCTTCAGTTCGGCTGGCTCCCACAC
Bacteria;Proteobacteria;Alphaproteobacteria	76	AGCCCTTGACATGCAAGGTCGCGGGTTCCGGAGACGGGCCCTTCAGTTCGGCTGGACCTTGCAC	Bacteria;Cyanobacteria	41	AGGGCTTGACATCCCGCGAATCTTTTGGAAACGAGAGAGTGCCTTCGGGAGCGCGGAGAC	Bacteria;Bacteroidetes;Flavobacteria;Flavobacteriales;Flavobacteriaceae	28	AGGTCTTAAATGTGTTTTGACAGCTTTAGCGATAGAGTTTTCTTCGGACAAAACGCA	Bacteria;Proteobacteria;Gammaproteobacteria;Enterobacteriales;Enterobacteriaceae;Buchnera	57	AGGTTTGACATTCCATAACCTATTTAGAAATAAATAGAATTTAAGTATGGTAAC	Bacteria;OD1	34	AGGGTTTGACATTCCATAACCTATTTAGGAATAAATAGAATTTAAGTATGGTAAC	Bacteria;Proteobacteria;Gammaproteobacteria	17	AGCCCTTGACATCCTCGGAACTTACTAGAGATAGTTTGGTGCCTTCGGGAACCGAGTGAC	Bacteria;Proteobacteria;Gammaproteobacteria;Oceanospirillales	21	TGGCCTTGACATCGTGCGAATCTTTTAGAGATAGAAGAGTGCCTTCGGGAGCGCATGGGC	Bacteria;Proteobacteria;Alphaproteobacteria	54	AACACTTGACATGTTCGTCGCGAGACTAAGAGATTAGTTTTTTCAGTTCGGCTGGACGAAACAC
Bacteria	75	AGGGCTTGACATCCGAGGAACTTCTTGGAAACAGGAAGGTGCCTTCGGGAACCTCGAGAC	Bacteria;Proteobacteria;Gammaproteobacteria;Enterobacteriales;Enterobacteriaceae	41	TGGTCTTGACATCCACAGAACTTTCCAGAGATGGATTGGTGCCTTCGGGAACTGTGAGAC	Bacteria;Proteobacteria;Alphaproteobacteria	28	AGCCCTTGACATGGGCGTCGCGGATCTTGGAGACAGGATCCTTCAGTTCGGCTGGACGCCACAC	Bacteria;Proteobacteria;Alphaproteobacteria;Rhodobacterales;Rhodobacteraceae;Pseudovibrio	55	AGCCCTTGACATTTGGCGCTACAACCGGAGACGGTTGGTTCCCTTCGGGGACGTCAGGAC	Bacteria;Proteobacteria	34	AGGGTTTGACATTCCATAACCTATCTAGAAATAAATAGAATTTAAGTATGGTAAC	Bacteria;Proteobacteria;Gammaproteobacteria;Pseudomonadales;Pseudomonadaceae;Pseudomonas	17	TGGCCTTGACATCCTGCGAAACCTTCTAGAGATAGGAGGGTGCCTTCGGGAGCGCAGAGAC	Bacteria;Firmicutes;Clostridia;Clostridiales	20	AGGATTTGACATCCCATATTTTTTTAGAAATAAAAAATAATAGTGGAGAC	Bacteria;Actinobacteria;Actinobacteria	53	TGGGTTTGACATGTACCGAAAAGCCATAGAGATATGGTGTCCTTCGGGGCGGTACAC
Bacteria;Proteobacteria;Gammaproteobacteria;Thiotrichales;Piscirickettsiaceae;Methylophaga	75	AGGTCTTGACATGTACGGAAGTTGCCAGAGATGGCGATGTGCCTTCGGGAACCGTAACAC	Bacteria;Tenericutes;Mollicutes;Acholeplasmatales;Acholeplasmataceae;Acholeplasma	41	GAGACTTGACATCCCATGCAGTGCTATGAAAATAGCAGTTAGGTTTATACCTACATGGAGAC	Bacteria;Proteobacteria;Alphaproteobacteria	28	AGCTTTTGACATAGGTATTATAGCTTTAAGAGATAAAAGCTTTCAGCTCGGCTGGGTACCATAC	Bacteria;Proteobacteria;Alphaproteobacteria;Rhodobacterales;Rhodobacteraceae;Roseovarius	54	AGTCCTTGACATGGATATCGCCGACGCAGAGATGCGTCTTTCAGTTCGGCTGGATATCGCAC	Bacteria;Proteobacteria;Alphaproteobacteria;Rhizobiales;Phyllobacteriaceae	33	AGCCCTTGACATCCCGATCGCGGTTCGTGGAGACACGTTCCTTCAGTTAGGCTGGATCGGTGAC	Bacteria;Proteobacteria;Gammaproteobacteria;Pseudomonadales;Pseudomonadaceae;Pseudomonas	17	TGGCCTTGACATCCTGCGAACCTTCTAGAGATAGGAGGATGCCTTCGGGAGCGCAGAGAC	Bacteria;Proteobacteria;Gammaproteobacteria	20	TGGCCTTGACATCGTGCGAATCTTTTAGAGGTAGAAGAGTGCCTTCGGGAGCGCATGGAC	Bacteria;Deferribacteres	52	TGGGTTTGACATGTTAGTGAAAGTTTTCTGAAAAGAATTCCCTTTAAGAGCTTGCTCTTAAACACTATCAC
Bacteria;Bacteroidetes;Sphingobacteria;Sphingobacteriales	71	TGGGCTAGAATGTGATTGACGGTTTCAGAGATGGGACTTTCTTCGGACATGAAACA	Bacteria;Proteobacteria;Alphaproteobacteria;Rhizobiales	39	AGCCCTTGACATCCCGGTCGCGGATAGCAGAGACGCTTTCCTTCAGTTCGGCTGGACCGGTGAC	Bacteria;Proteobacteria;Alphaproteobacteria;Rhodospirillales;Rhodospirillaceae	28	AGCCCTTGACATGCCCGTTTTGGTTACCGGAGACGGTATCCTTCAGTTCGGCTGGACGGGACAC	Bacteria;Proteobacteria;Deltaproteobacteria;Desulfobacterales;Desulfobacteraceae	54	AGGATTTGACATCCCAATTTTTTTTTAGAATAAAAAAATAATAGTGGAGAC	Bacteria;Nitrospira	32	AGGGTTTGACATTCCATAACCTATTTAGAAATAAATAGGATTTAAGTATGGTAAC	Bacteria	15	AACCCTTGACATGTTTTTGAAACCCTTGCCGTAATAGCAAGACTAGCAATTCAC	Bacteria;Bacteroidetes;Flavobacteria;Flavobacteriales;Flavobacteriaceae	19	AGAACTTAAATGTAGAACGACAGGAGCAGAGATGCTTTTTTCTTCGGACGATCTACA	Bacteria;Proteobacteria;Alphaproteobacteria;Rhodobacterales;Rhodobacteraceae;Roseovarius	52	AACCCTTGACATCCTGTGCTACATCCAGAGATGGATGGTTTCCTTCGGGGACGCAGTGAC
Bacteria;Acidobacteria;Acidobacteria;Acidobacteriales;Acidobacteriaceae;Gp6	69	CAGGCTTGAAGTGCGAGTGACCATCGGTGAAAGCCGACTTCCTTCGGGACACTCGCAG	Bacteria;OP11	37	AGGATTTGACATTTCATTTATTATTCAGAAATGAATATGTTTATTATGAAAC	Bacteria;Proteobacteria;Deltaproteobacteria	28	CGGGCTTGACATCGAGGGAAAGCCCTTAGAAATAAGGGCCCTCATCTTCGGATGACCCAAAGAC	Bacteria;OD1	53	AGGGTTTGACACTCCATAACCTATTTAGAAATAAATAGAATTTAAGTATGGTAAC	Bacteria;OP11	32	AGGGTTTGACATTCCATAACCTACTTAGAAATAAATAGAATTTAAGTATGGTAAC	Bacteria;Cyanobacteria;True Cyanobacteria;Unassigned;Family II;GpIIa	15	AGGGCTTGACATCCTGCGAATCTCCGGGAAATCGGAGAGTGCCCTTGGGAACGCAGTGAC	Bacteria;Bacteroidetes;Sphingobacteria;Sphingobacteriales;Flammeovirgaceae;Cardinium	19	TGGGCTCGAATGTCTCTGCTACCTCGAGAAATCGAGGGTTCCTTCGGGACAGAGTACA	Bacteria;Proteobacteria;Gammaproteobacteria	52	TACACTTGACATACTTCGAATTTTCTAGAGATAGATTAGTGCCTTAGGGAACGAAGATAC
Bacteria	68	TGGGCTTGACATCCTGGCGAAACCTTCTGGAAACAGGAGGCCTCCTTCGGGACGCCATGAC	Bacteria;Proteobacteria;Gammaproteobacteria;Pseudomonadales;Pseudomonadaceae;Pseudomonas	37	TGGCCTTGACATGTCCGGAATCTTGCAGAGATGCGAGAGTGCCTTCGGGAATCGGAACAC	Bacteria	27	AACCCTTGACATGTTTTTGAAACCCTTGCCGTAATAGCAAGACTAGCAATTCAC	Bacteria;Firmicutes	52	AGGGCTTGACATTCCATAACCTATTTAGAAATAAATAGAATTTAAGTATGGTAAC	Bacteria;Proteobacteria;Betaproteobacteria;Burkholderiales;Burkholderiaceae;Ralstonia	32	TACCCTTGACATGCCACTAACGAAGCAGAGATGCATTAGGTGCTCGAAAGAGAAAGTGGACAC	Bacteria;Firmicutes	15	TACATTTGACATGCTCGGCGAAACTATAGAGATATAGTCGAGGTTAACCGATGCAC	Bacteria;Proteobacteria;Alphaproteobacteria;Rickettsiales;Rickettsiaceae;Rickettsia	19	AACCCTTGACATGGTGGTCGCGAGAGACAGAGATGACTCTCTTCAGTTCGGCTGGACCACACAC	Bacteria;Proteobacteria;Alphaproteobacteria	50	AGCCCTTGACATGTGGAGTTTGGTTACCAGAGATGGTTTCCTTCAGTTCGGCTGGCTCCAACAC
Bacteria	65	TGGGCTTGACATGTACCTGAAAGCCCTGGAGACAGGGCCCCTCTTCGGAGCGGGTACAC	Bacteria;Proteobacteria;Alphaproteobacteria;Rhodospirillales	36	AGTCCTTGACATGGAGAGTTTGGTTTCCGGAGACGGATTCCTTCAGTTCGGCTGGCTCTCACAC	Bacteria;Proteobacteria;Alphaproteobacteria	27	GACCCTTGACATCCTGATCGCGGTTACCAGAGATGGTTTCCTTCAGTTCGGCTGGATCAGTGAC	Bacteria;OP11	52	AGGGTTTGACATTCCATAACCTATTTTAGAAATAAAATAGAATTTAAGTATGGTAAC	Bacteria;Cyanobacteria;True Cyanobacteria;Pleurocapsales;Unassigned;Pleurocapsa	31	AGGACTTGACATCTCGAGAATCTTCTCTAATAGGAAGAGTGCCTTAGGGAACTCGAAGAC	Bacteria;Proteobacteria;Deltaproteobacteria;Myxococcales;Haliangiaceae;Haliangium	15	TGGGTTAAATCCACCGGAATCTCCTAGAGATAGGGGAGTGCCCTTCGGGGAATCGGTGAGA	Bacteria;Proteobacteria;Gammaproteobacteria;Enterobacteriales;Enterobacteriaceae;Klebsiella	19	TGGTCTTGACATCCACAGAACTTAGCAGAGATGCTTTGGTGCCTTCGGGAACTGTGAGAC	Bacteria;Proteobacteria;Alphaproteobacteria	46	AACACTTGACATGTTCGTCGCGAGACCAAGAGATTGGTTTCTTCATTTAGTTGGACGAAACAC
Bacteria	63	AACCCTTGACATGTTTTTGAAACCCTTGCCGTAATAGCAAGACTAGCAATTCAC	Bacteria;Proteobacteria;Alphaproteobacteria	34	AACACTTGACATGTTCGTCGCGAGACTAAGAGATTAGTTTCTTCAGTTCGGCTGGACGAAACAC	Bacteria	26	GGGGCTTAAACTGCTAAGTAAAGTCTATGAAAGTAGGTCTGCTCTTCGGAGCAACTTAGTAG	Bacteria;OP11	51	AGGGTTTGACATTCCATAAACCCTATTTTAGAAATAAAATAGAATTTAAGTATGGTAAC	Bacteria	30	AGGGTCTGACATTCCATAACCTATTTAGAAATAAATAGAATTTAAGTATGGTAAC	Bacteria;Proteobacteria;Gammaproteobacteria;Pseudomonadales;Pseudomonadaceae;Pseudomonas	15	TGGCCTTGACATCCTGCGAACCCTCTAGAGATAGGAGGGTGCCTTCGGGAACGCAGAGAC	Bacteria;Proteobacteria;Gammaproteobacteria;Enterobacteriales;Enterobacteriaceae;Serratia	19	TACTCTTGACATCCAGAGAATCCTGCAGAGATGCGGGAGTGCCTTCGGGAACTTTGAGAC	Bacteria;Proteobacteria;Alphaproteobacteria	44	AACACTTGACATGTTCGTCGCGACTTTGAGAGATCAAAGTTTTCGGTTCGGCCGGACGAAACAC
Bacteria;Bacteroidetes;Flavobacteria;Flavobacteriales;Flavobacteriaceae;Muricauda	63	AGGGCTTAAATGCAGTCTGCATAGGGTAGAGATACCCTTTTCTTCGGACCGACTGCA	Bacteria;Cyanobacteria	33	AGGGCTTGACATCCCGCGAATCTTTTGGAAACGAGAGAGTGCCTTCGGGAACGCGGAGAC	Bacteria;Firmicutes;Clostridia;Clostridiales	26	AGGGCTTGACATCCCTCTGGCGTAGGAGTAAAATTCTATTTCCCTTAGGGGACAGAGGAGAC	Bacteria;Proteobacteria;Alphaproteobacteria;Rhodobacterales;Rhodobacteraceae	50	AACCCTTGACATCCTAGGACCGGCCCAGAGATGGGTCTTTCACTTCGGTGACCTAGTGAC	Bacteria;Bacteroidetes;Flavobacteria;Flavobacteriales;Flavobacteriaceae	30	AGGGTTTGACATTCCATAACCTATTTAGAAATAGATAGAATTTAAGTATGGTAAC	Bacteria;Proteobacteria;Gammaproteobacteria;Pseudomonadales;Pseudomonadaceae;Pseudomonas	15	TGGCCTTGACATCCTGCGAACCTTCTAGAGATAGGAGGTGCCTTCGGGAACGCAGAGAC	Bacteria;Cyanobacteria;True Cyanobacteria;Prochlorales	18	AGGGCTTGACATCCTGCGAACCTCTGTGAAAGCGGAGGGTGCCTTCGGGAACGCAGTGAC	Bacteria;Bacteroidetes;Flavobacteria;Flavobacteriales	43	AGGGCTTAAATGCAGAACGACAGAGGTGGAAACACCTCCTTCTTCGGACGGTCTGCA
Bacteria;Proteobacteria;Gammaproteobacteria;Chromatiales	63	TGCCCTTGACATCCTTGGAATCTCCCGGAGACGGGAGAGTGCCTTCGGGAACCGGGTGAC	Bacteria;Proteobacteria;Alphaproteobacteria	32	AACACTTGACATGTCTGTCGCGGATTCCAGAGATGGATTCCTTCGGTTCGGCCGGACAGAACAC	Bacteria;Proteobacteria;Alphaproteobacteria;Rhodobacterales;Rhodobacteraceae	26	ATCCCTTGACATCCTCAACGCGATTTCCGGAGACGGATTTCTTCAGTTCGGCTGGTTGAGTGAC	Bacteria;Proteobacteria;Gammaproteobacteria;Oceanospirillales	50	TGGCCTTGACATCCTGCGAACTGACTGGAGACAGTCGGGTGCCTTCGGGAACGCAGAGAC	Bacteria;OP11	30	AGGGTTTGACATTCCATAACCTATTAGAAATAAATAGAATTTAAGTATGGTAAC	Bacteria;Bacteroidetes;Sphingobacteria;Sphingobacteriales	14	TGGGCTAGAATGTGATTGACGGTTTCAGAGATGGGACTTTCTTCGGACATGAAACA	Bacteria;Firmicutes;Clostridia;Clostridiales;Lachnospiraceae	18	AGGGTTTGACATTCCACAACCTATTTAGAAATAAATAGAATTTAAGTATGGTAAC	Bacteria;Bacteroidetes;Flavobacteria;Flavobacteriales;Flavobacteriaceae	43	AGGGCTTAAATGTAGTGGGACAGGTCTAGAGATAGACCTTTCTTCGGACTCATTACA
Bacteria	60	TGGTCTTGACATGTACCTGAAAGCCCTGGAGACAGGGCCCCTCTTCGGAGCGGGTACAC	Bacteria;Proteobacteria;Betaproteobacteria;Burkholderiales;Burkholderiaceae;Ralstonia	32	TACCCTTGACATGCCACTAACGAAGCAGAGATGCATTAGGTGCTCGAAAGAGAAAGTGGACAC	Bacteria;Proteobacteria;Deltaproteobacteria;Desulfobacterales;Desulfobacteraceae	26	AGGATTTGACATCCCATATTTTTTTTTCTAGAAATAGAAGAATTGACGTGGAGAC	Bacteria	48	AGGGTTTGACATTCCATAACCTATTTAGAATAAATAGAATTTAAGTATGGTAAC	Bacteria;Proteobacteria	29	AGGGTTTGACATTCCATAACCTATTTAGAAATAAATAGAATTTAAGTACGGTAAC	Bacteria;Cyanobacteria	14	AGGGCTTGACATCCCGCGAATCTTTTGGAAACGAGAGAGTGCCTTCGGGAACGCGGAGAC	Bacteria;Proteobacteria;Gammaproteobacteria	17	TGGTCTTGACATCCTGCGAAGTTTCCAGAGATGGGAATGTGCCTTCGGGAACGCAGTGAC	Bacteria;Proteobacteria;Alphaproteobacteria	43	AACACTTGACATGTTCGTCGCGACTTTAAGAGATTAAAAGTTTTCGGTTCGGCCGGACGAAACAC
Bacteria;Proteobacteria;Alphaproteobacteria	60	AGCCCTTGACATGGAGGTCGCGGGCCCCGGAGACGGGGCTCTTCAGTTCGGCTGGACCTCGCAC	Bacteria;Bacteroidetes;Flavobacteria;Flavobacteriales;Flavobacteriaceae	30	AAAACTTAAATGTAGAACGACAGGAGCAGAGATGCTTTTTTCTTCGGACGCTCTACA	Bacteria;Chlorobi	25	TAGGCTTGAAATGCAGTGGACAGGTTGTGAAAGCAATCCTCTCTTCGGAGCCGCTGTAC	Bacteria;Firmicutes;Clostridia;Clostridiales;Peptostreptococcaceae	47	AGGGCTTGACATATATATGCTCGGCATAGAGATATGTCTTTTCTTCGGAACGTATATAC	Bacteria	28	AGGGTTTGACATTCCATAACCCTATTTTAGAAATAAATAGAATTTAAGTATGGTAAC	Bacteria;Proteobacteria;Alphaproteobacteria	14	AGCCCTTGACATCCCGATCGCGGGGAGTGGAGACACACCCTTTCAGTTCGGCTGGATCGGAGAC	Bacteria;Bacteroidetes	16	TAGGCTAGAATGCTTCTGCATAGACCAGAGATGGTCTTTCTCTTCGGAGCCGAATGCA	Bacteria;Proteobacteria;Gammaproteobacteria;Oceanospirillales	43	AACCCTTGACATCTAGTGAAATTTCTAGAGATAGATTTGTGCCTTCGGGAACACTATGAC
Bacteria	59	TGGGCTTGACATGTCGGTGGTACTTCCCTGGAAACAGGGGGGGACCCTTCGGGGAGCCGTCAC	Bacteria;Proteobacteria;Alphaproteobacteria	29	AGCTCTTGACATGTGGAGTATGATTACCGGAGATCGGTTTTCTTCAGTTCGGCTGGCTCCAACAC	Bacteria;Proteobacteria;Alphaproteobacteria;Rhodospirillales	25	AGCCCTTGACATGGGAAGTATGGACCTTGGAGACGGGGTTCTTCAGTTCGGCTGGCTTCCGCAC	Bacteria;OD1	47	AGGGTTTGACATTCCATAACCTATTTAGAAATAAATAGAATTTAAGTATGGTAGC	Bacteria	28	AGGGTTTTGACATTCCATAACCTATTTAGAAATAAATAGAATTTAAGTATGGTAAC	Bacteria;Proteobacteria;Alphaproteobacteria;Rhodobacterales;Rhodobacteraceae	14	AACCCTTGACATCCCGGGACCGGTCCAGAGATGGATCTTTCACTTCGGTGACTCGGTGAC	Bacteria;Proteobacteria;Alphaproteobacteria;Rhizobiales;Methylobacteriaceae;Methylobacterium	16	ATCCCTTGACATGTCGTGCCATCCGGAGAGATCCGGGGTTCCCTTCGGGGACGCGAACAC	Bacteria;Bacteroidetes;Flavobacteria;Flavobacteriales;Flavobacteriaceae	41	AGGGCTTAAATGTAAGTTGCATAAATCAGAGATGATTTTTTCTTCGGACTACTTACA
Bacteria;Proteobacteria;Alphaproteobacteria;Parvularculales;Parvularculaceae;Parvularcula	56	AGCCCTTGACATCGGGATCGCGCAGACCAGAGATGGACTGCTTCAGTTCGGCTGGATCCATGAC	Bacteria;Bacteroidetes;Flavobacteria;Flavobacteriales;Flavobacteriaceae	28	AGGGCTTAAATGGAAGTTGCATTAGTTTTAATCGACTATTTCTTCGGACTACTTTCA	Bacteria;Proteobacteria;Alphaproteobacteria;Rhodospirillales;Rhodospirillaceae	25	AGCCCTTGACATGGGGGTCGCGGAAGCCAGAGACGGTTTCCTTCAGTTCGGCTGGACCCCGCAC	Bacteria;Bacteroidetes;Flavobacteria;Flavobacteriales;Flavobacteriaceae;Psychroflexus	46	AGGGCTTAAATGCATTTGGACCGGGGTGGAAACACCCTTTTCTTCGGACTATTTGCA	Bacteria;OP11	28	AGGGTTTGACATTCCATAACCTATTTAGAAATAAATAGAATTTAAGTATGGCAAC	Bacteria;Cyanobacteria;True Cyanobacteria;Unassigned;Family II;GpIIa	13	AGGGCTTGACATCCTGCGAATCTCCGGGAAACCGGAGAGTGCCCTTGGGAACGCAGTGAC	Bacteria;Proteobacteria;Alphaproteobacteria;Rhodobacterales;Rhodobacteraceae	16	AACCCTTGACATCCTGTGCTACATCCAGAGATGGATGGTTCCCTTCGGGGACGCAGTGAC	Bacteria;Bacteroidetes;Flavobacteria;Flavobacteriales;Flavobacteriaceae	40	AGGGCTTAAATGTAAGTTGCATGGACCAGAGATGGACCTTTCTTCGGACTACTTACA
Bacteria;Firmicutes;Bacilli;Lactobacillales;Lactobacillaceae;Lactobacillus	54	CGGACTTGACATGTAGAGGCAATCTTAAGAAATTAAGAGTTCCTTCGGGACCTTTATGC	Bacteria;Proteobacteria;Alphaproteobacteria	28	AGCCCTTGACATACCAAGTATGATTACCGGAGACGGTTTTCTTCAGTTCGGCTGGCTTGGATAC	Bacteria;Proteobacteria;Alphaproteobacteria	24	AGCCCTTGACATCCCGATCGCGGGGAGTGGAGACACACCCTTTCAGTTCGGCTGGATCGGAGAC	Bacteria;Proteobacteria;Alphaproteobacteria	46	AGCCCTTGACATCCCGGTCGCGGATTCCAGAGATGGTCTCCTTCAGTTCGGCTGGACCGGTGAC	Bacteria;OP11	28	AGGGTTTGACATTTCCATAACCTATTTTAGAAATAAATAGAATTTAAGTATGGTAAC	Bacteria;Firmicutes;Clostridia;Clostridiales;Clostridiaceae	13	AGGGCTTGACATCCCTTGGAATATGTTAGAGATAGCATAGCCCTTCGGGGCCAAGGTGAC	Bacteria;Bacteroidetes;Sphingobacteria;Sphingobacteriales;Flammeovirgaceae;Roseivirga	15	TGGGCTCGAATGGTACCGGAATTATTCAGAAATGGATAAGTCTTCGGACCGGTATCA	Bacteria;Proteobacteria;Alphaproteobacteria	40	AACACTTGACATGTTCGTCGCGACTTTAAGAGATTAGAGTTTTCGGTTCGGCCGGACGAAACAC
Bacteria;Proteobacteria;Alphaproteobacteria;Rhodobacterales;Rhodobacteraceae	52	AACCCTTGACATCCCTGTCGCGGTTACCAGAGATGGTTTCCTTCAGTTCGGCTGGACAGGAGAC	Bacteria;Firmicutes;Bacilli;Lactobacillales;Aerococcaceae;Aerococcus	27	AACCCTTGACATCCTGTGACCAACCTAGAGATGGGTCTTTCCCTTCGGGGACACAGTGAC	Bacteria;Proteobacteria;Alphaproteobacteria;Rhizobiales	24	AGCCCTTGACATCCCGGTCGCGGATAGCAGAGACGCTTTCCTTCAGTTCGGCTGGACCGGTGAC	Bacteria	45	AGGGTTTTGACATTCCATAACCTATTTAGAAATAAATAGAATTTAAGTATGGTAAC	Bacteria;Proteobacteria;Gammaproteobacteria;Chromatiales;Ectothiorhodospiraceae	28	TGCCCTTGACATCCTCGGAACTTGTCAGAGATGACTTGGTGCCTTCGGGAACCGAGTGAC	Bacteria;Proteobacteria;Alphaproteobacteria	13	AGCCCTTGACATGGGGGTCGCGGGTGCCGGAGACGGTACTCATCAGTTCGGCTGGACCCCACAC	Bacteria;Chloroflexi;Chloroflexi;Chloroflexales	15	CAGGTTTGACATGTGGCTGCAAGCGCACAGAAATGTGTGACCTTCGAGGGTGCTACAC	Bacteria;Proteobacteria;Alphaproteobacteria;Rhodobacterales;Rhodobacteraceae	38	ATCCCTTGACTTCCCTGTCGCGGGCTCAGAGATGAGCCTTTCAGTTCGGCTGGACAGGTGAC
Bacteria;Proteobacteria;Gammaproteobacteria;Chromatiales;Ectothiorhodospiraceae	52	TGCCCTTGACATCCTCGGAACCGCTCAGAGATGAGCGGGTGCCTTCGGGAGCCGAGAGAC	Bacteria;Proteobacteria;Alphaproteobacteria;Rhizobiales;Rhizobiaceae;Rhizobium	26	AGCCCTTGACATCTGGGTCGCGGTTACCGGAGACGGTTTCCTTCAGTTCGGCTGGACCCAAGAC	Bacteria;Proteobacteria;Alphaproteobacteria;Rhodospirillales;Rhodospirillaceae	24	AGCCCTTGACATGTCCCTTTCGGGCCCTGGAGACGGGGTCTTTCGGTTCGGCCGGAGGGAGCAC	Bacteria;Proteobacteria;Alphaproteobacteria;Rhodobacterales;Rhodobacteraceae	45	AGCCCTTGACATACCGATCGCGATTACCAGAGATGGTTTTCTTCAGTTTGGCTGGATCGGATAC	Bacteria;Firmicutes	27	AGGGTTTGACGTTCCATAACCTATTTAGAAATAAATAGAATTTAAGTATGGTAAC	Bacteria;Proteobacteria;Alphaproteobacteria;Rhodobacterales;Rhodobacteraceae	13	AACCCTTGACATCCTGTGCTACATCCAGAGATGGATGGTTCCCTTCGGGGACGCAGTGAC	Bacteria;Cyanobacteria;True Cyanobacteria;Unassigned;Family II;GpIIa	15	AGGGTTTGACATCCTGCGAATTTCTGGGAAACCGGAAAGTGCCTTCGGGAACGCAGTGAC	Bacteria;Bacteroidetes;Flavobacteria;Flavobacteriales	37	AGGGCTTAAATGTAGTATGACCGGTCTGGAAACAGACCTTCCCTTCGGGGCAGATTACA
Bacteria;OP11	51	AGGGTTTGACATTCCATAACCTATTTTAGAAATAAATAGAATTTAAGTATGGTAAC	Bacteria;Proteobacteria;Alphaproteobacteria;Rhodobacterales;Rhodobacteraceae	26	AACCCTTGACATCCCGGGACCGGTCCAGAGATGGATCTTTCACTTCGGTGACTCGGTGAC	Bacteria;Proteobacteria;Betaproteobacteria;Burkholderiales	23	AGAATTTGACATGTCCATAGATCCACTTGAAAAAAGAGGGTCTTTTCTCTGGAACAC	Bacteria;Proteobacteria;Betaproteobacteria;Burkholderiales;Alcaligenaceae;Taylorella;equigenitalis	44	AACCCTTGACATGTTTTGAAACCCTTGCCGTAATAGCAAGACTAGCAATTCAC	Bacteria;Proteobacteria	27	AGGGTTTGACATTCCATAACCCATTTAGAAATAAATAGAATTTAAGTATGGTAAC	Bacteria;Proteobacteria;Alphaproteobacteria;Rhodospirillales	13	AGCCCTTGACATGGGGGTTATGGTTCCGAGAGATCGGATCCTTCAGTTCGGCTGGGCCCCGCAC	Bacteria;Proteobacteria;Gammaproteobacteria	15	TGGCCTTGACATCGTGCGAATCTTTTAGAGATAGAGGAGTGCCTTCGGGAGCGCATGGAC	Bacteria;Proteobacteria;Gammaproteobacteria	37	TGGTCTTGACATCCTCAGAACTTTCCAGAGATGGATTGGTGCCTTCGGGAACTGAGTGAC
Bacteria;Tenericutes;Mollicutes;Acholeplasmatales;Acholeplasmataceae;Acholeplasma	51	GAGACTTGACATCCCATGCAGTGCTATGAAAATAGCAGTTAGGTTTATACCTACATGGAGAC	Bacteria;Proteobacteria;Gammaproteobacteria;Chromatiales	26	TGCCCTTGACATCCTCAGAACTTGTTAGAGATAACTTGGTGCCTTCGGGAATTGAGTGAC	Bacteria;Firmicutes;Clostridia;Clostridiales;Ruminococcaceae	22	AGGATTTGACATCCCAATTTTTTTTCTAGAAATAGAAGAATTGACGTGGAGAC	Bacteria;Proteobacteria	42	AGGGTTTGACATTCCATAACCATTTTAGAAATAAATAGAATTTAAGTATGGTAAC	Bacteria;Firmicutes;Clostridia;Clostridiales;Lachnospiraceae	26	AGGGTTTGACATTCCACAACCTATTTAGAAATAAATAGAATTTAAGTATGGTAAC	Bacteria;Proteobacteria;Gammaproteobacteria;Enterobacteriales;Enterobacteriaceae	13	TGGTCTTGACATCCACAGAACTTTCCAGAGATGGATTGGTGCCTTCGGGAACTGTGAGAC	Bacteria	14	AGGGTTTGACATTCCATAACCCTATTTTAGAAATAAATAGAATTTAAGTATGGTAAC	Bacteria;Actinobacteria;Actinobacteria	36	TGGGTTTGACATGTAGGGAAAAGCCATAGAGATATGGTGTCCTTCGGGGCCCTACAC
Bacteria;Bacteroidetes;Sphingobacteria;Sphingobacteriales;Flammeovirgaceae;Persicobacter;diffluens	49	TGGGCTAGAATGTGATCGGCGGTCACAGAGATGTGACTTTCTTCGGACGAGAAACA	Bacteria;Proteobacteria;Alphaproteobacteria;Rhizobiales	25	AGCTCTTGACATCCCGGTCGCGGTCAGCAGAGACGCTGTCCTTCAGTTCGGCTGGACCGGTGAC	Bacteria;Cyanobacteria;True Cyanobacteria;Oscillatoriales;Unassigned;Trichodesmium	21	AGGGTTTGACATGCCGCGAATCTAGGGGAGACCTTAGAGTGCCTTCGGGAGCGCGGACAC	Bacteria;Proteobacteria	42	AGGGTTTGACATTCCATAACCTATTTAGAAATAAATAGAGTTTAAGTATGGTAAC	Bacteria;Proteobacteria;Alphaproteobacteria;Rhodobacterales;Rhodobacteraceae	26	AACCCTTGACATCCTGATCGCGGTTACCGGAGACGGTTTCCTTCAGTTCGGCTGGATCAGTGAC	Bacteria;Proteobacteria;Gammaproteobacteria;Pseudomonadales;Pseudomonadaceae;Pseudomonas	13	TGGCCTTGACACCCTGCGAACCTTCTAGAGATAGGAGGGTGCCTTCGGGAACGCAGAGAC	Bacteria;Bacteroidetes;Flavobacteria;Flavobacteriales;Flavobacteriaceae;Robiginitalea	14	AGGGCTTAAATGCATTGTGACAGGGGCAGAGACGCCCTTTTCTTCGGACACATTGCA	Bacteria;Proteobacteria;Gammaproteobacteria	33	TACTCTTGACATACTTGGAAGCTCTTGTAATGAGAGTGTGCCTTTTGGAACCAAGATAC
Bacteria;Bacteroidetes	48	TAGATTACAATGCCTCTGCATAAAGTAGAAATACTTTTTTCCTTCGGGACCGAGTGCA	Bacteria;Proteobacteria;Alphaproteobacteria;Rickettsiales;SAR11	25	AACACTTGACATGTTCGTCGCGGCTCTAAGAGATTAGAGCTTTCGGTTCGGCCGGACGAAACAC	Bacteria;Proteobacteria;Alphaproteobacteria	20	AGCCCTTGACATGATGGTTTCGGTTCCGAGAGATCGGTTCTTCAGTTCGGCTGGACCATCAC	Bacteria;Firmicutes;Clostridia;Clostridiales;Lachnospiraceae	40	AGGGTTTGACATTCCATAACCTATTTAGAAATAATAGAATTTAAGTATGGTAAC	Bacteria;Proteobacteria;Betaproteobacteria;Burkholderiales;Alcaligenaceae;Taylorella;equigenitalis	26	AACCCTTGACATGTTTTGAAACCCTTGCCGTAATAGCAAGACTAGCAATTCAC	Bacteria;Proteobacteria;Gammaproteobacteria;Pseudomonadales;Pseudomonadaceae;Pseudomonas	13	TGGCCTTGACACCCTGCGAACCTTCTAGAGATAGGAGGGTGCCTTCGGGAGCGCAGAGAC	Bacteria;Firmicutes	14	AGGGTTTGGCATTCCATAACCTATTTAGAAATAAATAGAATTTAAGTATGGTAAC	Bacteria;Proteobacteria;Alphaproteobacteria	32	AGTCCTTGACATGGGTAGTATGGTGTTTGGAGACAAACTCCTTCAGTTCGGCTGGCTACCACAC
Bacteria;Proteobacteria;Alphaproteobacteria;Rhodobacterales;Rhodobacteraceae	48	AACCCTTGACATCCTGTGCTACATCCAGAGATGGATGGTTCCCTTCGGGGACGCAGTGAC	Bacteria;Proteobacteria;Alphaproteobacteria;Rhizobiales;Phyllobacteriaceae	24	AGCCCTTGACATCCCGATCGCGGTTCGTGGAGACACGTTCCTTCAGTTAGGCTGGATCGGTGAC	Bacteria;Proteobacteria;Alphaproteobacteria;Rhodospirillales;Rhodospirillaceae;Phaeospirillum	20	AGCCCTTGACATGGGGGTTATGGTCTCGAGAGATCGAGACCTTCAGTTCGGCTGGGCCCCGCAC	Bacteria;Proteobacteria;Gammaproteobacteria	40	TGGCCTTGACATCCTGCGAACTTTCTAGAGATAGACTGGTGCCTTCGGGAACGCAGAGAC	Bacteria;Firmicutes;Clostridia;Clostridiales;Ruminococcaceae	25	AGGGTTTGACATTCCATAACCTGTTTAGAAATAAATAGAATTTAAGTATGGTAAC	Bacteria	12	TGGGCTTGACATCCCGAGAATTCCCTAGAGATAGGGAAGTGCCTTCGGGAACTCGGTGAC	Bacteria;Proteobacteria;Gammaproteobacteria	14	TGGCCTTGACATCGTGCGAATCTTCTAGAGATAGAAGAGTGCCTTCGGGAGCGCATGGAC	Bacteria;Proteobacteria;Gammaproteobacteria	32	TACTCTTGACATACTTGGAAGCTCTTGTAATGAGAGTGTGCTTTTAGAGCCAAGATAC
Bacteria;Proteobacteria;Alphaproteobacteria;Rhodospirillales	47	AGCTCTTGACATGGGGATTATGGGTATTGGAGACGATATCCTTCAGTTCGGCTGGGTCCCGCAC	Bacteria;Proteobacteria;Gammaproteobacteria	24	TACTCTTGACATACTTGGAAGCTCTTGTAATGAGAGTGTGCCTTTTGGAGCCAAGATAC	Bacteria;Proteobacteria;Gammaproteobacteria;Pseudomonadales;Pseudomonadaceae;Pseudomonas	20	AGGCCTTGACATCCAATGAACTTTCTAGAGATAGATTGGTGCCTTCGGGAACATTGAGAC	Bacteria;Nitrospira	38	AGGGTTTGACATTCCATAACCTATTTAGAAATAAATAGGATTTAAGTATGGTAAC	Bacteria;Proteobacteria;Alphaproteobacteria;Rhodobacterales;Rhodobacteraceae	25	AACCCTTGACATCCTGTGCTACATCCAGAGATGGATGGTTCCCTTCGGGGACGCAGTGAC	Bacteria;Firmicutes;Clostridia;Clostridiales;Clostridiaceae;Clostridium	12	TAGGCTTGACATCCCAAGAATCCTGTGGAAACACGGGAGTGCCCTTCGGGGAACTTGGTGAC	Bacteria;Bacteroidetes	13	TAGGCTAGAATGCTTCTGCATATACCAGAGATGGTATTTCTCTTCGGAGCCGAATGCA	Bacteria;Cyanobacteria;True Cyanobacteria	30	AGGGCTTGACATCCTGCGAATCTCTTGGAAACAGGAGAGTGCCTTCGGGAACGCAGTGAC
Bacteria;Proteobacteria;Deltaproteobacteria;Desulfobacterales;Desulfobacteraceae	46	AGGATTTGACATCCCATATTTTTTTTTCTAGAAATAGAAGAATTGACGTGGAGAC	Bacteria;Actinobacteria;Actinobacteria	23	TGGGTTTGACATGTACCGAAAAGCCATAGAGATATGGTGTCCTTCGGGGCGGTACAC	Bacteria;Firmicutes;Clostridia;Clostridiales	19	AGGATTTGACATCCCAATTTTTTTTCTGAAATAGAAGAATTGACGTGGAGAC	Bacteria;OD1	38	AGGGTTTGACATTCCATAACCTATTTAGGAATAAATAGAATTTAAGTATGGTAAC	Bacteria;Firmicutes;Clostridia;Clostridiales;Lachnospiraceae	24	AGGGTTTGACATTCCATAACCTATTTAGAAATAAATAGAATTAAGTATGGTAAC	Bacteria;Proteobacteria;Alphaproteobacteria	12	AGCCCTTGACATGGGCGTCGCGGTTTCTGGAGACAGGAACCTTCAGTTCGGCTGGACGCCACAC	Bacteria;Firmicutes	13	AGGGTTTGACATTCCATAACCTATTTAGAAATAAGTAGAATTTAAGTATGGTAAC	Bacteria;Cyanobacteria;True Cyanobacteria;Prochlorales	29	AGGGTTTGACATCCTGCGAACCTCTTAGAAATTTGAGGGTGCCTTCGGGAATGCAGTGAC
Bacteria;Chloroflexi	45	TGGGAGTGACATGTTGGTAGTACGGAAGCGAAAGCGGAAGGACCTTTCGGGGAGCCAACAC	Bacteria;Proteobacteria;Alphaproteobacteria	23	AGCCCTTGACATCCCGGTCGCGGATTCCAGAGATGGTTTCCTTCAGTTCGGCTGGACCGGTGAC	Bacteria;Proteobacteria;Gammaproteobacteria	19	TGCCCTTGACATTGACAGAATCCTGTAGAGATACGGGAGTGCTTCGGCCTGGAAAAC	Bacteria;OP11	38	AGGGTTTGACATTCCATAACCTATTAGAAATAAATAGAATTTAAGTATGGTAAC	Bacteria;OP11	24	AGGGTTTGACATTCCATAACCTATTTAGAAATAAATAGAATTTTAAGTATGGTAAC	Bacteria;Proteobacteria;Alphaproteobacteria	12	AGCTCTTGACATTTCGATCGCGGTTACCGGAGACGGTTTCCTTCAGTTCGGCTGGATCGAGGAC	Bacteria;Proteobacteria;Alphaproteobacteria	13	AGCCCTTGACATGGGGGTCGCGGATTAGAGAGATCTTTTCCTTCAGTTCGGCTGGACCCCGCAC	Bacteria;Bacteroidetes;Flavobacteria;Flavobacteriales;Flavobacteriaceae	28	AGGGCTTAAATGTAAGTTGCATAAGCTAGAGATAGCTTTTTCTTCGGACTACTTACA
Bacteria;Proteobacteria;Gammaproteobacteria	45	TGCCCTTGACATCCTCGGAATCCCCCGGAGACGGGGGAGTGCCCTTCGGGGCCCGGGTGAC	Bacteria;Proteobacteria;Alphaproteobacteria	23	AGCCCTTGACATGTGGAGTTTGGTTATCAGAGATGATTTCCTTCAGTTCGGCTGGCTCCAACAC	Bacteria;Actinobacteria;Actinobacteria	18	TGGGTTTGACATGTACCGAAAAGCCATAGAGATATGGTGTCCTTCGGGGCGGTACAC	Bacteria;Proteobacteria;Gammaproteobacteria;Enterobacteriales;Enterobacteriaceae	38	TGGTCTTGACATCCACAGAACTTTCCAGAGATGGATTGGTGCCTTCGGGAACTGTGAGAC	Bacteria;OP11	24	AGGGTTTGACATTCCATAACCTATTTAGAAATAAATGAATTTAAGTATGGTAAC	Bacteria;Proteobacteria;Alphaproteobacteria;Rhodobacterales;Rhodobacteraceae	12	AACCCTTGACATCCTAGGACCGATCCAGAGATGGATCTTTCACTTCGGTGACCTAGTGAC	Bacteria;Proteobacteria;Betaproteobacteria;Burkholderiales;Comamonadaceae;Delftia	13	CACCTTTGACATGGCAGGAAGTTTCCAGAGATGGATTCGTGCTCGAAAGAGAACCTGCACAC	Bacteria;Proteobacteria;Gammaproteobacteria	28	TACACTTGACATCCTCGGAACTTTCTAGAGATAGATTGGTGCCTTCGGGAACCGAGTGAC
Bacteria;Proteobacteria;Alphaproteobacteria;Rickettsiales;SAR11	44	AACACTTGACATGTTCGTCGCGACTTTAAGAGATTAAAGTTTTCGGTTCGGCCGGACGAAACAC	Bacteria;Proteobacteria;Gammaproteobacteria;Chromatiales;Ectothiorhodospiraceae	23	TGCCCTTGACATCCTCGGAACTTGTCAGAGATGACTTGGTGCCTTCGGGAACCGAGTGAC	Bacteria;Proteobacteria;Alphaproteobacteria	18	AGCCCTTGACATCCCGGTCGCGGATTCCAGAGATGGTTTCCTTCAGTTCGGCTGGACCGGTGAC	Bacteria;Firmicutes;Clostridia;Clostridiales;Lachnospiraceae	37	AGGGTTTGACATTCCATAGCCTATTTAGAAATAAATAGAATTTAAGTATGGTAAC	Bacteria;Proteobacteria;Epsilonproteobacteria;Campylobacterales;Campylobacteraceae;Sulfurospirillum	24	AAGGCTTGATATCCTAAGAATTTGCTGGAAACAGTGAAGTGTCGGTTTACCGAAACTTAGTGAC	Bacteria;Proteobacteria;Gammaproteobacteria;Pseudomonadales;Pseudomonadaceae;Pseudomonas	12	TGGCCTTGACATCCTGCGAACCTTCTAGAGATAGGAGGGTGCCTTCGGGAGCGCAGAGACG	Bacteria;Proteobacteria;Gammaproteobacteria	13	TGGCCTTGACATCGTGCGAATCTTTTAGGGATAGAAGAGTGCCTTCGGGAGCGCATGGAC	Bacteria;Bacteroidetes;Flavobacteria;Flavobacteriales;Cryomorphaceae;Fluviicola	26	AGGGCTTAAATGCAGAGCGAATAGTTTGGAAACAGACTAGCCTTCGGGCGATCTGCA
Bacteria;Spirochaetes;Spirochaetes;Spirochaetales;Spirochaetaceae;Spirochaeta	44	AGGGCTTGACATCACCCGGAAGTGGTCAGAGATGACTATGCTCTTCGGAGCCGGGTGAC	Bacteria;Proteobacteria	22	TGGGTTTGACATCCCCGGCCGACACCAGAGATGGTGTTTTCTCTTCGGAGACCGGGTGAC	Bacteria;Proteobacteria;Alphaproteobacteria	18	AGCCCTTGACATGGGGGTCGCGGATTTCAGAGATGATTTCCTTCAGTTCGGCTGGACCCCACAC	Bacteria;OP11	37	AGGGTTTGACATTCCATAACCTATTTAGAAATAAATGAATTTAAGTATGGTAAC	Bacteria;Firmicutes	23	AGGGCTTGACATTCCATAACCTATTTAGAAATAAATAGAATTTAAGTATGGTAAC	Bacteria;Proteobacteria;Gammaproteobacteria;Pseudomonadales;Pseudomonadaceae;Pseudomonas	12	TGGCCTTGACATCCTGCGAACCTTCTAGGGATAGGAGGGTGCCTTCGGGAACGCAGAGAC	Bacteria;Proteobacteria;Gammaproteobacteria;Thiotrichales;Unassigned;Fangia;hongkongensis	13	TACCCTTGACATCCTAAGAAGAACCGAGAGATTGGTTTGTGCCTTCGGGAACTTAGAGAC	Bacteria;Cyanobacteria;True Cyanobacteria;Unassigned;Family II;GpIIa	25	AGGGTTTGACATCCTGCGAATCTCTGGGAAACCGGAGAGTGCCTTCGGGAACGCAGTGAC
Bacteria;Chloroflexi;Caldilineae;Caldilineales;Caldilineaceae;Caldilinea	43	TGGGCTTGACATGTACGTAGTAGTGAAGGGAAACCGGAACGAGCCTTCGGGCAGCGTAGAC	Bacteria;Proteobacteria;Gammaproteobacteria;Pseudomonadales;Pseudomonadaceae;Pseudomonas	22	TGGTCTTGACATCCTGCGAACCTTCTAGAGATAGGAGGATGCCTTCGGGAACGCAGAGAC	Bacteria;Proteobacteria;Alphaproteobacteria;Parvularculales;Parvularculaceae;Parvularcula	18	AGCCCTTGACATCGGGATCGCGCAGACCAGAGATGGACTGCTTCAGTTCGGCTGGATCCATGAC	Bacteria;Proteobacteria;Deltaproteobacteria	37	TGGGCTTGACATCCCCTGGCATCCGTGGAAACACGGTTTTCCCTTCGGGGACAGGGTGAC	Bacteria;Firmicutes	23	AGGGTTTGACATTCCATAACCTATTTAGAAATAAGTAGAATTTAAGTATGGTAAC	Bacteria	11	AGGGTTTGACATTTCATTTACTATTTAGAAACAAATAGATTAAATATGAAAC	Bacteria;Proteobacteria;Gammaproteobacteria;Xanthomonadales;Xanthomonadaceae	13	AGGACTTGACATCCAGAGAACTTTCTAGAGATAGATTGGTGCCTTCGGGAACTCTGAGAC	Bacteria;Proteobacteria;Alphaproteobacteria	25	CACTCTTGACATACCAATCGCGGAAACCAGAGATGGATTCCTTCAGTTCGGCTGGATTGGATAC
Bacteria;Proteobacteria;Alphaproteobacteria;Rhizobiales;Rhizobiaceae;Rhizobium	43	AGCCCTTGACATCTGGGTCGCGGTTACCGGAGACGGTTTCCTTCAGTTCGGCTGGACCCAAGAC	Bacteria	21	AAGGCTTGACATTGTCTGCAAAACTGTGGAAACACAGCAGAGGTTATCAGATAAC	Bacteria;Proteobacteria;Alphaproteobacteria;Rhodobacterales;Rhodobacteraceae;Stappia	18	AGCCCTTGACATTTGGTGCTTTCTCCAGAGATGGAGTTTTCCCTTCGGGGACGCCAGGAC	Bacteria;TM7	37	AGGGTTTGACATCCCATAACCTATTTAGAAATAAATAGAATTTAAGTATGGTAAC	Bacteria;OP11	22	GGGGTTTGACATTCCATAACCTATTTAGAAATAAATAGAATTTAAGTATGGTAAC	Bacteria;Proteobacteria	11	AGCCCTTGACATGGGGGGTTTGATCCTGAGAGATCGGGATTGTCAGTTCGGCTGGCCCCCACAC	Bacteria;Bacteroidetes	12	AGGACTTAAATGTAGATTGATATGAGCAGAGATGCTTTTTTCTTCGGACAATTTACA	Bacteria;Proteobacteria;Deltaproteobacteria	25	TGGATTTGACATCCCGGGCTCACCTCAGAGATGAGGTTTTCTCTTCGGAGACCCGGTGAC
Bacteria;Proteobacteria;Gammaproteobacteria	43	TGCCCTTGACATTGATGGAATCCACCAGAGATGGAGGAGTGCCTTCGGGCCCTGAAAAC	Bacteria;Bacteroidetes	21	TAGGCTAGAATGCGAGTGACATCCAGAGAGATCTGGAGTTCTTCGGACACAAAGCA	Bacteria;Proteobacteria;Alphaproteobacteria;Rhodospirillales	18	AGCCCTTGACATGGAGCGTATGGTCTCTGGAGACAGAGTCCTTCAGTTCGGCTGGCGCTCACAC	Bacteria;Firmicutes	36	AGGGTTCGACATTCCATAACCTATTTAGAAATAAATAGAATTTAAGTATGGTAAC	Bacteria;Proteobacteria	22	AGGGTTTGACATTCCATAACCTATTTAGAAATAAATAGAATTTAAGATGGTAAC	Bacteria;Proteobacteria;Alphaproteobacteria;Rhodospirillales	11	AGCCCTTGACATCCCGGTCGCGCGGATCAGAGATGAACCGCTTCAGTTCGGCTGGACCGGTGAC	Bacteria;Bacteroidetes	12	TGGGCTTAAATGCAGAACGACGTTTCGGGAAACCGATTCTCCCTTCGGGGCGGACTGCA	Bacteria;Proteobacteria;Gammaproteobacteria	25	AGGCCTTGACATCCAGAGAACTTACCAGAGATGGTTTGGTGCCTTCGGGAACTCTGAGAC
Bacteria;Firmicutes;Clostridia;Clostridiales	42	AGGATTTGACATCCCAATTTTTTTTCTGAAATAGAAGAATTGACGTGGAGAC	Bacteria;Cyanobacteria;True Cyanobacteria;Unassigned;Family II;GpIIa	21	AGGGTTTGACATCCTGCGAATCTCTTGGAAACAGGAGAGTGCCTTCGGGAGCGCAGTGAC	Bacteria;Proteobacteria;Alphaproteobacteria;Rhodospirillales;Rhodospirillaceae	18	AGCCCTTGACATGCCCGTTTTGGGTGCCGGAGACGGTATCCTTCAGTTCGGCTGGACGGGACAC	Bacteria;OP11	36	AGGGTTTGACATTCCATAACCCTATTTTAGAAATAAAATAGAATTTAAGTATGGTAAC	Bacteria;Proteobacteria;Alphaproteobacteria;Sphingomonadales;Erythrobacteraceae;Erythrobacter	22	AGCCTTTGACATCCTAGGACGGTTTCTGGAGACAGATTCCTTCCCTTCGGGGACCTAGTGAC	Bacteria;Proteobacteria;Alphaproteobacteria;Sphingomonadales;Sphingomonadaceae;Sphingopyxis	11	AGCGTTTGACATCCTAATCGCGGATTTCAGAGATGAATTCCTTCAGTTCGGCTGGATTAGTGAC	Bacteria;Proteobacteria;Deltaproteobacteria;Desulfobacterales;Desulfobacteraceae	12	AGGATTTGACATCCCATATTTTTTTTTAGAAATAAAAAAATAATAGTGGAGAC	Bacteria;Bacteroidetes;Flavobacteria;Flavobacteriales;Flavobacteriaceae	24	AGGGCTTAAATGTAGATTGCATAAGCTAGAGATAGCTTTTTCTTCGGACTATCTACA
Bacteria;Proteobacteria;Alphaproteobacteria	42	AGCCCTTGACATGGGCGTCGCGGCTTCTGGAGACAGGAGCTTTCAGTTCGGCTGGACGCCACAC	Bacteria;Proteobacteria;Alphaproteobacteria	21	AGCGTTTGACATGGGAAGTGCCGGTTACAGAATGGTAACCTTCAGTTCGGCTGGCTTCCGCAC	Bacteria;Proteobacteria;Alphaproteobacteria;Rhodospirillales;Rhodospirillaceae;Inquilinus	17	AGCTCTTGACTTGGGATGTTTGGGCAGCGGAGACGCTGTTCTTCAGTTCGGCTGGCGTCCACAC	Bacteria;OP11	35	AGGGTTTGACATTCCATAACCTACTTAGAAATAAATAGAATTTAAGTATGGTAAC	Bacteria;OD1	21	AGGGTTTGACATTCCATAACCTATTTAGAAATAAATGGAATTTAAGTATGGTAAC	Bacteria;Proteobacteria;Deltaproteobacteria	11	TGGATTTGACATCTCGGGAATCTTCCTGAAAAGGAAGAGTGCCTTCGGGAACCCGATGAC	Bacteria;Proteobacteria;Gammaproteobacteria	12	TGGCCTTGACATCGTGCGAACCTTTTAGAGATAGAAGAGTGCCTTCGGGAGCGCATGGAC	Bacteria;Proteobacteria;Gammaproteobacteria	24	TACACTTGACATCATCAGAACTTGTTAGAGATAACTCGGTGCCTTCGGGAACTGATAGAC
Bacteria	41	AGGGCTTGACATCCGAGGAACCTCTTGGAAACAGGAGGGTGCCTTCGGGAACCTCGAGAC	Bacteria;Proteobacteria;Alphaproteobacteria;Rhodospirillales	21	AACCCTTGACATGTGAGGTATGATTACCAGAGATGGTTTTCTTCAGTTCGGCTGGCCTCAACAC	Bacteria;Proteobacteria;Gammaproteobacteria;Enterobacteriales;Enterobacteriaceae	17	TGGTCTTGACATCCACAGAACTTTCCAGAGATGGATTGGTGCCTTCGGGAACTGTGAGAC	Bacteria;Actinobacteria;Actinobacteria	34	TGGGTTTGACATGTACCGAAAAGCCATAGAGATATGGTGTCCTTCGGGGCGGTACAC	Bacteria;Proteobacteria	21	AGGGTTTGACATTCCATAACCTATTTAGAAATAAATAGAATTTAGGTATGGTAAC	Bacteria;Proteobacteria;Deltaproteobacteria;Desulfobacterales;Desulfobacteraceae	11	AGGATTTGACATCCCATATTTTTTTTTAGAAATAAAAAAATAATAGTGGAGAC	Bacteria;Proteobacteria;Gammaproteobacteria	12	TGGCCTTGACATCGTGCGAATCTTTTAAGAGATAGAAGAGTGCCTTCGGGAGCGCATGGAC	Bacteria;Bacteroidetes;Flavobacteria;Flavobacteriales;Flavobacteriaceae	23	AGGGCTTAAATGTAGTGGGACAGGTCTAGAGATAGACCCTTCTTCGGACTCATTACA
Bacteria	40	CGGGTTTGACATATACCGGACAGCCCTAGAGATAGGGTCTTCTTCGGACTGGTATAC	Bacteria;Proteobacteria;Alphaproteobacteria;Rhodobacterales;Rhodobacteraceae	20	AACCCTTGACATCCCGGGACCGGTCCAGAGATGGGCCTTTCACTTCGGTGACTCGGTGAC	Bacteria;Spirochaetes;Spirochaetes;Spirochaetales;Spirochaetaceae;Spirochaeta	17	AGGGTTTGACATATACCGGAAGTCGTGAGAGATCACGGCGCCCTTCGGGGCTGGTATAC	Bacteria;Bacteroidetes;Flavobacteria;Flavobacteriales;Flavobacteriaceae	34	AGGGCTTAAATGCAGTCTGCATAGGGTAGAGATACCCTTTTCTTCGGACCGATTGCA	Bacteria;Proteobacteria;Alphaproteobacteria;Rhodobacterales;Rhodobacteraceae	21	AGCTCTTGACATTCACTGACGGTTTCTGGAGACAGATTCCTCCCTTCGGGGCAGTGGGAC	Bacteria;Proteobacteria;Gammaproteobacteria;Pseudomonadales;Pseudomonadaceae;Pseudomonas	11	AGGCCTTGACATCCAATGAACTTTCTAGAGATAGATTGGTGCCTTCGGGAACATTGAGAC	Bacteria;Proteobacteria;Gammaproteobacteria	12	TGGCCTTGACATCGTGCGAATCTTTTAGAGATAGAAGAGTGCCTTCGGGAGCGCACGGAC	Bacteria;Cyanobacteria;True Cyanobacteria	23	AGGGTTTGACATCCTGCGAACCTCTTGGAAACGAGAGGGTGCCTTCGGGAACGCAGTGAC
Bacteria;Proteobacteria	39	TGGATTTGACATGTACAGGATCGGCAATGAAAGTTGTCTTCTCTTCGGAGCCTGTACAC	Bacteria;Cyanobacteria;True Cyanobacteria;Unassigned;Family II;GpIIa	19	AGGGTTTGACATCCTGCGAATTTCTGGGAAACCGGAAAGTGCCTTCGGGAACGCAGTGAC	Bacteria;Acidobacteria;Acidobacteria;Acidobacteriales;Acidobacteriaceae;Gp10	16	TGGGCTTGAACTGTGGCGGACCGCTCTAGAAAGAGGGCTTTTCCTTCGGGAACCGCCATAG	Bacteria;Firmicutes;Clostridia;Clostridiales;Peptostreptococcaceae;Peptoniphilus	34	AGGGTTTGACATTCCATAACCTATTTAGAGATAAATAGAATTTAAGTATGGTAAC	Bacteria;Proteobacteria;Gammaproteobacteria;Chromatiales;Ectothiorhodospiraceae;Thioalkalivibrio	21	TACCCTTGACATCCTCGGAACTTGTCAGAGATGACTTGGTGCCTTCGGGAACCGAGTGAC	Bacteria;Proteobacteria;Gammaproteobacteria;Pseudomonadales;Pseudomonadaceae;Pseudomonas	11	TGCCTTGACATCCTGCGAACCTTCTAGAGATAGGAGGGTGCCTTCGGGAACGCAGAGAC	Bacteria;Proteobacteria;Gammaproteobacteria	12	TGGCCTTGACATCGTGCGGATCTTTTAGAGATAGAAGAGTGCCTTCGGGAGCGCATGGAC	Bacteria;Verrucomicrobia;Opitutae;Opitutales;Opitutaceae;Opitutus	23	TGGTCTTGACATGCCCGTCATAGTTTTCCGAAAGGAATTCGTCAGTTCGGCTGGACGGTGCAC
Bacteria;Proteobacteria;Alphaproteobacteria	39	AGCCCTTGACATGCAGGGTCGCGGGAACCGGAGACGGTTCCCTTCAGTTCGGCTGGACCCAGCAC	Bacteria;Proteobacteria;Alphaproteobacteria;Rhodospirillales;Rhodospirillaceae	19	AGCCCTTGACATGTCCCTTTCGGGCCCTGGAGACGGGGTCTTTCGGTTCGGCCGGAGGGAGCAC	Bacteria;Bacteroidetes;Sphingobacteria;Sphingobacteriales;Flammeovirgaceae;Roseivirga	16	AGGGTTTGACATTTCATTTATTATTCAGAAATGAATATGTTTATTATGAAAAC	Bacteria;Firmicutes;Clostridia;Clostridiales;Ruminococcaceae	34	AGGATTTGACATCCCAATTTTTTTTAGAATAAAAAAATAATAGTGGAGAC	Bacteria;Bacteroidetes;Sphingobacteria;Sphingobacteriales	20	TGGGCTAGAATGTGATTGCCATCCCCAGAGATGGGGAGTTCTTCGGACATGAAACA	Bacteria;Proteobacteria;Gammaproteobacteria;Pseudomonadales;Pseudomonadaceae;Pseudomonas	11	TGGCCTTGACATCCTGCGAACCTTCTAGAGATAGGAGGGTGCCTTCGGGGGCGCAGAGAC	Bacteria	11	AGGGTTTGACATGACGTGATACTACTAGAGATAGAAGTTATAAAACACGTACAC	Bacteria;Cyanobacteria;True Cyanobacteria	22	AGGGTTTGACATCCTGCGAATCTCTTGGAAAACAGGAGAGTGCCTTCGGGAACGCAGTGAC
Bacteria;Tenericutes;Mollicutes;Acholeplasmatales;Acholeplasmataceae;Acholeplasma	39	GAGACTTGACATCCCATGCAATGCTATGAAAATAGCAGTTAGGTTTATACCTACATGGAGAC	Bacteria;Bacteroidetes;Flavobacteria;Flavobacteriales;Flavobacteriaceae	18	AGGGCTTAAATGTAACGGGACAGATCTAGAGATAGATCCTTCTTCGGACTCATTACA	Bacteria;Proteobacteria;Alphaproteobacteria	16	AGCCCTTGACATGTGGAGTCTGATTACCGGAGACGGTTTCTTCAGTTCGGCTGGCTCCAACAC	Bacteria;Proteobacteria	34	AGGGTTTGACATTCCATAACCTATCTAGAAATAAATAGAATTTAAGTATGGTAAC	Bacteria;Firmicutes;Clostridia;Clostridiales	20	AGGATTTGACATCCCATATTTTTTTAGAAATAAAAAATAATAGTGGAGAC	Bacteria	10	AGGATTTGACATCCCATATTTTTTCTAGAAATAGAAAAATTGACGTGGAGAC	Bacteria;Proteobacteria;Alphaproteobacteria;Rhodobacterales;Rhodobacteraceae	11	AACCCTTGACATAGATATCGTACTTTCCAGAGATGGATCGGTCAGTTCGGCTGGATATCATAC	Bacteria;Cyanobacteria;True Cyanobacteria	22	AGGGTTTGACATCCTGCGAATCTCTTGGAGACAGGAGAGTGCCTTCGGGAACGCAGTGAC
Bacteria;Actinobacteria;Actinobacteria;Actinomycetales;Propionibacteriaceae;Propionibacterium	38	TGGGTTTGACATGGATCGGGAGCGCTCAGAGATGGGTGTGCCTCTTTTGGGGTCGGTTCAC	Bacteria;Bacteroidetes;Sphingobacteria;Sphingobacteriales;Flammeovirgaceae;Persicobacter;diffluens	18	TGGGCTAGAATGTGATCGGCGGTCACAGAGATGTGACTTTCTTCGGACGAGAAACA	Bacteria;Proteobacteria;Alphaproteobacteria	16	AGCCCTTGACATGTGGAGTCTGATTACCGGAGACGGTTTTCTTCAGTTCGGCTGGCCCCAACAC	Bacteria;Proteobacteria;Alphaproteobacteria;Rhodobacterales;Rhodobacteraceae	34	TACCCTTGACATCCCTGGCTACGCAGAGAGATCCGCGGTTCCTTCGGGACCAGGTGAC	Bacteria;OD1	20	AGGTTGACATTCCATAACCTATTTAGAAATAAATAGAATTTAAGTATGGTAAC	Bacteria;Bacteroidetes;Flavobacteria;Flavobacteriales;Flavobacteriaceae;Kordia	10	TGGACTTAAATGTAGAGTGACAGCTTTAGAGATAGAGTTTTCTTCGGACACTTTACA	Bacteria;Proteobacteria;Alphaproteobacteria;Rhodobacterales;Rhodobacteraceae	11	AACCCTTGACATCCCGGGACCGGTCCAGAGATGGGCCTTTCACTTCGGTGACTCGGTGAC	Bacteria;Proteobacteria;Alphaproteobacteria	22	AGCCCTTGACATCCCGGTCGCGGTTTTCAGAGATGAATTCCTTCAGTTCGGCTGGACCGGTGAC
Bacteria;Proteobacteria;Alphaproteobacteria	38	AGCCCTTGACATCCCGGTCGCGGTCCTTGGAGACGAGGACTTTCAGTTCGGCTGGACCGGAGAC	Bacteria;Cyanobacteria;True Cyanobacteria	18	AGGGCTTGACATCCTGCGAATCTCTTGGAAACAGGAGAGTGCCTTCGGGAACGCAGTGAC	Bacteria;Proteobacteria;Alphaproteobacteria;Rhizobiales;Phyllobacteriaceae	16	AGCCCTTGACATCCCGGTCGCGGTTACGAGAGATCGTTTCCTTCAGTTCGGCTGGACCGGTGAC	Bacteria;Bacteroidetes;Sphingobacteria;Sphingobacteriales	33	TGGGCTAGAATGCGATTGACCTCTTCAGAGATGGAGATTTCTTCGGACATGAAGCA	Bacteria;Proteobacteria	20	AGGGTTTGACATTCCATAACCTATTTAGAAATAAATAGAATTTAAGCATGGTAAC	Bacteria;Gemmatimonadetes	10	TAGGCTTGACATCCTAGTGAAACCTCCTGGAAACAGGAGGCCTCCTTCGGGACTCTAGGAC	Bacteria;Proteobacteria;Gammaproteobacteria	11	TGGCCTTGACGTCGTGCGAATCTTTTAGAGATAGAAGAGTGCCTTCGGGAGCGCATGGAC	Bacteria;Proteobacteria;Alphaproteobacteria	22	AGCTCTTGACATTGCTAAGTCGCGAGTTTTAGAGATAAAACTCTTCAGTTCGGCTGGACTTAGTAC
Bacteria;Firmicutes;Clostridia;Clostridiales	37	AGGGCTTGACATCCCTATGAATATACTAGAGATAGAATAGCTCTTCGGAGCATAGGAGAC	Bacteria;Firmicutes;Bacilli;Bacillales;Bacillaceae;Bacillus	18	AGGTCTTGACATCCTCTGACAACCCTAGAGATAGGGCTTTCCCTTCGGGGACAGAGTGAC	Bacteria;Proteobacteria;Alphaproteobacteria;Rhodobacterales;Rhodobacteraceae	16	AACCCTTGACATCCCTATCGCGGTTTCCAGAGATGGATTCCTTCAGTTCGGCTGGATAGGTGAC	Bacteria;Firmicutes	33	AGGGTTTGACATTCCATAACCTATTTAGAAATAAGTAGAATTTAAGTATGGTAAC	Bacteria;Proteobacteria;Alphaproteobacteria;Rhodobacterales;Rhodobacteraceae;Stappia	20	AGCCCTTGACATTTGGTGCTTTCTCCAGAGATGGAGTTTTCCCTTCGGGGACGCCAGGAC	Bacteria;Proteobacteria;Alphaproteobacteria	10	AGCCCTTGACATACCAAGTTTGATTACCGGAGACGGTTTTCTTCAGTTCGGCTGGCTTGGATAC	Bacteria;Proteobacteria;Gammaproteobacteria;Chromatiales;Ectothiorhodospiraceae	11	TGCCCTTGACATCCTCGGAACTTGTCAGAGATGACTTGGTGCCTTCGGGAACCGAGTGAC	Bacteria;Proteobacteria;Betaproteobacteria;Burkholderiales	22	TACCCTTGACATGTCAGGAATTTTGCAGAGATGCGAAAGTGCTCGAAAGAGAACCTGAACAC
Bacteria;Proteobacteria;Gammaproteobacteria;Pseudomonadales;Moraxellaceae;Acinetobacter	37	TGGCCTTGACATACTAGAAACTTTCCAGAGATGGATTGGTGCCTTCGGGAATCTAGATAC	Bacteria;Firmicutes;Clostridia;Clostridiales;Ruminococcaceae	18	AGGATTTGACATCCCAATTTTTTTTCTAGAAATAGAAGAATTGACGTGGAGAC	Bacteria;Proteobacteria;Alphaproteobacteria;Rhodospirillales	16	AGCCCTTGACATGGGGAGTATGGTCCTGAGAGATCGGGTCCTTCAGTTCGGCTGGCTCCCGCAC	Bacteria;Proteobacteria	33	AGGGTTTGACATTCCATAACCCATTTAGAAATAAATAGAATTTAAGTATGGTAAC	Bacteria;Proteobacteria;Alphaproteobacteria;Rhodospirillales;Rhodospirillaceae;Azospirillum	20	AGCTCTTGACATGCCCATTACGGTCATTGGAGACGATGACCATCGGTTCGGCCGGGTGGGACAC	Bacteria;Proteobacteria;Alphaproteobacteria	10	AGCCCTTGACATCCCGATCGCGGGGACCGGAGACGGACCCTTTCAGTTCGGCTGGATCGGAGAC	Bacteria;Proteobacteria;Gammaproteobacteria;Oceanospirillales	11	TGGCCTTGACATCCTGCGAACTGACTGGAGACAGTCGGGTGCCTTCGGGGACGCAGAGAC	Bacteria;Actinobacteria;Actinobacteria	21	TGGGTTTGACATGTAGGGAAAAGCTCTAGAGATAGGGTGTCCTTCGGGGCCTTACAC
Bacteria;Proteobacteria;Gammaproteobacteria	36	TGGCCTTGACATCCCCGGAACCTGCCAGAGATGGCGGGGTGCCTTCGGGAACCGGGTGAC	Bacteria;Proteobacteria;Alphaproteobacteria;Rhodobacterales;Rhodobacteraceae	18	AACCCTTGACATCCTGTGCTATATCCAGAGATGGATAGTTCCTTTCGGGGACGCAGTGAC	Bacteria;Proteobacteria;Alphaproteobacteria;Rhodospirillales	16	AGCCCTTGACATGGGGAGTATGGTTACCGGAGACGGTATCCTTCAGTTCGGCTGGCTCCCGCAC	Bacteria;Proteobacteria	33	AGGGTTTGACATTCCATAACCTATTTAGAAATAAATAGAATTTAAGATGGTAAC	Bacteria;Firmicutes	19	AGGGTTTGACATTCCATGACCTATTTAGAAATAAATAGAATTTAAGTATGGTAAC	Bacteria;Proteobacteria;Alphaproteobacteria	10	AGCCCTTGACATGGGGATTTCGGGTCTTGGAGACAGGACCTTTCAGTTCGGCTGGATCCCGCAC	Bacteria;Proteobacteria;Gammaproteobacteria;Pseudomonadales;Moraxellaceae;Acinetobacter	11	TGGTCTTGACATAGTAAGAACTTTCCAGAGATGGATTGGTGCCTTCGGGAACTTACATAC	Bacteria;Bacteroidetes;Sphingobacteria;Sphingobacteriales	21	TGGGCTCTAATGCGAGTGACCGCTCCTGAAAGGGAGCTTTCCTTCGGGACACGAAGCA
Bacteria;Cyanobacteria	35	AGGGCTTGACATCCCGCGAATCTTTTGGAAACGAGAGAGTGCCTTCGGGAACGCGGAGAC	Bacteria;Proteobacteria;Alphaproteobacteria;Rhodobacterales;Rhodobacteraceae;Roseovarius	18	AACCCTTGACATCCTGTGCTACATCCAGAGATGGATGGTTTCCTTCGGGGACGCAGTGAC	Bacteria;Proteobacteria;Gammaproteobacteria	16	TGGCCTTGACATCCTGTGAACTTTCTAGAGATAGATTGGTGCCTTCGGGAATACAGTGAC	Bacteria;Acidobacteria;Acidobacteria;Acidobacteriales;Acidobacteriaceae;Gp23	32	TGGGTTTGAACTGCCGGGGACCGGTGCAGAGATGTACCTTTCCCTTCGGGGACCGTGGTAG	Bacteria;OD1	19	AGGGTTTGACATTCCATAACCTATTTAGAAATAAATAGAATCTAAGTATGGTAAC	Bacteria;Proteobacteria;Deltaproteobacteria	10	TGGGTTTGACATCTGGGGAATCTCCTGGAAACAGGAGAGTGCCTTCGGGAGCCCCAAGAC	Bacteria;Proteobacteria;Gammaproteobacteria;Pseudomonadales;Pseudomonadaceae;Pseudomonas	11	AGGCCTTGACATGCAGAGAACTTTCCAGAGATGGATTGGTGCCTTCGGGAACTCTGACAC	Bacteria;Cyanobacteria;True Cyanobacteria	21	AGGGTTTGACATCCTGCGAATCTCTTGGAAACAGGGGAGTGCCTTCGGGAACGCAGTGAC
Bacteria;Firmicutes;Clostridia;Clostridiales;Ruminococcaceae	35	AGGGAATGACATCCTCTGAAGACTGTAGAGATACAGTTTACCTACGGGACAGAGAGAC	Bacteria;Proteobacteria;Gammaproteobacteria	18	TACACTTGACATACTTCGAATTTTCTAGAGATAGATTAGTGCCTTCGGGAACGGAGATAC	Bacteria;Bacteroidetes;Sphingobacteria;Sphingobacteriales;Flammeovirgaceae;Roseivirga	15	TGGGCTCGAATGGTACCGGAATTATTCAGAAATGGATAAGTCTTCGGACCGGTATCA	Bacteria;Firmicutes	32	AGGGTTTGACGTTCCATAACCTATTTAGAAATAAATAGAATTTAAGTATGGTAAC	Bacteria;OP11	19	AGGGTTTGACATTCCATAACCCTATTTTAGAAATAAAATAGAATTTAAGTATGGTAAC	Bacteria;Proteobacteria;Gammaproteobacteria	10	TGGCCTTGACATCCTGCGAACCTTCTAGAGATGGGAGGGTGCCTTCGGGAGCGCAGAGAC	Bacteria	10	AGGGTTTGACATTCCATAACCATTTAGAAATAAATAGAATTTAAGTATGGTAAC	Bacteria;Proteobacteria;Alphaproteobacteria	21	AACACTTGACATGTTCGTCGCGAGACTAAGAGATTAGTCTTTTCAGTTAGGCTGGACGAAACAC
Bacteria;Bacteroidetes;Sphingobacteria;Sphingobacteriales;Flammeovirgaceae;Roseivirga	33	TGGGCTCGAATGGTAAGGGAATTATCCAGAAATGGATGAGTCTTCGGACTCTTATCA	Bacteria;Proteobacteria;Gammaproteobacteria	18	TGGCCTTGACATCCTGCGAACTTTCTAGAGATAGATTGGTGCCTTCGGGAACGCAGTGAC	Bacteria;Firmicutes	15	AAGGCTTGACATTACTTGCAAATCTGTGGAAACATGGAAGAGGTTATCAAGCTAAC	Bacteria;OD1	31	AGGGTTGACATTCCATAACCTATTTAGAAATAAATAGAATTTAAGTATGGTAAC	Bacteria;Proteobacteria;Gammaproteobacteria;Chromatiales	19	TGCCCTTGACATCCTCAGAACTTGTTAGAGATAACTTGGTGCCTTCGGGAATTGAGTGAC	Bacteria;Proteobacteria;Gammaproteobacteria	10	TGGTCTTGACATCCTGCGAACCTTCTAGAGATAGGAGGATGCCTTCGGGAGCGCAGAGAC	Bacteria;Cyanobacteria;True Cyanobacteria	10	AGGGTTTGACATCCTGCGAATTTCTGGGAAACCGGAAAGTGCCTTCGGGAGCGCAGTGAC	Bacteria;Proteobacteria;Gammaproteobacteria	21	TACACTTGACATCATCAGAACTTGTTAGAGATAACTCGGTGCCTTCGGGAACTGATTGAC
Bacteria;Proteobacteria;Alphaproteobacteria	33	AGCCCTTGACATCCCGGTCGCGGATTCCAGAGATGGTTTCCTTCAGTTCGGCTGGACCGGTGAC	Bacteria;Chloroflexi;Caldilineae;Caldilineales;Caldilineaceae	17	AGGACTTGACATCCCGTGATGTATTGTGAAAGCAATAGTTCTTTTTTAAGACACGGAGAC	Bacteria;OP11	15	AGGGTTTGACATTTCATTTACTATACAGAAATGAATAGATTTATAATGAAAAAC	Bacteria;OD1	31	AGGGTTTGACATTCCATAACCTATTTAGAAGTAAATAGAATTTAAGTATGGTAAC	Bacteria;Bacteroidetes;Flavobacteria;Flavobacteriales	18	AGGGTTTGACATTCCATAACCTATTTAGAAATAAATAGAATTTAAGTATGGTAAT	Bacteria;Proteobacteria;Gammaproteobacteria;Pseudomonadales;Pseudomonadaceae;Pseudomonas	10	CGGCCTTGACATCCTGCGAACCTTCTAGAGATAGGAGGGTGCCTTCGGGAACGCAGAGAC	Bacteria;Planctomycetes;Planctomycetacia;Planctomycetales;Planctomycetaceae	10	CTAGTCTTGACATGTATGGATTAACCCTGTGAAAGCAGGGCCACGCCTTCGGGTGGAACATACAC	Bacteria;Proteobacteria;Alphaproteobacteria	20	AACACTTGACATGTTCGTCGCGACTCTGAGAGATTAGAGTTTTCGGTTCGGCCGGACGAAACAC
Bacteria;Proteobacteria;Alphaproteobacteria;Rhizobiales;Methylobacteriaceae;Methylobacterium	33	ATCCCTTGACATGTCGTGCCATCCGGAGAGATCCGGGGTTCCCTTCGGGGACGCGAACAC	Bacteria;Bacteroidetes	16	TAGGTTACAATGCCTCTGCATAGAGCAGAAATGCTATTTTCCTTCGGGACTGAGTGCA	Bacteria;Planctomycetes;Planctomycetacia;Planctomycetales;Planctomycetaceae	15	CGGATTTGACATGCTAGAATTAGCTCTGTGAAAGCAGAGTGACGCGGCTTGCCGTGGAACTAGCAC	Bacteria;Bacteroidetes;Flavobacteria;Flavobacteriales;Flavobacteriaceae	30	AGGGCTTAAATGCAGTCCGACAGCTTTAGAGATAGAGTTTTCTTCGGACGGATTGCA	Bacteria;OD1	18	AGGGTTTGACATTCCATAACCTATTTAGAAATAAATAGAATTTAAGTATGGTAGC	Bacteria;Proteobacteria;Gammaproteobacteria;Pseudomonadales;Pseudomonadaceae;Pseudomonas	10	TGGCCTTGACATCCTGCGAACCTTCTAGAGGTAGGAGGGTGCCTTCGGGAACGCAGAGAC	Bacteria;Proteobacteria;Alphaproteobacteria;Rhizobiales;Methylobacteriaceae;Methylobacterium	10	ATCCCTTGACATGGCATGCGAGCCGGAGAGATCCGGTGTTCCCTTCGGGGACGTGCACAC	Bacteria;Proteobacteria;Gammaproteobacteria;Oceanospirillales	20	AACCCTTGACATCCAGTGGAAGTTTTAGAGATAAAACTGTGCCTTTGGGAACACTGTGAC
Bacteria;Proteobacteria;Gammaproteobacteria;Chromatiales	33	TGCCCTTGACATCCTTGGAATCTCCCGGAGACGGGAGAGTGCCTTCGGGAACCAGGTGAC	Bacteria;OP11	16	AGGGTTTGACATTCCATAACCTATTTTAGAAATAAAATAGAATTTAAGTATGGTAAC	Bacteria;Proteobacteria;Alphaproteobacteria	15	AGCCCTTGACATCCCGGTCGCGGGGAGTGGAGACACACCCTTTCAGTTCGGCTGGACCGGAGAC	Bacteria;Bacteroidetes;Flavobacteria;Flavobacteriales;Flavobacteriaceae	30	AGGGTTTGACATTCCATAACCTATTTAGAAATAGATAGAATTTAAGTATGGTAAC	Bacteria;OP11	18	AGGGTTTGACATTCCATAACCATTTTAGAAATAAAATAGAATTTAAGTATGGTAAC	Bacteria;Proteobacteria;Gammaproteobacteria;Pseudomonadales;Pseudomonadaceae;Pseudomonas	10	TGGCCTTGGCATCCTGCGAACCTTCTAGAGATAGGAGGGTGCCTTCGGGAGCGCAGAGAC	Bacteria;Proteobacteria;Alphaproteobacteria;Rhizobiales;Phyllobacteriaceae	10	AGCCCTTGACATCCCGATCGCGGTTTCCAGAGATGGATTCCTTCAGTTAGGCTGGATCGGTGAC	Bacteria;Tenericutes;Mollicutes;Acholeplasmatales;Acholeplasmataceae;Acholeplasma	20	AGGTCTTGACATCCCTTGCAATGCTGTAGAGATACAGTGGAGGTTATCAAGGAGAC
Bacteria	32	TGGGTTTGACATCTGGCGAACCTCTGCGAAACCAGAGGGTGCCCTTCGGGGAATGTCAAGAC	Bacteria;Proteobacteria;Alphaproteobacteria;Rhizobiales;Phyllobacteriaceae	16	AGCCCTTGACATCCCGGTCGCGGGATCCGGAGACGGGTCTCTTCAGTTCGGCTGGACCGGAGAC	Bacteria;Proteobacteria;Alphaproteobacteria	15	AGCCCTTGACATGTGGAGTATGATTACCGGAGATCGGTTTTCTTCAGTTCGGCTGGCTCCAACAC	Bacteria;OP11	30	AGGGTTTGACATTCCGTAACCTATTTAGAAATAAATAGAATTTAAGTATGGTAAC	Bacteria;OP11	18	AGGGTTTGACATTCCGTAACCTATTTAGAAATAAATAGAATTTAAGTATGGTAAC	Bacteria;Chlamydiae;Chlamydiae;Chlamydiales;Chlamydiaceae;Chlamydophila	9	CAGACTTGACATGTACTTGACAGCGGCAGAAATGTCGTCTTCCGTAAGGACAGGTACAC	Bacteria;Proteobacteria;Gammaproteobacteria	10	TGCCTTGACATCGTGCGAATCTTTTAGAGATAGAAGAGTGCCTTCGGGAGCGCATGGAC	Bacteria;Verrucomicrobia;Verrucomicrobiae;Verrucomicrobiales	20	TGGCCTTGACATGCATCTCTAAGTGTGTGAAAGCACATGACCCCTCGGGGAATTTGCAC
Bacteria;Actinobacteria;Actinobacteria;Actinomycetales;Propionibacteriaceae;Propionibacterium	32	TGGGTTTGACATGGATCGGGAGTGCTCAGAGATGGGTGTGCCTCTTTTGGGGTCGGTTCAC	Bacteria;Proteobacteria;Gammaproteobacteria	16	TGGCCTTGACATCGTGCGAATCTTTAGAGATAGAAGAGTGCCTTCGGGAGCGCATGGAC	Bacteria;Proteobacteria;Alphaproteobacteria;Rhodospirillales;Rhodospirillaceae;Inquilinus	15	AGCTCTTGACTTGGGATGTTTGTGCACTGGAGACGGTGTACTTCAGTTCGGCTGGCGTCCACAC	Bacteria;OP11	30	GGGGTTTGACATTCCATAACCTATTTAGAAATAAATAGAATTTAAGTATGGTAAC	Bacteria;Bacteroidetes;Flavobacteria;Flavobacteriales;Flavobacteriaceae;Chryseobacterium	17	AAGGGTTTGACATTCCATAACCTATTTAGAAATAAATAGAATTTAAGTATGGTAAC	Bacteria;Chloroflexi;Anaerolineae	9	TGGGTTTGACATACAGGTAGTACGGAAGCGAAAGCGGAAGGACTCTTCGGAGAGCCTGTAC	Bacteria;Proteobacteria;Gammaproteobacteria	10	TGGCCTTGACATCGCGCGAATCTTTTAGAGATAGAAGAGTGCCTTCGGGAGCGCATGGAC	Bacteria;Bacteroidetes;Flavobacteria;Flavobacteriales;Flavobacteriaceae	19	AGGGCTTAAATGTAAGTTGCATGGATCAGAGATGATCCTTTCTTCGGACCACTTACA
Bacteria;Cyanobacteria	32	AGGGCTTGACATCCCGCGAATCTTTTGGAAACGAGAGAGTGCCTTCGGGAGCGCGGAGAC	Bacteria;Bacteroidetes	15	TGGGCTTAAATGCAGAACGACGTTTCGGGAAACCGATTCTCCCTTCGGGGCGGACTGCA	Bacteria;Acidobacteria	14	TAGGCTTGAACTGTAGTGGACCGCTCTAGAAATAGGGTTTTTCCTTCGGGAACCACTATGG	Bacteria;Proteobacteria;Gammaproteobacteria;Enterobacteriales;Enterobacteriaceae;Buchnera	30	AGGGTTTGACATTCCATAAACCCTATTTTAGAAATAAATAGAATTTAAGTATGGTAAC	Bacteria;OD1	17	AGGGTTTGACATTCCATAAACCTATTTTAGAAATAAATAGAATTTAAGTATGGTAAC	Bacteria;Fusobacteria;Fusobacteria;Fusobacteriales;Fusobacteriaceae;Propionigenium	9	AGCCCTTGACATCCTCAGAACTTAGCAGAGATGCTTTGGTGCCACTTCGGTGGAACTGAGTGAC	Bacteria;Proteobacteria;Gammaproteobacteria;Enterobacteriales;Enterobacteriaceae;Buchnera	10	AAGGTTTGACATTCCATAACCTATTTAGAAATAAATAGAATTTAAGTATGGTAAC	Bacteria;Cyanobacteria	19	AGGACTTGACATACTACAAATTCTTTTGAGAAAAAGAAGTGCCTTCGGGAATGTAGATAC
Bacteria;Proteobacteria;Alphaproteobacteria	32	AGCCCTTGACATGTGGAGTCTGATTACCGGAGACGGTTTTCTTCAGTTCGGCTGGCTCCAACAC	Bacteria;Bacteroidetes;Flavobacteria;Flavobacteriales	15	AGGGTTTAAATGCAGAACGACAGGGGTGGAAACACCCCCTTCTTCGGACGGACTGCA	Bacteria;Bacteroidetes;Flavobacteria;Flavobacteriales;Flavobacteriaceae	14	AAGGCTTAAATGTATGATGAGGTATGTAGAGATACATATGTTTTTCGGACATTATACA	Bacteria;Proteobacteria	29	AGGGTTTGACATTCCATAACCTATTTAGAAATAAATAGAATTTAGGTATGGTAAC	Bacteria;Proteobacteria;Alphaproteobacteria	17	AGCCCTTGACATACCGGTTTGGGTCTTTGGAGACAGAGACTTTCAGTTCGGCTGGACCGGATAC	Bacteria;Proteobacteria;Alphaproteobacteria	9	AGCCCTTGACATACCAAGTATGATTACCGGAGACGGTATTCTTCAGTTCGGCTGGCTTGGATAC	Bacteria;Chlamydiae;Chlamydiae;Chlamydiales;Simkaniaceae	9	CAGGCTTGACATATAGAGGACCGCTCTAGAGATAGAGTTTCCCGCAAGGGCCTTTATAC	Bacteria;Proteobacteria;Alphaproteobacteria	19	AACGCTTGACATGTTCGTCGCGAAACTAAGAGATTAGTTTCTTCAGTTCGGCTGGACGAAACAC
Bacteria;Proteobacteria;Deltaproteobacteria;Desulfobacterales;Desulfobacteraceae	32	TGGGCTTGACATCCGGGGAATCTCCTGGAAACAGAAGAGTGCCCTTCGGGGAGCCCCGTGAC	Bacteria;Bacteroidetes;Sphingobacteria;Sphingobacteriales	15	TGGGCTAGAATGTGATTGCCAGACTCAGAGATGGGTCGTTCTTCGGACATGAAACA	Bacteria;Firmicutes;Clostridia;Clostridiales	14	AGGATTTGACATCCCATATTTTTTTAGAAATAAAAAATAATAGTGGAGAC	Bacteria;Tenericutes;Mollicutes;Acholeplasmatales;Acholeplasmataceae;Phytoplasma	28	AACCCTTGACATGTTTTTTGAAACCCTTGCCGTAATAGCAAGACTAGCAATTCAC	Bacteria;Proteobacteria;Alphaproteobacteria	17	AGCCCTTGACATCCGGTGCCATTCGCAGAGATGCGAAGTTCCTTCGGGACGCCGAGAC	Bacteria;Proteobacteria;Alphaproteobacteria	9	CACACTTAACTATCCTCTTGGGACTTACAGAGATGTTTGTCTTCGGTTCGGCCGGGGAGTGAAT	Bacteria;Cyanobacteria	9	AGGGCTTGACATCCCGCGAATCTTTTGGAAACGAGAGAGTGCCTTCGGGAGCGCGGAGAC	Bacteria;Proteobacteria;Alphaproteobacteria	19	AGCCCTTGACATCCTAGGACCACTCCAGAGATGGAGCTTTCCCTTCGGGGACCTAGTGAC
Bacteria	31	TGGGCTCGAACGGCCGGCGCCAGTCGGTGAAAGCTGATGTTCTCTTCGGAGACGCCGGCCG	Bacteria;Chloroflexi;Chloroflexi;Chloroflexales	15	CAGGTTTGACATGTGGCTGCAAGCGCACAGAAATGTGTGACCTTCGAGGGTGCTACAC	Bacteria;Proteobacteria;Alphaproteobacteria	14	AGCCCTTGACATCCCGGTTTTGGGGAGTGGAGACACACCCTATCAGTTCGGCTGGACCGGAGAC	Bacteria;Proteobacteria;Alphaproteobacteria	27	AGCTCTTGACATTTCGATCGCGGTTACCGGAGACGGTTTCCTTCAGTTCGGCTGGATCGAGGAC	Bacteria;Proteobacteria;Gammaproteobacteria	17	TACTCTTGACATCCAGAGAACTTTCCAGAGATGGATTGGTGCCTTCGGGAACTCTGAGAC	Bacteria;Proteobacteria;Alphaproteobacteria;Rhodobacterales;Hyphomonadaceae;Hyphomonas	9	TACGCTTGACATGCCCGGACGATTTCCAGAGATGGATCTCTCCCTTCGGGGCCGGTGCAC	Bacteria;Firmicutes	9	AGGGCTTGACATTCCATAACCTATTTAGAAATAAATAGAATTTAAGTATGGTAAC	Bacteria;Proteobacteria;Gammaproteobacteria	19	TACTCTTGACATACTTGGGAGCTCTTGTAATGAGAGTGTGCCTTTTGGAACCAAGATAC
Bacteria;Bacteroidetes;Sphingobacteria;Sphingobacteriales	31	TGGGCTCGAATGCCTCTGCTACCTCGAAAAATTGGGGGTTCCTTCGGGACAGAGTGCA	Bacteria;Proteobacteria;Alphaproteobacteria;Rhodobacterales;Rhodobacteraceae	15	ATCCCTTGACTTCCCTGTCGCGGGCTCAGAGATGAGCCTTTCAGTTCGGCTGGACAGGTGAC	Bacteria;Proteobacteria;Alphaproteobacteria	14	AGCCCTTGACATGGGGGTTATGGTCTCGAGAGATCGGGACCTTCAGTTCGGCTGGGCCCCACAC	Bacteria;Proteobacteria;Deltaproteobacteria;Syntrophobacterales;Syntrophaceae;Syntrophus	27	TGGGTTTGACATCCTTGGAATCTTCTGGAGACAGTTGAGTGCCCTTCGGGGAACCAAGTGAC	Bacteria;Proteobacteria;Gammaproteobacteria;Pseudomonadales;Pseudomonadaceae;Pseudomonas	17	TGGCCTTGACATCCTGCGAACCTTCTAGAGATAGGAGGGTGCCTTCGGGAGCGCAGAGAC	Bacteria;Proteobacteria;Alphaproteobacteria;Rhodobacterales;Rhodobacteraceae	9	AGCCCTTGACATGGGGGTCGCGGCTCGGAGAGATCTGAGCTTTCAGTTCGGCTGGACCCCGCAC	Bacteria;OP11	9	AGGGTTTGACATTCCATAACCTACTTAGAAATAAATAGAATTTAAGTATGGTAAC	Bacteria;Cyanobacteria;True Cyanobacteria	18	AGGGTTTGACATCCTGCGAATCTCTTGGAAACAGGAGAGTGCCTTCGGGGAACGCAGTGAC
Bacteria;Cyanobacteria;True Cyanobacteria;Unassigned;Family II;GpIIa	31	AGGGTTTGACATCCTGCGAATCTCTTGGAAACGAGAGAGTGCCTTCGGGAGCGCAGTGAC	Bacteria;Proteobacteria;Alphaproteobacteria;Rhodospirillales;Rhodospirillaceae	15	AGCCCTTGACATGTCCCTTTGGGGCCCTGGAGACGGGGTCTTTCGGTTCGGCCGGAGGGAGCAC	Bacteria;Proteobacteria;Alphaproteobacteria;Rhodobacterales;Rhodobacteraceae	14	AACCCTTGACATCCTGTGCTACATCCAGAGATGGATGGTTCCCTTCGGGGACGCAGTGAC	Bacteria;Cyanobacteria	26	AGGGTTTGACATTCCATAACCTATTTAGAAATAAAATAGAATTTAAGTATGGTAAC	Bacteria;Tenericutes;Mollicutes;Acholeplasmatales;Acholeplasmataceae;Phytoplasma	17	AACCCTTGACATGTTTTTTGAAACCCTTGCCGTAATAGCAAGACTAGCAATTCAC	Bacteria;Proteobacteria;Alphaproteobacteria;Rhodospirillales	9	AGCCCTTGACATCCCGGTTTCGGGTCGCGGAGACGCGTCCTTTCAGTTCGGCTGGGCCGGAGAC	Bacteria;Proteobacteria	9	AGGGTTTGACATTCCATAACCTATTTAGAAATAAATAGAATTTAGGTATGGTAAC	Bacteria	17	AATTTTTGACATAGGAAAAGTATTTTTGTTATTAAAAATCTCTTTTTTTCTAC
Bacteria;OP11	31	AGGATTTGACATTTCATTTATTATTCAGAAATGAATATGTTTATTATGAAAC	Bacteria;Proteobacteria;Gammaproteobacteria;Pseudomonadales;Moraxellaceae;Acinetobacter	15	TGGCCTTGACATACTAGAAACTTTCCAGAGATGGATTGGTGCCTTCGGGAATCTAGATAC	Bacteria;Proteobacteria;Alphaproteobacteria;Rhodobacterales;Rhodobacteraceae	14	AGCCCTTGACATGGGGGTCGCGGGCTCGAGAGATCGAGCCTTTCAGTTCGGCTGGACCCCGCAC	Bacteria;Firmicutes	26	AGGGTTTGGCATTCCATAACCTATTTAGAAATAAATAGAATTTAAGTATGGTAAC	Bacteria;Bacteroidetes;Flavobacteria;Flavobacteriales	16	AGGGTTTAGACATTCCATAACCTATTTAGAAATAAATAGAATTTAAGTATGGTAAC	Bacteria;Proteobacteria;Gammaproteobacteria	9	AGCCCTTGACATCCAGAGAATTTTCTAGAGATAGATTAGTGCCTTCGGGAACTCTGTGAC	Bacteria;Proteobacteria;Alphaproteobacteria;Rhodobacterales;Rhodobacteraceae	9	AACCCTTGACATCCCGGGACCGGTCCAGAGATGGATCTTTCACTTCGGTGACTCGGTGAC	Bacteria;Cyanobacteria;True Cyanobacteria	17	AGGGTTTGACATCCTGCGAATCTCTTGGAAACGAGAGAGTGCCTTCGGGAACGCAGAGAC
Bacteria;Proteobacteria	31	AGGGTTTGACATTCCATAAATCTATTTAGAAATCGATAGAGTTAAATATGGTAAC	Bacteria;Bacteroidetes;Sphingobacteria;Sphingobacteriales;Flammeovirgaceae;Cardinium	14	TGGGCTAGAATGTCTCTGCTACCTCGAGAAATCGAGGGTTCCTTCGGGACAGAGTACA	Bacteria;Spirochaetes;Spirochaetes;Spirochaetales;Spirochaetaceae;Spirochaeta	14	AGGGCTTGACATCACCCGGAAGTGGTCAGAGATGACTATGCTCTTCGGAGCCGGGTGAC	Bacteria;OP11	26	AGGGTTTGACATTCCATAACCTATTTAGAAATGAATAGAATTTAAGTATGGTAAC	Bacteria;Bacteroidetes;Sphingobacteria;Sphingobacteriales;Flammeovirgaceae;Persicobacter;diffluens	16	TGGGCTAGAATGTGATCGGCGGTCACAGAGATGTGACTTTCTTCGGACGAGAAACA	Bacteria;Proteobacteria;Gammaproteobacteria	9	TACTCTTGACATCCAGAGAACTTTCCAGAGATGGATTGGTGCCTTCGGGAACTCTGAGAC	Bacteria;Proteobacteria;Alphaproteobacteria;Rhodobacterales;Rhodobacteraceae	9	AACCCTTGACATCCTGATCGCGGTTACCGGAGACGGTTTCCTTCAGTTCGGCTGGATCAGTGAC	Bacteria;Proteobacteria;Alphaproteobacteria	17	AACACTTGACATGTTCGTCGCAACTTTAAGAGATTAAAGTTTTCGGTTCGGCCGGACGAAACAC
Bacteria;Acidobacteria;Acidobacteria;Acidobacteriales;Acidobacteriaceae;Gp6	30	CAGGCTTGAAGTGCGAGTGATCATCGGCGAAAGCCGACTTCCGCAAGGACGCTCGTAG	Bacteria;Proteobacteria	14	AGGGTTTGACATTCCATAACCATTTTAGAAATAAATAGAATTTAAGTATGGTAAC	Bacteria;Tenericutes;Mollicutes;Acholeplasmatales;Acholeplasmataceae;Acholeplasma	14	GAGACTTGACATCCCATGCAGTGCTATGAAAATAGCAGTTAGGTTTATACCTACATGGAGAC	Bacteria;Bacteroidetes;Flavobacteria;Flavobacteriales;Flavobacteriaceae;Aquimarina	25	AGGGCTTAAATGTAGTCTGACAGCTGTAGAGATACGGTTTTCTTCGGACAGATTACA	Bacteria;Cyanobacteria	16	AGGGTTTGACATTCCATAACCTATTTAGAAATAAAATAGAATTTAAGTATGGTAAC	Bacteria;Proteobacteria;Gammaproteobacteria;Alteromonadales;Alteromonadaceae;Marinobacterium	9	AACTCTTGACATCCAGAGAACTTGCTAGAGATAGCTTGGTGCCTTCGGGAACTCTGAGAC	Bacteria;Proteobacteria;Alphaproteobacteria;Rhodobacterales;Rhodobacteraceae	9	AACCCTTGACATCCTGTGCTATGTCCAGAGATGGACAGTTCCCTTCGGGGACGCAGTGAC	Bacteria;Proteobacteria;Alphaproteobacteria	17	AACACTTGACATGTTCGTCGCGAGACCAAGAGATTGGTTTCTTCATTCAGTTGGACGAAACAC
Bacteria;Actinobacteria;Actinobacteria;Actinomycetales	30	TGGGTTTGACATGCACGGAAAAGCCATAGAGATATGGTGTCCTTCGGGGCTGTGCAC	Bacteria;Proteobacteria;Alphaproteobacteria	14	AACACTTGACATGTTCGTCGCGAAACTAAGAGATTAGTTTCTTCAGTTCGGCTGGACGAAACAC	Bacteria;Bacteroidetes;Bacteroidia;Bacteroidales	13	TGGGTTTAAATGTAGGTTGCATGGATGGGAAACTATTCTTTCCTTCGGGACTACTTACA	Bacteria;Firmicutes	25	AGGGTTTGACATTCCATGACCTATTTAGAAATAAATAGAATTTAAGTATGGTAAC	Bacteria;Cyanobacteria;True Cyanobacteria	16	AGGGTTTGACATCCTGCGAATCTCTTGGAAACAGGAGAGTGCCTTCGGGAACGCAGTGAC	Bacteria;Proteobacteria;Gammaproteobacteria;Pseudomonadales;Pseudomonadaceae;Pseudomonas	9	TGGCCTCGACATCCTGCGAACCTTCTAGAGATAGGAGGGTGCCTTCGGGAGCGCAGAGAC	Bacteria;Proteobacteria;Alphaproteobacteria;Rhodobacterales;Rhodobacteraceae;Pseudovibrio	9	AGCCCTTGACATTTGGCGCTACAACCGGAGACGGTTGGTTCCCTTCGGGGACGTCAGGAC	Bacteria;Proteobacteria;Alphaproteobacteria;Rhodobacterales;Rhodobacteraceae	17	ATCCCTTGACATCCCTGTCGCGGATCCAGAGATGGATCTTTCAGTTAGGCTGGACAGGTGAC
Bacteria;Firmicutes;Clostridia;Clostridiales	30	AGGGCTTGACATCCCTATGAATATACTGGAGACAGTATAGCTCTTCGGAGCATAGGAGAC	Bacteria;Proteobacteria;Alphaproteobacteria;Rhodobacterales;Rhodobacteraceae;Amaricoccus	14	AATCCTTGACATCAAGATCGCGGACTCAGAGATGAGTCTTTCAGTTTGGCTGGATCTTAGAC	Bacteria;Bacteroidetes;Sphingobacteria;Sphingobacteriales;Rhodothermaceae;Salinibacter	13	TGGGCTCGAACACTACCGGACAACCTCCGAAAAGAGGTCTTCTTCGGACTGGTAGTG	Bacteria;Proteobacteria;Alphaproteobacteria;Rhodobacterales;Rhodobacteraceae;Paracoccus	25	AACCTTTGACATGGGGGTCGCGGATCTAGAGATGGATCTTTCAGTTCGGCTGGACCCCACAC	Bacteria;OP11	16	AGGGTTTGACATTCCATAACCTATTTAGAAATGAATAGAATTTAAGTATGGTAAC	Bacteria;Proteobacteria;Gammaproteobacteria;Pseudomonadales;Pseudomonadaceae;Pseudomonas	9	TGGCCTTGACATCCTGCGAACCTTCTAGAGACAGGAGGGTGCCTTCGGGAGCGCAGAGAC	Bacteria;Proteobacteria;Alphaproteobacteria;Rhodobacterales;Rhodobacteraceae;Roseovarius	9	AGTCCTCGACATGGATATCGCCGACGCAGAGATGCGTCTTTCAGTTCGGCTGGATATCGCAC	Bacteria;Proteobacteria;Gammaproteobacteria	17	TACAATTGACATACTGCGAATTTTCTAGAGATAGATTAGTGCCTTCGGGAACGCAGATAC
Bacteria;Proteobacteria;Deltaproteobacteria;Desulfobacterales;Desulfobacteraceae;Desulfonema	30	AGGATTTGACATCCCAATTTTTTTCTAGAAATAGAAGAATTGACGTGGAGAC	Bacteria;Proteobacteria;Deltaproteobacteria;Desulfobacterales;Desulfobacteraceae	14	AGGATTTGACATCCCATATTTTTTTTTCTAGAAATAGAAGAATTGACGTGGAGAC	Bacteria;Cyanobacteria;True Cyanobacteria	13	AGGGTTTGACATCCTGCGAATCTCTTGGAAACAGGAGAGTGCCTTCGGGAACGCAGTGAC	Bacteria	24	AGGGTCTGACATTCCATAACCTATTTAGAAATAAATAGAATTTAAGTATGGTAAC	Bacteria;Proteobacteria;Alphaproteobacteria;Rhodospirillales;Acetobacteraceae	16	ACCCCTTGACATGCCGTGCTACATCCGGAGACGGATGGTTCCTTCGGGACGCGGACAC	Bacteria;Proteobacteria;Gammaproteobacteria;Pseudomonadales;Pseudomonadaceae;Pseudomonas	9	TGGCCTTGACATCCTGCGAACCTTCTAGAGATAGGAGGGTGCCTCCGGGAACGCAGAGAC	Bacteria;Proteobacteria;Alphaproteobacteria;Rhodobacterales;Rhodobacteraceae;Roseovarius	9	AGTCCTTGGCATGGATATCGCCGACGCAGAGATGCGTCTTTCAGTTCGGCTGGATATCGCAC	Bacteria;Verrucomicrobia;Verrucomicrobiae;Verrucomicrobiales;Verrucomicrobiaceae	17	TGGGCTTGACATGTTAGTCGTAGTCTCCTGAAAGGGAGACGTCAGTTCGGCTGGACTATCAC
Bacteria;Verrucomicrobia;Opitutae;Opitutales;Opitutaceae;Opitutus	30	TGGCCTTGACATGTTCTGGACCGGACGTGAAAGCGTCCTTCTCTTCGGAGCCAGTTCAC	Bacteria	13	AGGGTTTGACATTCCATAACCCTATTTTAGAAATAAATAGAATTTAAGTATGGTAAC	Bacteria;Planctomycetes;Planctomycetacia;Planctomycetales;Planctomycetaceae	13	TAGACTTAACATGCTTGGGAACGTCTGTGAAAGCAGAAAGTGCCTTTCGGGGAACCCTTGCGT	Bacteria;Nitrospira	24	AGGGTTTGACATTCCATAACCCTATTTAGAAATAAATAGAATTTAAGTATGGTAAC	Bacteria;Bacteroidetes;Sphingobacteria;Sphingobacteriales	15	TGGGCTAGAATGTGAGCGCAATTCCCAGAGATGGGAAGTTCTTCGGACGTGAAACA	Bacteria;Proteobacteria;Gammaproteobacteria;Pseudomonadales;Pseudomonadaceae;Pseudomonas	9	TGGCCTTGACATCCTGCGAACCTTCTAGAGATAGGAGGGTGCCTTCGGGGACGCAGAGAC	Bacteria;Proteobacteria;Alphaproteobacteria;Rickettsiales	9	AAGATTTGACATATTAGTCGTATGTCTAGGAAACTAGCAGTCAGTTCGGCTGGACTAATAC	Bacteria;Bacteroidetes;Flavobacteria;Flavobacteriales;Flavobacteriaceae	16	AGGGCTTAAATGTACGTTGCATTAGTTAGAGATAGCTATTTCTTCGGACTACGTACA
Bacteria	29	TGGGTTTAAATTGCTTGGGACAGCTATGGAAACATAGTCTCCCTTCGGGGTCCTTGCAA	Bacteria;Actinobacteria;Actinobacteria	13	TGGGTTTGACATGCACGGAAAAGCCATAGAGATATGGTGTCCTTCGGGGCTGTGCGC	Bacteria;Proteobacteria	13	AGGGCTAGAAAAACTGAGAATCCTGAAGAGACTCGGGAGTGCTCGCAAGAGAACTCAGGTCC	Bacteria;Proteobacteria	24	AGGGTTTGACATTCCATAACCTATTTAGAAATAAATAGAATTTAAGTACGGTAAC	Bacteria;Bacteroidetes;Sphingobacteria;Sphingobacteriales;Flammeovirgaceae;Cardinium	15	TGGGCTCGAATGTCTCTGCTACCTCGAGAAATCGAGGGTTCCTTCGGGACAGAGTACA	Bacteria;Proteobacteria;Gammaproteobacteria;Pseudomonadales;Pseudomonadaceae;Pseudomonas	9	TGGCCTTGACATCCTGCGAACCTTCTGGAGATAGGAGGGTGCCTTCGGGAGCGCAGAGAC	Bacteria;Proteobacteria;Deltaproteobacteria;Desulfobacterales;Desulfobacteraceae;Desulfotignum	9	TGGCCTTGACATCGTGTGAATCTTTTAGAGATAGAAGAGTGCCTTCGGGAGCGCATGGAC	Bacteria;Bacteroidetes;Sphingobacteria;Sphingobacteriales	16	AATCCTTGCAATATACAGAAAACAATGGTTATGCTTTGTATTTTGGTATAC
Bacteria;Actinobacteria;Actinobacteria	29	TGGGCTTGACATGTAGGGAAAAGCCATAGAGATATGGTGTCCTTCGGGGTCCTACAC	Bacteria;Bacteroidetes;Flavobacteria;Flavobacteriales;Flavobacteriaceae;Robiginitalea	13	AGGGCTTAAATGCATTGTGACAGGGGCAGAGACGCCCTTTTCTTCGGACACATTGCA	Bacteria;Proteobacteria;Alphaproteobacteria	13	AGCCCTTGACATGGGGGTTATGGGTACCGGAGACGGTATCCTTCAGTTCGGCTGGGCCCCGCAC	Bacteria;Proteobacteria;Alphaproteobacteria;Parvularculales;Parvularculaceae;Parvularcula	24	AGCCCTTGACATCGGGATCGCGCAGACCAGAGATGGACTGCTTCAGTTCGGCTGGATCCATGAC	Bacteria;Cyanobacteria	15	AGGGTTTGACATTCCATAACCTATTTAGAAATAAATATAATTTAAGTATGGTAAC	Bacteria;Proteobacteria;Gammaproteobacteria;Pseudomonadales;Pseudomonadaceae;Pseudomonas	9	TGGCCTTGACATCCTGCGGACCTTCTAGAGATAGGAGGGTGCCTTCGGGAACGCAGAGAC	Bacteria;Proteobacteria;Epsilonproteobacteria;Campylobacterales;Helicobacteraceae;Sulfurovum	9	TGGGTTTGACATATTTAAGATTCATATAGAAATATATGTTCTGTAAGGTAACTTACAGCTTTTATAC	Bacteria;Cyanobacteria;True Cyanobacteria	16	AGGGTTTGACATCCTGCGAATCTCTTGGAAACAGGAGAGTGCCTTTGGGAACGCAGTGAC
Bacteria;Proteobacteria;Alphaproteobacteria;Rhizobiales	29	AGCCCTTGACATCCCGGTCGCGGTCAGCAGAGACGCTGTCCTTCAGTTCGGCTGGACCGGTGAC	Bacteria;Proteobacteria;Alphaproteobacteria	13	AGCCCTTGACATGGGCGTCGCGGTTCCTGGAGACAGGATCCTTCAGTTCGGCTGGACGCCACAC	Bacteria;Proteobacteria;Alphaproteobacteria;Rhodospirillales;Rhodospirillaceae;Inquilinus	13	AGCTCTTGACTTGGGATGTTTGAGCACCGGAGACGGTGTTCTTCAGTTCGGCTGGCGTCCACAC	Bacteria;Firmicutes;Clostridia;Clostridiales	23	AGGATTTGACATCCCATATTTTTTTTTAGAAATAAAAAAAATAATAGTGGAGAC	Bacteria;OD1	15	AGGGTTTGACATTCCATAACCTATTTGGAAATAAATAGAATTTAAGTATGGTAAC	Bacteria;Bacteroidetes;Flavobacteria;Flavobacteriales;Cryomorphaceae;Brumimicrobium	8	AAGGCTTAAATGCAGAATGACAGGGTTTTAATTGACCTTTTCTTCGGACATTTTGCA	Bacteria;Proteobacteria;Gammaproteobacteria	9	TGGCCTTGACATCCTGCGAACTTACTAGAGATAGTTTGGTGCCTTCGGGAACGCAGTGAC	Bacteria;Proteobacteria;Alphaproteobacteria	16	AACGCTTGACATGTTCGTCGCGAGACTAAGAGATTAGTCTCTTCAGTTCGGCTGGACGAAACAC
Bacteria;Proteobacteria;Gammaproteobacteria	29	ACCTCTTGACATCCACGGAACTGATCGTAATGTGAAGGTGCCTTCGGGAACCGTGTGAC	Bacteria;Proteobacteria;Alphaproteobacteria	13	AGCCCTTGACATGGGCGTCGCGGTTTCTGGAGACAGGAACCTTCAGTTCGGCTGGACGCCACAC	Bacteria;Proteobacteria;Gammaproteobacteria;Oceanospirillales	13	ACCCCTTGACATCCTGCGAACTTTCTAGAGATAGATTGGTGCCTTCGGGAACGCAGTGAC	Bacteria;Firmicutes;Clostridia;Clostridiales;Lachnospiraceae	23	AGGGTTTGACATTCCACAACCTATTTAGAAATAAATAGAATTTAAGTATGGTAAC	Bacteria;Proteobacteria;Alphaproteobacteria;Rhodobacterales;Rhodobacteraceae	15	AACCCTTGACATCCCGGGACCGGTCCAGAGATGGGCCTTTCACTTCGGTGACTCGGTGAC	Bacteria;Firmicutes;Clostridia;Clostridiales;Clostridiaceae	8	AGGACTTGACATCCCTGTGACCAGTCCTTAATCGGACTTTTCCCTTCGGGGACAGAGGAGAC	Bacteria;Proteobacteria;Gammaproteobacteria	9	TGGCCTTGACATCGTGCGAATCTTTTAGAGATAGAAGGGTGCCTTCGGGAGCGCATGGAC	Bacteria;Proteobacteria;Alphaproteobacteria;Rickettsiales;SAR11	16	AACACTTGACATGTTCGTCGCGACTTTAAGAGATTAAAAGTTTTTCGGTTCGGCCGGACGAAACAC
Bacteria;Acidobacteria	28	TGGGCTTGAACTGGAGTGGAAGTAGGCAGAGATGTCTATGTCCCTAACGGGACTGCTCCGG	Bacteria;Proteobacteria;Alphaproteobacteria;Rhodobacterales;Rhodobacteraceae	13	AACCCTTGACATCCTAGGACAACTCCAGAGATGGAGCCTTCCTTCGGGACCTAGTGAC	Bacteria;Firmicutes;Clostridia;Clostridiales;Ruminococcaceae	12	AGGATTTGACATCCCATATTTTTTCTAGAAATAGAAGAATTGACGTGGAGAC	Bacteria;OP11	23	AGGATTTGACATTCCATAACCTATTTAGAAATAAATAGAATTTAAGTATGGTAAC	Bacteria;Proteobacteria;Alphaproteobacteria;Rhodobacterales;Rhodobacteraceae	15	AACCCTTGACATCCCTATCGCGGTTTCCAGAGATGGATTCCTTCAGTTCGGCTGGATAGGTGAC	Bacteria;OP11	8	AGGGTTTGACATTCCATAAATTTATTTTAGAAATAGATAAAGTTAAATATGGTAAC	Bacteria;Proteobacteria;Gammaproteobacteria	9	TGGCCTTGGCATCGTGCGAATCTTTTAGAGATAGAAGAGTGCCTTCGGGAGCGCATGGAC	Bacteria;Proteobacteria;Alphaproteobacteria;Rickettsiales;SAR11	16	AACACTTGACATGTTTGTCGCGACTTTAAGAGATTAAAGTTTTCGGTTCGGCCGGACGAAACAC
Bacteria;Nitrospira;Nitrospira;Nitrospirales;Nitrospiraceae;Nitrospira	28	CAGGTTGGACATGCTCGTGGAAAAACTTGAAAAAGTAAAGACCCCTTCGGGGGGGCGAGCTC	Bacteria;Proteobacteria;Alphaproteobacteria;Rhodospirillales;Rhodospirillaceae	13	AGCCCTTGACATGCCCGTTTTGGTTACCGGAGACGGTATCCTTCAGTTCGGCTGGACGGGACAC	Bacteria;Proteobacteria;Alphaproteobacteria;Rhizobiales	12	AGCCCTTGACATCCCGGTCGCGGTTACCAGAGATGGTTTCCTTCAGTTCGGCTGGACCGGTGAC	Bacteria;Planctomycetes;Planctomycetacia;Planctomycetales;Planctomycetaceae	23	TAGCCTTGACATCTACGGATTAGCTCTATGAAAGTAGAGTGACAGCTCTTCGGAGTCGGAACGTAGAC	Bacteria;Cyanobacteria;True Cyanobacteria;Unassigned;Family II;GpIIa	14	AGGGTTTGACATTCCATAACCTATTTAGAAATAAATAGAATTTAAGTATGGTGAC	Bacteria;Planctomycetes;Planctomycetacia;Planctomycetales;Planctomycetaceae	8	TGGGTTTGACATGTATGGATGCCTATCTGGAAACAGAGTCGGCTGCCCTCGGGTGAAACTTACAC	Bacteria;Proteobacteria;Gammaproteobacteria;Chromatiales	9	TGCCCTTGACATCCTCAGAACTTGTTAGAGATAACTTGGTGCCTTCGGGAATTGAGTGAC	Bacteria;Proteobacteria;Gammaproteobacteria	16	TACTCTTGACATCCAGAGAACTTTCCAGAGATGGATTGGTGCCTTCGGGAACTCTGAGAC
Bacteria;Proteobacteria;Gammaproteobacteria	28	AGGCCTTGACATCCCGCGAACCTGCCAGAGATGGCGGGGTGCCGCAAGGAGCGCGGAGAC	Bacteria;Tenericutes;Mollicutes;Acholeplasmatales;Acholeplasmataceae;Phytoplasma	13	AAGGCTTGACATTACTTGCGAATTTATGGAAACATAAAAGAGGTTATCAAGCTAAC	Bacteria;Proteobacteria;Deltaproteobacteria;Myxococcales;Nannocystaceae;Plesiocystis	12	TGGGTTAAATCCACGAGAATCCGGCCCAAAAGCTGGAGTGCCCTTCGGGGAATTCGTGCGA	Bacteria;Proteobacteria;Alphaproteobacteria;Rhodobacterales;Rhodobacteraceae	23	AACCCTTGACATCCCTGTCGCGGTTACCGGAGACGGTTTCCTTCAGTTCGGCTGGACAGGTGAC	Bacteria;Proteobacteria	14	AGGGCTAGAAAAACTGAGAATCCTGACGAAACTCGGGAGTGCTCGCAAGAGAACTCAGGTCC	Bacteria;Proteobacteria;Alphaproteobacteria	8	AGCCCTTGACATACCAAGTATGATTTCCGGAGACGGTTTTCTTCAGTTCGGCTGGCTTGGATAC	Bacteria;Actinobacteria;Actinobacteria;Actinomycetales	8	TGGGCTTGACATATAGAGGATCGCTACAGAGATGTGGTTTCCCTTGTGGCTTCTATAC	Bacteria	15	TGGGCTTGACATGTTCACGAAAGTTTTGTGAAAACAAAACCCTCTGCGAGCTTGCTCAAAGACGTGATCAC
Bacteria;Firmicutes;Clostridia;Clostridiales;Eubacteriaceae;Pseudoramibacter	27	AGGGCTTGACATCCTCTGAGAGCTTAAGAGATTGAGCGTTCTTTTCGGAGACAGAGAGAC	Bacteria;Actinobacteria;Actinobacteria	12	TGGGTTTGACATGTAGGGAAAAGCTCTAGAGATAGGGTGTCCTTCGGGGCCTTACAC	Bacteria;Firmicutes;Clostridia;Clostridiales	11	AGGGCTTGACATCCCTCTGACGTAGGAGTAAAATTCTATTTCCCTTAGGGGACAGAGGAGAC	Bacteria;Proteobacteria;Gammaproteobacteria	23	AGCTCTTGACATCTTCGGAACTTTCTAGAGATAGATTGGTGCCTTCGGGAACCGAATGAC	Bacteria;Proteobacteria;Alphaproteobacteria;Rhodospirillales;Rhodospirillaceae;Rhodovibrio	14	AGCCCTTGACATGTCCCTTTGGGCCCTGGAGACGGGGTCTTTCGGTTCGGCCGGAGGGAGCAC	Bacteria;Proteobacteria;Alphaproteobacteria;Rhizobiales;Brucellaceae;Mycoplana;dimorpha	8	AGCCCTTGACATCCCGGTCGCGGTTACCAGAGATGGTTTCCTTCAGTTCGGCTGGACCGGAGAC	Bacteria;Bacteroidetes;Flavobacteria;Flavobacteriales;Flavobacteriaceae	8	AGAGCTTAAATGTAAAATGACAGAAGCAGAGATGTTTTTTTCTTCGGACAATTTACA	Bacteria;Bacteroidetes;Flavobacteria;Flavobacteriales	15	TGGGCTTAAATGCAGAACGACAGACTATGAAAATAGTTTTTCTTCGGACGTTTTGCA
Bacteria;Proteobacteria;Alphaproteobacteria;Rhizobiales	27	AGCCCTTGACATCCCGGTCGCGATTTCCGGAGACGGATTTCTTCAGTTCGGCTGGACCGGTGAC	Bacteria;Bacteroidetes;Sphingobacteria;Sphingobacteriales	12	TGGGCTAGAATGTGAATGCCAGACTCAGAGATGGGTCTTTCTTCGGACATGAAACA	Bacteria;Proteobacteria;Alphaproteobacteria	11	AGCCCTTGACATACCGATCGCGGTTAGCGGAGACGCTTTCCTTCAGTTCGGCTGGATCGGATAC	Bacteria	22	AGGGTTTGACATTCCATAACCATTTAGAAATAAATAGAATTTAAGTATGGTAAC	Bacteria;Proteobacteria;Betaproteobacteria;Burkholderiales;Comamonadaceae	14	CACCTTTGACATGTACGGAATCCTTTAGAGATAGAGGAGTGCTCGAAAGAGAGCCGTAACAC	Bacteria;Proteobacteria;Alphaproteobacteria;Rhizobiales;Phyllobacteriaceae	8	AGCCCTTGACATCCCGATCGCGGTTCGTGGAGACACGTTCCTTCAGTTAGGCTGGATCGGTGAC	Bacteria;Bacteroidetes;Sphingobacteria;Sphingobacteriales;Flammeovirgaceae	8	TGGGCTAGAAAGGCGTTGCTATCTTGAGAGATCAAGAGTTCCTTCGGGACTTCGCCTA	Bacteria;Bacteroidetes;Flavobacteria;Flavobacteriales;Flavobacteriaceae	15	AGGGCTTAAATGGGAGATGACAGGGGCAGAGACGCCCTTTTCTTCGGACATCTTTCA
Bacteria;Acidobacteria;Acidobacteria;Acidobacteriales;Acidobacteriaceae;Gp3	26	TGGGCTTAAACCGCAGTGGACCGCCCAAGAAACTGGGCTTTCCCTTCGGGGACCGCTGTAG	Bacteria;Bacteroidetes;Sphingobacteria;Sphingobacteriales;Flammeovirgaceae;Roseivirga	12	AGGGTTTGACATTTCATTTATTATTCAGAAATGAATATGTTTATTATGAAAAC	Bacteria;Proteobacteria;Alphaproteobacteria	11	AGCCCTTGACATGGGAAGTTCGGTCACCGGAGACGGTGTCCTTCAGTTCGGCTGGCTTCCACAC	Bacteria;Bacteroidetes	22	TGGGCTCTAATGCCTCGGCCATTTGGTGAAAGCCGAAGTTCCTTCGGGACCGAGTGCA	Bacteria;Proteobacteria;Deltaproteobacteria	14	AGGGTTTGACATTCCATAACCTATTTAGAAATAAATAGAATTTAAGTATGGTAC	Bacteria;Proteobacteria;Alphaproteobacteria;Rhodospirillales	8	AGCCCTTGACATGGGGACTATGGGATTTGGAGACAGATCCCTTCAGTTCGGCTGGGTCCCGCAC	Bacteria;Cyanobacteria;True Cyanobacteria;Unassigned;Family XIII;GpXIII	8	TGGACTTGACATGTCGCGAACTAAAGTGAAAGCTTTGGGTGCCTTCGGGAGCGCGAACAC	Bacteria;Proteobacteria;Alphaproteobacteria	15	AACTCTTGACATGTCCGTCGCGACTCGTAGAGATATGAGTCTTCGGTTCGGCCGGACGGAACAC
Bacteria;Proteobacteria;Alphaproteobacteria;Rhodobacterales;Rhodobacteraceae;Roseovarius	26	AGCTCTTGACATCCTCATCGCGGATTGCGGAGACGCATTCCTTCAGTTCGGCTGGATGAGAGAC	Bacteria;Firmicutes;Clostridia;Clostridiales	12	AGGATTTGACATCCCATATTTTTTTAGAAATAAAAAAATAATAGTGGAGAC	Bacteria;Proteobacteria;Alphaproteobacteria	11	AGCCCTTGACATGTGGAGTCTGGTTACCGGAGACGGTTTTCTTCAGTTCGGCTGGCTCCAACAC	Bacteria;Proteobacteria	22	AGGGTTTGACATTCCATAACCTATTTAGAAATAAATAGAATTTAAGCATGGTAAC	Bacteria;Proteobacteria;Gammaproteobacteria;Vibrionales;Vibrionaceae	14	TACTCTTGACATCCAGAGAATTTAGTAGAGATACTTGAGTGCCTTCGGGAGCTCTGAGAC	Bacteria;Proteobacteria;Betaproteobacteria;Burkholderiales;Alcaligenaceae;Achromobacter	8	AACCCTTGACATGAATTTGAACCCTTGCTGTGCAGGCAAGACACGCAATTCAC	Bacteria;Firmicutes	8	AGGGTTCGACATTCCATAACCTATTTAGAAATAAATAGAATTTAAGTATGGTAAC	Bacteria;Proteobacteria;Alphaproteobacteria	15	AGTCCTTGACATGGGTAGTATGGATTTTGGAGACAATCTCCTTCAGTTCGGCTGGCTACCACAC
Bacteria;Proteobacteria;Alphaproteobacteria;Rickettsiales;SAR11	26	AACACTTGACATGTTCGTCGCGACTCTAAGAGATTAGAGTTTTCGGTTCGGCCGGACGAAACAC	Bacteria;Firmicutes;Clostridia;Clostridiales	12	AGGATTTGACATCCCATATTTTTTTTAGAAATAAAAAATAATAGTGGAGAC	Bacteria;Proteobacteria;Betaproteobacteria;Burkholderiales;Alcaligenaceae;Taylorella;equigenitalis	11	AACCCTTGACATGTTTTTTGGAAACCTTGTTGTAATAGCAAGACTCGCAATTCAC	Bacteria;Proteobacteria;Deltaproteobacteria;Desulfobacterales;Desulfobacteraceae	22	TGGGTTTGACATCCTGTGAATCTGATAGAGATATTGGAGTGCCTTCGGGAGCACAGAGAC	Bacteria	13	AGGGTTTGACATTCCATAACCTATTTAGAAATAAACAGAATTTAAGTATGGTAAC	Bacteria;Proteobacteria;Deltaproteobacteria	8	TGGGTTTGACATCTGGGGAATCCCCTGGAAACAGGGGAGTGCCTTCGGGAACCCCAAGAC	Bacteria;Firmicutes;Bacilli;Bacillales	8	AGGACTTGACATCCCATAGACCAGTCTAGAGATAGACTTTCCCTTCGGGGCTGTGGTGAC	Bacteria;Proteobacteria;Gammaproteobacteria	15	AGGCCTTGACATCCTCGGAACTTTCCAGAAATGGATTGGTGCCTTCGGGAACCGAGTGAC
Bacteria;Proteobacteria;Gammaproteobacteria	26	AGGCCTTGACATCCTGCGAACTTTCCAGAGATGGATCGGTGCCTTCGGGAGCGCAGAGAC	Bacteria;Proteobacteria;Alphaproteobacteria	12	AGCCCTTGACATCCCGGTCGCGGGGAGTGGAGACACACCCTTTCAGTTCGGCTGGACCGGAGAC	Bacteria;Proteobacteria;Gammaproteobacteria	11	TGGTCTTGACATCCTACGAACTTTCCAGAGATGGATTGGTGCCTTCGGGAACGTAGTGAC	Bacteria;Proteobacteria;Gammaproteobacteria	22	AGCCCTTGACATCCTCGGAACTTACCAGAGATGGTTTGGTGCCTTCGGGAACCGAGTGAC	Bacteria;OD1	13	AGGGTTTGACATTCCATAACCTATTTAGAAATAAATAGAATTTGAGTATGGTAAC	Bacteria;Proteobacteria;Deltaproteobacteria;Myxococcales;Haliangiaceae;Haliangium	8	TGGGTTAAATCCACCGGAATCCTGTAGAGATACGGGAGTGCCCTTAGGGGAATCGGTGAGA	Bacteria;Firmicutes;Clostridia;Clostridiales;Lachnospiraceae	8	AGGGTTTGACATTCCATAGCCTATTTAGAAATAAATAGAATTTAAGTATGGTAAC	Bacteria;Bacteroidetes;Flavobacteria;Flavobacteriales	14	AGGGCTTAAATGCAGAACGACCGGGGTGGAAACACCCCTTTCTTCGGACGGTCTGCA
Bacteria;Bacteroidetes;Flavobacteria;Flavobacteriales;Flavobacteriaceae	25	AGGGCTTAAATGGAAGTTGCATAGTTTTAATCGACATTTCTTCGGACACTTTCA	Bacteria;Proteobacteria;Gammaproteobacteria	12	TGGCCTTGACATCGTGCGAATCTTTTAGAGATAGAAGAGTGCCCTCGGGAGCGCATGGAC	Bacteria;Proteobacteria;Gammaproteobacteria;Alteromonadales;Alteromonadaceae;Microbulbifer	11	AGGTCTTGACATCCCCGGAAGTCTGCAGAAATGCGGATGTGCCTTCGGGAATCGGGTGAC	Bacteria;Bacteroidetes;Flavobacteria;Flavobacteriales;Flavobacteriaceae	21	AGGGCTTAAATGTAAGTTGCATGATTTAGAGATAGATCTTTCTTCGGACTACTTACA	Bacteria;OP11	13	AGAGTTTGACATTCCATAACCTATTTAGAAATAAATAGAATTTAAGTATGGTAAC	Bacteria;Proteobacteria;Gammaproteobacteria	8	AGCTCTTGACATCTTCGGAACTTTCTAGAGATAGATTGGTGCCTTCGGGAACCGAATGAC	Bacteria;Firmicutes;Clostridia;Clostridiales;Peptostreptococcaceae	8	TAAGCTTGACATCCTTTTGACCGATGCTTAATCGCATCTTCCCTTCGGGGCAAAAGTGAC	Bacteria;Bacteroidetes;Flavobacteria;Flavobacteriales;Flavobacteriaceae	14	AGGACTTAAATGTAAGTTGCATGATTCAGAAATGAGTCTTTCTTCGGACTACTTACA
Bacteria;Proteobacteria;Alphaproteobacteria;Rickettsiales	25	AAGTCTTGACATGTTAGTCGTATGATTAGGAAACTAGTCAGTCAGTTCGGCTGGACTATCAC	Bacteria;Tenericutes;Mollicutes;Acholeplasmatales;Acholeplasmataceae;Phytoplasma	12	AACCCTTGACATGTTTTTTGAAACCCTTGCCGTAATAGCAAGACTAGCAATTCAC	Bacteria;Actinobacteria;Actinobacteria;Actinomycetales;Microbacteriaceae;Agromyces	10	AAGGCTTGACATATACGAGAACAGCTCAGAAATGAGAAACTCTTTGGACACTCGTTTAC	Bacteria;Cyanobacteria	21	AGGGTTTGACATTCCATAACCTATTTAGAAATAAATATAATTTAAGTATGGTAAC	Bacteria;OP11	13	AGGGTTTGACATTCCATAACCTATTTAGAAATAAATAGAATTTAAGTATGGTAAAC	Bacteria;Proteobacteria;Gammaproteobacteria	8	AGGCCTTGACATCCTGAGAACTTTCTAGAGATAGATCGGTGCCTTCGGGAACTCAGTGAC	Bacteria;OD1	8	AGGGTTTGACATTCCATAACCTATTTAGAAGTAAATAGAATTTAAGTATGGTAAC	Bacteria;Bacteroidetes;Flavobacteria;Flavobacteriales;Flavobacteriaceae	14	AGGGCTTAAATGTACGTTGCATGATTTAGAGATAGATCTTTCTTCGGACTACGTACA
Bacteria;Proteobacteria;Deltaproteobacteria;Desulfobacterales;Desulfobulbaceae	25	TGGTCTTGACATCCCGGGAATCCTGTGGAAACACGGGAGTGCCTCTTTGAGGAGCCTGGTGAC	Bacteria;Bacteroidetes;Flavobacteria;Flavobacteriales;Flavobacteriaceae;Muricauda	11	AGGGCTTAAATGCAGGCTGCATGGGGCAGAGACGCCCCTTTCTTCGGACCGCCTGCA	Bacteria;Proteobacteria	10	TGGATTTGACATCCTCGGAACTTCTCTGAAAAGAGTTGGTGCCTTCGGGAGCCGAGTGAC	Bacteria;OP11	21	AGGGTTTGACATTTCCATAACCTATTTTAGAAATAAATAGAATTTAAGTATGGTAAC	Bacteria;Proteobacteria	13	AGGGTTTGACATTCCATAACCTATTTAGAAATAAATAGAATTTAAAGTATGGTAAC	Bacteria;Proteobacteria;Gammaproteobacteria	8	AGGTCTTGACATCCCGAGAAGTAACCAGAGATGGTTTCGTGCCTTCGGGAGCTCGGTGAC	Bacteria;Proteobacteria	8	AGGGTTTGACATTCCATAACCATTTTAGAAATAAATAGAATTTAAGTATGGTAAC	Bacteria;Cyanobacteria;True Cyanobacteria	14	AGGTTTGACATCCTGCGAATCTCTTGGAAACAGGAGAGTGCCTTCGGGAACGCAGTGAC
Bacteria	23	TGGGTTTGACATCTGGTGAATCCTCTGGAAACAGAGGAGTGCCCGTAAGGGAACGCCAAGAC	Bacteria;Bacteroidetes;Sphingobacteria;Sphingobacteriales;Flammeovirgaceae;Roseivirga	11	TGGGCTCGAATGGTACCGGAATTATTCAGAAATGGATAAGTCTTCGGACCGGTATCA	Bacteria;Proteobacteria;Alphaproteobacteria	10	AGCCCTTGACATGCGGAGTCTGATTACCGGAGACGGTTTTCTTCAGTTCGGCTGGCTCCAACAC	Bacteria;Firmicutes;Clostridia;Clostridiales;Ruminococcaceae	20	AGGGTTTGACATTCCATAACCTGTTTAGAAATAAATAGAATTTAAGTATGGTAAC	Bacteria;Proteobacteria;Alphaproteobacteria;Rhodobacterales;Rhodobacteraceae	13	ATCCCTTGACATCCTCAACGCGGTTTGGAGAGATCCATTCCTTCAGTTCGGCTGGTTGAGTGAC	Bacteria;Proteobacteria;Gammaproteobacteria;Pseudomonadales;Moraxellaceae;Acinetobacter	8	TGGCCTTGACATACTAGAAACTTTCCAGAGATGGATTGGTGCCTTCGGGAATCTAGATAC	Bacteria;Proteobacteria	8	TACCCTTGACATCCTAGGAAGACGAAAGAGATTTTGTTGTGCCTTCGGGAACTTAGAGAC	Bacteria;Cyanobacteria;True Cyanobacteria;Prochlorales	14	AGGGTTTGACATCCTGCGAATCTCTTGGAAACAGGAGAGTGCCTTAGGGAACGCAGTGAC
Bacteria;Acidobacteria;Acidobacteria;Acidobacteriales;Acidobacteriaceae;Gp6	23	CGGGCTTGAAGTGCGAGCGACCATCGGTGAAAGCCGACTTCCGCAAGGACGCTCGTAG	Bacteria;Cyanobacteria;True Cyanobacteria;Unassigned;Family II;GpIIa	11	AGGGTTTGACATCCTGCGAATCTCTGGGAAACCGGAGAGTGCCTTCGGGAACGCAGTGAC	Bacteria;Proteobacteria;Alphaproteobacteria	10	AGCCCTTGACATGGGCGTCGCGGTTCCTGGAGACAGGAACCTTCAGTTCGGCTGGACGCCACAC	Bacteria;Proteobacteria;Deltaproteobacteria	20	TGGGTTTGACATCCACGGAACCTCTTCGAAAGTTGAGGGTGCCTTCGGGAACCGTGAGAC	Bacteria;Proteobacteria;Gammaproteobacteria;Alteromonadales;Alteromonadaceae;Alteromonas	13	TACACTTGACATGCTGAGAACTTTCCAGAGATGGATTGGTGCCTTCGGGAACTCAGACAC	Bacteria;Proteobacteria;Gammaproteobacteria;Pseudomonadales;Pseudomonadaceae;Pseudomonas	8	TGGCCCTGACATCCTGCGAACCTTCTAGAGATAGGAGGGTGCCTTCGGGAACGCAGAGAC	Bacteria;Proteobacteria;Alphaproteobacteria	8	AGCCTTTGACATGCTGATAGCGAAACTGGCAACAGTTTTTCATTTAGTTGGATCAGCAC	Bacteria;Proteobacteria;Alphaproteobacteria	14	AACACTTGACATGTCTGTCGCGGATTTCAGAGATGAATTCCTTCGGTTCGGCCGGACAGAACAC
Bacteria;Proteobacteria;Alphaproteobacteria;Rhodobacterales;Rhodobacteraceae;Roseovarius	23	AGTCCTTGACATGGATATCGCCGACGCAGAGATGCGTCTTTCAGTTCGGCTGGATATCGCAC	Bacteria;Nitrospira	11	AGGGTTTGACATTCCATAACCTATTTAGAAATAAATAGGATTTAAGTATGGTAAC	Bacteria;Proteobacteria;Alphaproteobacteria;Rhizobiales;Beijerinckiaceae	10	AGCCCTTGACTTGTCCGTTTTGGTTACCGGAGACGGTATCCTTCAGTTCGGCTGGACGGAACAC	Bacteria;Proteobacteria;Gammaproteobacteria	20	TGCCCTTGACATCCTCGGAACTTGTCAGAGATGACTTGGTGCCTTCGGGAACCGAGAGAC	Bacteria;Actinobacteria;Actinobacteria;Actinomycetales;Geodermatophilaceae;Modestobacter	12	TAGGCTTGACATGCACGGAAATCTCGTAGAGATACGGGGTGCCTTTGGCGTCGTGCAC	Bacteria;Proteobacteria;Gammaproteobacteria;Pseudomonadales;Pseudomonadaceae;Pseudomonas	8	TGGCCTTGACATCCCGCGAACCTTCTAGAGATAGGAGGGTGCCTTCGGGAGCGCAGAGAC	Bacteria;Proteobacteria;Alphaproteobacteria;Rhodobacterales;Rhodobacteraceae	8	AACCCTTGACATCCTAGGACCGGCCCAGAGATGGGTCTTTCACTTCGGTGACCTAGTGAC	Bacteria;Proteobacteria;Alphaproteobacteria	14	AACACTTGACATGTTCGTCGCGAGACTAAGAGATTAGTCTTTTCAGTTCGGCTGGACGAAACAC
Bacteria;Acidobacteria	22	TGGGCTTGAAGCGCCGGGGACCGCGCTAGAAATAGCGTCTTCCCTTCGGGGACCCCGGTAG	Bacteria;Proteobacteria;Alphaproteobacteria	11	AGCTCTTGACATGTGGAGTCTGATTACCGGAGACGGTTTTCTTCAGTTCGGCTGGCTCCAACAC	Bacteria;Proteobacteria;Alphaproteobacteria;Rhodospirillales	10	AGCCCTTGACATGGGGACTATGGGATTTGGAGACAGATCCCTTCAGTTCGGCTGGGTCCCGCAC	Bacteria;Proteobacteria;Gammaproteobacteria;Pseudomonadales;Moraxellaceae;Acinetobacter	20	TGGCCTTGACATACTAGAAACTTTCCAGAGATGGATTGGTGCCTTCGGGAATCTAGATAC	Bacteria;Bacteroidetes;Sphingobacteria;Sphingobacteriales;Saprospiraceae;Haliscomenobacter	12	TGGGCTCGAATGCGAGTGCCGGTCTATGAAAGTAGACTTTCCTTCGGGACACAAAGCA	Bacteria;Proteobacteria;Gammaproteobacteria;Pseudomonadales;Pseudomonadaceae;Pseudomonas	8	TGGCCTTGACATCCTGCGAAACCTTCTAGAGATAGGAGGGTGCCTTCGGGAACGCAGAGAC	Bacteria;Proteobacteria;Alphaproteobacteria;Rickettsiales;SAR11	8	AACACTTGACATGTTCGTCGCGACTTTAAGAGATTAAAGTTTTCGGTTCGGCCGGACGAAACAC	Bacteria;Proteobacteria;Gammaproteobacteria	14	TACACTTGACATACTTCGAATCTTTTAGAGATAAAAGAGTGCCTTCGGGAATGAAGATAC
Bacteria;Proteobacteria;Alphaproteobacteria;Rhodobacterales;Rhodobacteraceae;Roseovarius	22	AGCTCTTGACATCCTCATCGCGGGGGCGAGAGATCGCTTCTTTCAGTTCGGCTGGATGAGAGAC	Bacteria;Proteobacteria;Alphaproteobacteria	11	GACCCTTGACATCCTGATCGCGGTTACCAGAGATGGTTTCCTTCAGTTCGGCTGGATCAGTGAC	Bacteria;Proteobacteria;Deltaproteobacteria	10	TGGATTTGACATCTACGGAATCTCTTCGAAAGTTGAGAGTGCCTTCGGGAACCGTAAGAC	Bacteria;Bacteroidetes;Flavobacteria;Flavobacteriales	19	AGGGTTTAGACATTCCATAACCTATTTAGAAATAAATAGAATTTAAGTATGGTAAC	Bacteria;Cyanobacteria;True Cyanobacteria;Unassigned;Family IV;GpIV	12	AGGGCTTGACATCCCGCGAATTCTTGTGAAAGCAGGAAGTGCCTTCGGGAGCGCGGAGAC	Bacteria;Proteobacteria;Gammaproteobacteria;Pseudomonadales;Pseudomonadaceae;Pseudomonas	8	TGGCCTTGACATCCTGCGAACCTTCTAGAGATAGGAGGGTGCCTTCGGGAGCGCGGAGAC	Bacteria;Proteobacteria;Betaproteobacteria;Burkholderiales	8	TACCCTTGACATGTCTGGAATCCTGAAGAGATTTGGGAGTGCTCGAAAGAGAGCCAGAACAC	Bacteria;Bacteroidetes;Flavobacteria;Flavobacteriales	13	AGGACTTAAATGCATAACGATCGGTTGAGAAATCAACTTTTCTTCGGACGGTATGCA
Bacteria	21	TGGGTTTGACATGTGCGTAGTAGTGAAGCGAAAGCCGAACGACCCTTCGGGGAGCGCACAC	Bacteria;Proteobacteria;Gammaproteobacteria	11	TACTCTTGACATCCAGAGAACTTTCCAGAGATGGATTGGTGCCTTCGGGAACTCTGAGAC	Bacteria;Proteobacteria;Gammaproteobacteria	10	AGGCCTTGACATCCTGAGAACTTTCTAGAGATAGATTGGTGCCTTCGGGAACTCAGTGAC	Bacteria;Bacteroidetes;Flavobacteria;Flavobacteriales;Cryomorphaceae;Owenweeksia	19	TGGGCTTAAATGTAGGACGACCGTACCCGAAAGGGTACTTTCTTCGGACGGCTTACA	Bacteria;OP11	12	AGGGTTTGACATTCCATAACCTATTTAGAAATAAATAGAATTTAAGTATGATAAC	Bacteria;Proteobacteria;Gammaproteobacteria;Pseudomonadales;Pseudomonadaceae;Pseudomonas	8	TGGCCTTGACATCCTGCGAACCTTCTAGAGATAGGAGGGTGCCTTTCGGGGAACGCAGAGAC	Bacteria;Proteobacteria;Gammaproteobacteria	8	TGGCCTCGACATCGTGCGAATCTTTTAGAGATAGAAGAGTGCCTTCGGGAGCGCATGGAC	Bacteria;Cyanobacteria;True Cyanobacteria;Prochlorales	13	AGGGCTTGACATCCTGCGAACCTCTGTGAAAGCGGAGGGTGCCTTCGGGAACGCAGTGAC
Bacteria;Proteobacteria;Alphaproteobacteria	21	AGCCCTTGACATGCAGGGTCGCGGGAACCGGAGACGGTTTCCTTCAGTTCGGCTGGACCCAGCAC	Bacteria;Proteobacteria;Gammaproteobacteria	11	TGGCCTTGACATCGTGCGAATCTTCTAGAGATAGAAGAGTGCCTTCGGGAGCGCATGGAC	Bacteria;Proteobacteria;Gammaproteobacteria	10	TGCCCTTGACATACTCGGAACTTTCCAGAGATGGATTGGTGCCTTCGGGAACCGAGATAC	Bacteria;OD1	19	AGGGTTTGACATTCCATAACCTATTTAGAAATAAATAGAATTTGAGTATGGTAAC	Bacteria;Proteobacteria;Alphaproteobacteria;Rhodobacterales;Rhodobacteraceae	12	AACCCTTGACATCCTGATCGCGGTTACCAGAGATGGTTTCCTTCAGTTCGGCTGGATCAGTGAC	Bacteria;Proteobacteria;Gammaproteobacteria;Pseudomonadales;Pseudomonadaceae;Pseudomonas	8	TGGCCTTGACATCCTGCGAGCCTTCTAGAGATAGGAGGGTGCCTTCGGGAGCGCAGAGAC	Bacteria;Proteobacteria;Gammaproteobacteria	8	TGGCCTTGACATCGTGCAAATCTTTTAGAGATAGAAGAGTGCCTTCGGGAGCGCATGGAC	Bacteria;Proteobacteria;Alphaproteobacteria	13	AACACTTGACATGTTCGTCGCGAGACTAAGAGATTAGTCTCTTCAGTTCGGCTGGACGAAACAC
Bacteria;Proteobacteria;Alphaproteobacteria	21	AGCTCTTGACATCCTCATCGCGGCTTTCAGAGATGGAAGCTTTCAGTTCGGCTGGATGAGAGAC	Bacteria;Proteobacteria;Gammaproteobacteria;Enterobacteriales;Enterobacteriaceae;Serratia	11	TACTCTTGACATCCAGAGAATCCTGCAGAGATGCGGGAGTGCCTTCGGGAACTTTGAGAC	Bacteria;Proteobacteria;Gammaproteobacteria;Pseudomonadales;Pseudomonadaceae;Pseudomonas	10	TGGCCTTGACATCCTGCGAACCTTCTAGAGATAGGAGGGTGCCTTCGGGAGCGCAGAGAC	Bacteria;OP11	19	AGGGTTTGACATTCCATAACCTATTTAGAAATAAATAGAATTTAAGTATGGCAAC	Bacteria;Proteobacteria;Alphaproteobacteria;Rhodobacterales;Rhodobacteraceae;Sulfitobacter	12	AACCCTTGACATCCTGTGCTAATCCCAGAGATGGGACGTCCACTTCGGTGGCGCAGTGAC	Bacteria;Bacteroidetes	7	TAGATTACAATGCCTCTGCATAAAGTAGAAATACTTTTTTCCTTCGGGACTGAGTGCA	Bacteria;Proteobacteria;Gammaproteobacteria	8	TGGCCTTGACATCGTGCGAATCTTTTAGAGATAGAAGAGTGCCTCCGGGAGCGCATGGAC	Bacteria;Proteobacteria;Alphaproteobacteria;Rhodobacterales;Rhodobacteraceae	13	AACCCTTGACATCCTGTGCTACATTCAGAGATGAATGGTTCCTTTCGGGGACGCAGTGAC
Bacteria;Proteobacteria;Gammaproteobacteria	21	TGCCCTTGACATCCTCGGAATCCCCCGGAGACGGGGGAGTGCCCTTCGGGGCCCGAGTGAC	Bacteria;Acidobacteria;Acidobacteria;Acidobacteriales;Acidobacteriaceae;Gp10	10	TGGGCTTGAACTGTAGTGGACCGCCTGCGAGATCAGGTTTTCACTTCGGTGACTGCTGCAG	Bacteria;WS3	10	CAGGCTTGACATGCTTAGGACCGGTGTAGAAATGCACTTTCCCTTCGGGGCCTTTGCAC	Bacteria;Proteobacteria;Alphaproteobacteria;Rhizobiales	19	AGCCCTTGACATCCCGATCGCGAATAGTGGAGACACTTTTCTTCAGTTAGGCTGGATCGGTGAC	Bacteria;Proteobacteria;Alphaproteobacteria;Rhodospirillales	12	AGCCCTTGACATCCCGGTCGCGCGGATCAGAGATGGACCGCTTCAGTTCGGCTGGACCGGTGAC	Bacteria;Bacteroidetes;Sphingobacteria;Sphingobacteriales	7	TGGGCTAGAATGTGAGCGCAATTCCCAGAGATGGGAAGTTCTTCGGACGTGAAACA	Bacteria;Verrucomicrobia;Verrucomicrobiae;Verrucomicrobiales;Rubritaleaceae;Rubritalea	8	TAGGCTTGACATGTATTGCTAATCTGCTGAAAGGCAGTGACCCTTCGGGGACCTTACAC	Bacteria;Proteobacteria;Alphaproteobacteria;Rickettsiales;SAR11	13	AACACTTGACATGTTCGTCGCGACTCTAAGAGATTAGAGTTTTTCGGTTCGGCCGGACGAAACAC
Bacteria;Spirochaetes;Spirochaetes;Spirochaetales;Spirochaetaceae;Spirochaeta	21	AGGGCTTGACATATACCGGGAGTCGTGAGAGATCACGGCGCCCTTCGGGGCCGGTATAC	Bacteria;Bacteroidetes;Flavobacteria;Flavobacteriales;Flavobacteriaceae	10	AGGACTTAAATGTAAGTTGCATGATTCAGAAATGAATCTTTCTTCGGACTACTTACA	Bacteria;Bacteroidetes;Sphingobacteria;Sphingobacteriales	9	TGGGCTAGAATGTGAATGGCGGACTCAGAGATGGGTCTTTCTTCGGACATGAAACA	Bacteria;Bacteroidetes;Flavobacteria;Flavobacteriales;Cryomorphaceae;Crocinitomix	18	TGGGCTTAAATGTAAATTGACAGTTCTGGAAACAGAATTTTCTTCGGACAATTTACA	Bacteria;Proteobacteria;Gammaproteobacteria;Pseudomonadales;Moraxellaceae;Acinetobacter	12	TGGTCTTGACATAGTAAGAACTTTCCAGAGATGGATTGGTGCCTTCGGGAACTTACATAC	Bacteria;Chloroflexi;Chloroflexi;Chloroflexales	7	CAGGTTTGACATGCAGCTGCAAGCGCACGGAAACGTGTGACCTTCGAGGGTGCTGCAC	Bacteria;Actinobacteria;Actinobacteria	7	TGGGTTTGACATGTAGGGAAAAGCTCTAGAGATAGGGTGTCCTTCGGGGCCTTACAC	Bacteria;Cyanobacteria;True Cyanobacteria	12	AGGGTTTGACATCCTGCGAATCTCTTGGAAACAGGAGAGTGCCTTCGGGGACGCAGTGAC
Bacteria;Thermomicrobia	21	TGGGCTTGACATGTTCCGGACCGCGGGTGAAAGCCCGTTTCCCTTCGGGGCCGGTTCAC	Bacteria;Proteobacteria;Alphaproteobacteria;Rhodobacterales;Rhodobacteraceae;Pseudovibrio	10	AGCCCTTGACATTTGGCGCTACAACCGGAGACGGTTGGTTCCCTTCGGGGACGTCAGGAC	Bacteria;Bacteroidetes;Sphingobacteria;Sphingobacteriales	9	TGGGCTAGAATGTGAGCGCAATCCCCAGAGATGGGGAGTTCTTCGGACGTGAAACA	Bacteria;Bacteroidetes;Flavobacteria;Flavobacteriales;Flavobacteriaceae	18	AGGGCTTAAATGTAGGATGCATTAGCTAGAGATAGCTATTTCTTCGGACTTCTTACA	Bacteria;Actinobacteria;Actinobacteria	11	TGGGTTTGACATGTAGGGAAAAGCTCTAGAGATAGGGTGTCCTTCGGGGCCTTACAC	Bacteria;Firmicutes;Clostridia;Clostridiales	7	AGGATTTGACATCCCATATTTTTTTAGAAATAAAAAAATAATAGTGGAGAC	Bacteria;Actinobacteria;Actinobacteria	7	TGGGTTTGACATGTTGGGGACAGTCGCAGAGATGCGGTTTCCTTATGGTCCCATCAC	Bacteria;Cyanobacteria;True Cyanobacteria;Unassigned;Family II;GpIIa	12	AGGGTTTGACATCCTGCGAATCTCTTGGAAACAGAGAGTGCCTTCGGGAACGCAGTGAC
Bacteria;Firmicutes;Clostridia;Clostridiales;Ruminococcaceae	20	AGGATTTGACATCCCAATTTTTTTCTGAAATAGAAGAATTGACGTGGAGAC	Bacteria;Proteobacteria;Alphaproteobacteria;Rhodobacterales;Rhodobacteraceae;Roseovarius	10	AGCTCTTGACATCCTCATCGCGGATTGCGGAGACGCATTCCTTCAGTTCGGCTGGATGAGAGAC	Bacteria;Chloroflexi	9	TGGGTTTGACATGTACGTAGTAGTGAAGTGAAAGCGGAACGACCCTTCGGGGAGCGTACAC	Bacteria;Bacteroidetes;Sphingobacteria;Sphingobacteriales	18	TGGGCTAGAATGTGATTGCCATCCCAGAGATGGGGAGTTCTTCGGACATGAAACA	Bacteria;Bacteroidetes;Bacteroidia;Bacteroidales;Porphyromonadaceae;Parabacteroides	11	CGGGCTTGAACGTAGAGAGACCGACTGGGAAACCAGTCTTCTAGCAATAGCTGTCTACG	Bacteria;Nitrospira;Nitrospira;Nitrospirales;Nitrospiraceae;Nitrospira	7	CAGGTTGGACATGCAAGTAGTAAGAACCTGAAAGGGGGATGAGCCCGCAAGGGCAGCTTGCTC	Bacteria;Actinobacteria;Actinobacteria;Actinomycetales;Propionibacteriaceae;Propionibacterium	7	TGGGTTTGACATGGATCGGGAGTGCTCAGAGATGGGTGTGCCTCTTTTGGGGTCGGTTCAC	Bacteria;Deferribacteres	12	TGGGCTTGACATGTTCACGAAAGTTCTGTGAAAACAGAACCCTCTGCGAGCTTGCTCAAAGACGTGATCAC
Bacteria;Acidobacteria;Acidobacteria;Acidobacteriales;Acidobacteriaceae;Gp6	19	CGGGCTTGAAGTGCGAGTGGCAATCGGTGAAAGCCGACTTCCGCAAGGACACTCGTAG	Bacteria;Proteobacteria;Alphaproteobacteria;Rhodospirillales	10	AGCCCTTGACATGGGAAGTATGGACCTTGGAGACGGGGTTCTTCAGTTCGGCTGGCTTCCGCAC	Bacteria;Cyanobacteria	9	AGGGCTTGACATCCCGCGAATCTTTTGGAAACGAGAGAGTGCCTTCGGGAACGCGGAGAC	Bacteria;Planctomycetes;Planctomycetacia;Planctomycetales;Planctomycetaceae	18	CAGGCCTTGACATATACGGATGCTGCTCGTGAAAGCGAGTTCGTTGCCTTCGGGTGAAACGTATAC	Bacteria;Chloroflexi;Chloroflexi;Chloroflexales	11	CAGGTTTGACATGTGGCTGCAAGCGCACAGAAATGTGTGACCTTCGAGGGTGCTACAC	Bacteria;OD1	7	AAAACTTGAATAATAATATCATTTTGGCTTACCAATTTTTAAAATAATTGGGTGAAAATAGTTGGCTATAGGGTGATATAC	Bacteria;Bacteroidetes;Sphingobacteria;Sphingobacteriales;Flammeovirgaceae;Flammeovirga	7	TGGACTCGAATTCGTTTTGACCGTTCTAGAGATAGAACTTTCTTCGGACAGAATGGA	Bacteria;Proteobacteria;Alphaproteobacteria	12	AACGCTTGACATGTTCGTCGCGACTCTAAGAGATTAGAGTCTTCGGTTCGGCCGGACGAAACAC
Bacteria;Firmicutes;Clostridia;Clostridiales	19	AGGGCTTGACATCCCTATGAATATACTAGAGACAGTATAGCTCTTCGGAGCATAGGAGAC	Bacteria;Proteobacteria;Betaproteobacteria;Burkholderiales;Alcaligenaceae;Taylorella;equigenitalis	10	AACCCTTGACATGTTTTTTGGAAACCTTGTTGTAATAGCAAGACTCGCAATTCAC	Bacteria;Proteobacteria;Alphaproteobacteria	9	AGCCCTTGACATCCCGGTCGCGAGGAGTGGAGACACACCCTTTCAGTTCGGCTGGACCGGAGAC	Bacteria;Proteobacteria;Gammaproteobacteria	18	TGGCCTTGACATCTCCGGAACCGCTCAGAGATGAGCGGGTGCCTTCGGGAACCGGATGAC	Bacteria;Cyanobacteria;True Cyanobacteria;Unassigned;Family VII;GpVII	11	AGGGCTTGACATCCCCCGAATTTTGGTGAAAGCCGAAAGTGCCTTCGGGAGCGGGGAGAC	Bacteria;Proteobacteria;Alphaproteobacteria	7	AGCCCTTGACATACCAAGTATGATTACCGGAGACGGTTTTCTTCAGCTCGGCTGGCTTGGATAC	Bacteria;Bacteroidetes;Sphingobacteria;Sphingobacteriales;Saprospiraceae;Lewinella	7	TGGGCTCGAATGGATTTGGACAATTCCTGAAAGGGAATCTCTCTTCGGAGCTGAATTCA	Bacteria;Proteobacteria;Deltaproteobacteria	12	TGGATTTGACATCTCGGGAATCTTCCTGAAAAGGAAGAGTGCCTTCGGGAACCCGATGAC
Bacteria;Firmicutes;Clostridia;Clostridiales;Ruminococcaceae	19	TGGACTTGACATATGCAGGAATTATGTAGAAATATATAAGTCTTCGGACCTGTTTAC	Bacteria;Proteobacteria;Gammaproteobacteria	10	AGGCCTTGACATCCTCGGAACTTTCTAGAGATAGATTGGTGCCTTCGGGAACCGAGTGAC	Bacteria;Proteobacteria;Alphaproteobacteria	9	AGCCCTTGACATGGGGGTCGCGGGTGCCGGAGAGGGCACCTTTCAGTTCGGCTGGACCCCGCAC	Bacteria;Actinobacteria;Actinobacteria	17	TGGGTTTGACATGTAGAGAAAAGCCATAGAGATATGGTGTCCTTTTGGGCTCTACAC	Bacteria;OD1	11	AGGGTTTGACATTTCATAACCTATTTAGAAATAAATAGAATTTAAGTATGGTAAC	Bacteria;Proteobacteria;Alphaproteobacteria	7	AGCTCTTGACTTCCCGGTCGCGTGGACCAGAGATGGACCACTTCAGTTCGGCTGGACCGGTGAC	Bacteria;Cyanobacteria;True Cyanobacteria;Unassigned;Family II;GpIIa	7	AGGGTTTGACATTCCATAACCTATTTAGAAATAAATAGAATTTAAGTATGGTGAC	Bacteria;Proteobacteria;Gammaproteobacteria;Oceanospirillales	12	AGCCCTTGACATCCTCGGAACGACCTAGAGATAGGTTGGTGCCTTCGGGAGCCGAGAGAC
Bacteria;Gemmatimonadetes	19	TGGACTTGACATCCTGGTGAACGCCTCTGGAAACAGAGGTTCTCCTTCGGGACTCCAAGAC	Bacteria;Proteobacteria;Gammaproteobacteria	10	TACACTTGACATACTTGGAATCTTTTGTAATGAAAGAGTGCCTTTTGGAGCCAAGATAC	Bacteria;Proteobacteria;Alphaproteobacteria	9	AGCCCTTGACATGTGGAGTCTGATTACCGGAGACGGCTTTCTTCAGTTCGGCTGGCTCCAACAC	Bacteria;OD1	17	AGGGTTTGACATTCCATAACCTATTTAGAAATAAATAGAATTTAAGTGTGGTAAC	Bacteria;OP11	11	AGGGGTTTGACATTCCATAACCTATTTAGAAATAAATAGAATTTAAGTATGGTAAC	Bacteria;Proteobacteria;Alphaproteobacteria;Rhizobiales	7	AGCCCTTGACATCCCGGTCGCGGATAGCAGAGACGCTTTCCTTCAGTTCGGCTGGACCGGTGAC	Bacteria;Firmicutes;Bacilli;Lactobacillales	7	AGGTCTTGACATCCTTTGACCACTCTAGAGATAGAGCTTTCCCTTCGGGGACAAAGTGAC	Bacteria;Bacteroidetes;Flavobacteria;Flavobacteriales	11	AGGGCTTAAATGCAGAACGACCGGCGTGGAAACATGCCTTTCTTCGGACGGACTGCA
Bacteria;Proteobacteria;Deltaproteobacteria	19	TGGGCTAGACAACGGCGGACCGCTCTGGAAACAGAGTCTTCCCTTCGGGGACCGCCGGTTC	Bacteria;Proteobacteria;Gammaproteobacteria	10	TGGCCTTGACATCGTGCGAACCTTTTAGAGATAGAAGAGTGCCTTCGGGAGCGCATGGAC	Bacteria;Proteobacteria;Alphaproteobacteria	9	AGCCCTTGGCATGTGGAGTCTGATTACCGGAGACGGTTTTCTTCAGTTCGGCTGGCTCCAACAC	Bacteria;OP11	17	AGGGTTTGACATTCCATAACCTATTTAGAAAATAAATAGAATTTAAGTATGGTAAC	Bacteria;Proteobacteria;Alphaproteobacteria	11	AGCCCTTGACATGTGGAGTCTGATTACCGGAGACGGTTTTCTTCAGTTCGGCTGGCTCCAACAC	Bacteria;Proteobacteria;Alphaproteobacteria;Rhizobiales	7	AGCCCTTGACATCCCGGTCGCGGTTAGCAGAGACGCTTTCCTTCAGTTCGGCTGGACCGGTGAC	Bacteria;Firmicutes;Clostridia;Clostridiales	7	AGGATTTGACATCCCATATTTTTTTAGAAATAAAAAAATAATAGTGGAGAC	Bacteria;Bacteroidetes;Flavobacteria;Flavobacteriales;Flavobacteriaceae	11	AGGGCTTAAATGTAGATTGCATAAGCTAGAGACAGCTTTTTCTTCGGACTATCTACA
Bacteria;Proteobacteria;Gammaproteobacteria;Chromatiales;Ectothiorhodospiraceae	19	TGCCCTTGACATCCTCGGAACCGTTCAGAGATGAGCGGGTGCCTTCGGGAGCCGAGAGAC	Bacteria;Verrucomicrobia;Verrucomicrobiae;Verrucomicrobiales;Akkermansiaceae;Akkermansia	10	GAGACTTGACATCCCATGCCAGGCTATGAAAGTAGCGGTTAGGTCGAGAGATCTACATGGAGAC	Bacteria;Proteobacteria;Alphaproteobacteria	9	AGCTCTTGACATTTCGATCGCGGTTACCGGAGACGGTTTCCTTCAGTTCGGCTGGATCGAGGAC	Bacteria;Proteobacteria;Betaproteobacteria;Burkholderiales;Burkholderiaceae;Ralstonia	17	TACCCTTGACATGCCACTAACGAAGCAGAGATGCATTAGGTGCTCGAAAGAGAAAGTGGACAC	Bacteria;Proteobacteria;Alphaproteobacteria;Rhodobacterales;Rhodobacteraceae	11	AACCCTTGACATCCTGATCGCGGTTTCTCGAGAGAGATTCCTTCAGTTCGGCTGGATCAGTGAC	Bacteria;Proteobacteria;Alphaproteobacteria;Rhodobacterales;Rhodobacteraceae	7	AACCCTTGACATCCCGATCGCGGTTACCAGAGATGGTTTCCTTCATTTAGTTGGATCGGTGAC	Bacteria;Lentisphaerae;Lentisphaeria	7	TGGGTTTGACATATATTTGACCGTCCCCGAAACGGGATTTCTCTTCGGAGCAGATATAC	Bacteria;Proteobacteria;Alphaproteobacteria	11	AACGCTTGACATGTTCGTCGCGAGACTAAGAGATTAGTCTTTTCAGTTTGGCTGGACGAAACAC
Bacteria;Spirochaetes;Spirochaetes;Spirochaetales;Spirochaetaceae;Spirochaeta	19	AGGGCTTGACATCACCCGGAAGTAGTCAGAGATGACTATGCTCTTCGGAGCCGGGTGAC	Bacteria;Verrucomicrobia;Verrucomicrobiae;Verrucomicrobiales;Rubritaleaceae;Rubritalea	10	TAGGCTTGACATGCTTGTCGTACTCTCCCGAAAAGGAGAGGTCACTTCGGGTGGACAATGCAC	Bacteria;Proteobacteria;Alphaproteobacteria;Rhodobacterales;Rhodobacteraceae;Roseovarius	9	AACCCTTGACATACTGGTCGCGGTTTCCAGAGATGGATTCCTTCAGTTCGGCTGGACCAGATAC	Bacteria;Proteobacteria;Deltaproteobacteria;Myxococcales;Nannocystaceae;Enhygromyxa	17	TGGGTTAAATCCACCAGAATCTAGCCGAAACGCTGGAGTGCCCTTCGGGGAATTGGTGAGA	Bacteria;TM7	11	AGGGTTTGACATTCCATAACCTATTTAGAAATAAATAGAATTTAAGTATAGTAAC	Bacteria;Proteobacteria;Alphaproteobacteria;Rhodobacterales;Rhodobacteraceae	7	AACCCTTGACATCCCTGTCGCGGTTACCGGAGACGGTTTCCTTCAGTTCGGCTGGACAGGTGAC	Bacteria;OP11	7	AGGGTTTGACATTCCATAACCTATTTAGAAATAAATAGAATTTAAGTATGGCAAC	Bacteria;Proteobacteria;Alphaproteobacteria	11	AGGTCTTGACATCCTGACTATGGTTGTTAGAAATAACTTCCTTCAGTTCGGCTGGGTCAGTGAC
Bacteria;Actinobacteria;Actinobacteria	18	TGGGTTTGACATGCACGGAAAAGCCATAGAGATATGGTGTCCTTCGGGCTGTGCGC	Bacteria;Bacteroidetes;Flavobacteria;Flavobacteriales;Flavobacteriaceae	9	AAGGCTTAAATGTATGATGAAGTATATAGAGATATGTATGTTTTTCGGACATTATACA	Bacteria;Proteobacteria;Alphaproteobacteria;Rhodospirillales	9	AGCCCTTGACATGCCCGTTATGGGTTCCGGAGACGGGATCCTTCGGTTCGGCCGGGCGGGACAC	Bacteria;Cyanobacteria;True Cyanobacteria;Unassigned;Family II;GpIIa	16	AGGGTTTGACATTCCATAACCTATTTAGAAATAAATAGAATTTAAGTATGGTGAC	Bacteria	10	AGGGTTTGACATTCCATAACCTATTTAGAAATTAAATAGAATTTAAGTATGGTAAC	Bacteria;Proteobacteria;Alphaproteobacteria;Rhodospirillales	7	AGCCCTTGACATCCCGGTCGCGCGGATCAGAGATGGACCGCTTCAGTTCGGCTGGACCGGTGAC	Bacteria;OP11	7	GGGGTTTGACATTCCATAACCTATTTAGAAATAAATAGAATTTAAGTATGGTAAC	Bacteria;Proteobacteria;Alphaproteobacteria;Rhodobacterales;Rhodobacteraceae	11	AACCCTTGACATCCTGTGCTACATTCAGAGATGGATGGTTCCCTTCGGGGACGCAGTGAC
Bacteria;Actinobacteria;Actinobacteria	18	TGGGTTTGACATGTACGGAAAAGCCATAGAGATATGGTGTCCTTCGGGGCTGTACAC	Bacteria;Bacteroidetes;Flavobacteria;Flavobacteriales;Flavobacteriaceae	9	AGGGCTTAAATGTAAGTTGCATTAGTTAGAGATAGCTATTTCTTCGGACTACTTACA	Bacteria;Proteobacteria;Alphaproteobacteria;Rhodospirillales	9	AGCCCTTGACATGGGACGTGTGGTTGCCGGAGACGGCATCCTTCAGTTCGGCTGGCGTCCGCAC	Bacteria;OD1	16	AGGGTTTGACATTCCATAACCTATTTAGAAATAAATGGAATTTAAGTATGGTAAC	Bacteria;Actinobacteria;Actinobacteria;Actinomycetales	10	TGGGCTTGACATATAGAGGATCGCTACAGAGATGTGGTTTCCCTTGTGGCTTCTATAC	Bacteria;Proteobacteria;Deltaproteobacteria	7	TGGGCTTGACATCGTGGAGAACCACTTGGAAACAAGTGGGTGCTCTTCGGAGAACTCCATGAC	Bacteria;Proteobacteria	7	TACCCTTGACATCCTGGAAAGCTCACGTAATGGTGAGTGTGCCTTCGGGAATCCAGTGAC	Bacteria;Proteobacteria;Alphaproteobacteria;Rickettsiales;SAR11	11	AACACTTGACATGTTCGTCGCGACTCTAAGAGATTAAAGTTTTCGGTTCGGCCGGACGAAACAC
Bacteria;Chloroflexi	18	TGGGAATGACATGTTGGTAGTACGGAAGCGAAAGCGGAAGGACCTTTCGGGGAGCCAACAC	Bacteria;Firmicutes;Bacilli;Bacillales	9	CAGACTTGACATCCTGTGGTAGCTTTAGAGATAGAGTGTTCTTTTCGGAGACACAGAGAC	Bacteria;Proteobacteria;Deltaproteobacteria;Desulfobacterales;Desulfobacteraceae;Desulfonema	9	AGGATTTGACATCCCAATTTTTTTCTAGAAATAGAAGAATTGACGTGGAGAC	Bacteria;Proteobacteria;Alphaproteobacteria;Sphingomonadales;Sphingomonadaceae;Novosphingobium	16	TACCCTTGACATCCCGCGCTATTCACAGAGATGTGGAGTTCCTTCGGGACGCGGTGAC	Bacteria;Bacteroidetes;Bacteroidia;Bacteroidales;Rikenellaceae;Rikenella	10	AGGGTTTGACATTCCATAAACCTATTTTAGAAATAAAATAGAATTTAAGTATGGTAAC	Bacteria;Proteobacteria;Deltaproteobacteria	7	TGGGCTTGACATCTGGGGAACCTCCTGGAAACAGGAGGGTGCCTTCGGGAACCCCAAGAC	Bacteria;Proteobacteria;Alphaproteobacteria	7	AGCCCTTGACATCCCGGTCGCGGATTCCAGAGATGGTCTCCTTCAGTTCGGCTGGACCGGTGAC	Bacteria;Bacteroidetes;Flavobacteria;Flavobacteriales	10	AAGGCTTAAATGTAATATGACCGGTTGAGAGATCAACCTTTTTTCGAACAGATTACA
Bacteria;Proteobacteria;Alphaproteobacteria;Rhodospirillales;Rhodospirillaceae	18	AGCCCTTGACATGCCCGTTTTGGTTACCGGAGACGGTATCCTTCAGTTCGGCTGGACGGGACAC	Bacteria;Proteobacteria;Alphaproteobacteria	9	AACACTTGACATGTTCGTCGCGAGACCAAGAGATTGGTTTCTTCATTTAGTTGGACGAAACAC	Bacteria;Proteobacteria;Gammaproteobacteria	9	AGCCCTTGACATCCTCGGAACTTTCTAGAGATAGATTGGTGCCTTCGGGAACCGAGTGAC	Bacteria;Proteobacteria;Deltaproteobacteria;Desulfobacterales;Desulfobulbaceae	16	TGGTCTTGACATCCCGAGAATCTTTGTGAAAGCAGAGAGTGCCTCTTTTGAGGAATTCGGTGAC	Bacteria;Bacteroidetes;Flavobacteria;Flavobacteriales;Flavobacteriaceae;Subsaximicrobium	10	AGGGCTTAAATGTGGATTGACAGGTTTAGAGATAGACCCTCCTTCGGGCAATTCACA	Bacteria;Proteobacteria;Deltaproteobacteria;Desulfobacterales;Desulfobacteraceae;Desulfospira	7	TGGGTTTGACATCCTGTGAAATTCCCTTAATCGGGAACGTGCCTTCGGGAGCACAGAGAC	Bacteria;Proteobacteria;Alphaproteobacteria	7	AGCCCTTGACATCCTAGGACCACCTCAGAGATGAGGCTTTCCCTTCGGGGACCTAGTGAC	Bacteria;Bacteroidetes;Flavobacteria;Flavobacteriales	10	AGGGCTTAAATGCAGAATGACAGTTTGGGAAACCAATCCTTCTTCGGACATTTTGCA
Bacteria;Proteobacteria;Alphaproteobacteria;Sphingomonadales;Sphingomonadaceae;Sphingomonas	18	AGCGTTTGACATGTCCGGACGATTTCCAGAGATGGATTTCTTCCCTTCGGGGACTGGAACAC	Bacteria;Proteobacteria;Alphaproteobacteria	9	AACACTTGACATGTTCGTCGCGAGACTAAGAGATTAGTCTTTTCAGTTTGGCTGGACGAAACAC	Bacteria;Proteobacteria	8	CGGGCTTGACATCGAGGGAAAGCACTTAGAAATAAGTGCCCTCTTCTTCGGAAGACCCAAAGAC	Bacteria;Proteobacteria;Gammaproteobacteria;Legionellales;Coxiellaceae;Coxiella	16	TACCCTTGACTTCCCCGGAAGGCCCTGGAGACAGGGCTGTGCCTTTTGGAACCGGGTGAC	Bacteria;Cyanobacteria	10	AAGGCTTGACATGTCCGGAACTTTCTGGAAACAGATTGGTGCCTTCGGGAACCGGAACAC	Bacteria;Proteobacteria;Deltaproteobacteria;Desulfuromonadales;Desulfuromonadaceae;Pelobacter	7	TGGGCTTGACATCCCGATCGTACTTTCTGGAAACAGTTAGGTCAGTTCGGCTGGATCGGTGAC	Bacteria;Proteobacteria;Betaproteobacteria;Burkholderiales;Comamonadaceae;Acidovorax	7	CACCTTTGACATGTACGGAATCCTTTAGAGATAGAGGAGTGCTCGAAAGAGAACCGTAACAC	Bacteria;Bacteroidetes;Flavobacteria;Flavobacteriales	10	AGGGCTTAAATGTAGTATGACCGGTCTGGAAACAGACCTTCTCTTCGGAGCAGATTACA
Bacteria	17	CAGGGCTTGACATCGCAGTGACCGCCATAGAAATATGGTTTTCCTTCGGGACACTATGAC	Bacteria;Proteobacteria;Alphaproteobacteria	9	AACACTTGACATGTTTGTCGCGACTTTAAGAGATTAAAGTCTTCGGTTCGGCCGGACAAAACAC	Bacteria;Proteobacteria;Alphaproteobacteria	8	AAGCCCTTGACATGTGGAGTCTGATTACCGGAGACGGTTTTCTTCAGTTCGGCTGGCTCCAACAC	Bacteria;Actinobacteria;Actinobacteria	15	TGGGTTTGACATGTACCGGACAGCCATAGAGATATGGTTTCCTTCGGGTCGGTACAC	Bacteria;Cyanobacteria	10	AGGGCTTGACATCCCGCGAACTTTGGTGAAAGCCGAAGGTGCCTTCGGGAACGCGGAGAC	Bacteria;Proteobacteria;Gammaproteobacteria	7	AGCCCTTGACATCCTCGGAACTTTGTAGAGATACATTGGTGCCTTCGGGAATCGAGTGAC	Bacteria;Proteobacteria;Gammaproteobacteria	7	ACCCCTTGACATCCTCGGAACTTTCTAGAGATAGATTGGTGCCTTCGGGAACCGAGTGAC	Bacteria;Bacteroidetes;Flavobacteria;Flavobacteriales;Flavobacteriaceae	10	AGGGCTTAAATGTAAGTTGCATGGATCAGAGATGATCCTTTCTTCGGACTACTTACA
Bacteria;Firmicutes;Bacilli;Bacillales;Pasteuriaceae	17	AGGACTTGACATCCCCTGTAAGGCCTAGAGATAGGATTTTCCCTTTTGGGACAGGGAGAC	Bacteria;Proteobacteria;Alphaproteobacteria	9	AGCCCTTGACATGTGGAGTCTGATTACCGGAGACGGTTTTTCTTCAGTTCGGCTGGCTCCAACAC	Bacteria;Proteobacteria;Alphaproteobacteria	8	AGCTCTTGACATGTGGAGTATGATTACCGGAGACGGTTTTCTTCAGTTCGGCTGGCTCCAACAC	Bacteria;Bacteroidetes;Flavobacteria;Flavobacteriales;Flavobacteriaceae	15	AGGGCTTAAATGTAAGTTGCATTAGCTAGAGATAGTTATTTCTTCGGACTACTTACA	Bacteria;Firmicutes	10	AGGGTTTGTACATTCCATAACCTATTTAGAAATAAATAGAATTTAAGTATGGTAAC	Bacteria;Proteobacteria;Gammaproteobacteria;Pseudomonadales;Pseudomonadaceae;Pseudomonas	7	TGGCCTTGACATCCTGCGAACCTTCTAGAGATAGGAGGGTGCCCTCGGGAACGCAGAGAC	Bacteria;Proteobacteria;Gammaproteobacteria	7	AGGACTTGACATCCAGCGAGCTTTCTAGAGATAGATAGGTGCCTTCGGGAACGCTGAGAC	Bacteria;Cyanobacteria;True Cyanobacteria	10	AGGGTTCGACATCCTGCGAATCTCTTGGAAACAGGAGAGTGCCTTCGGGAACGCAGTGAC
Bacteria;Firmicutes;Bacilli;Bacillales;Thermoactinomycetaceae;Laceyella	17	TAGGCTTAACATCCTGATGATCGCTATAGAGATATGGTTTTCCTTCGGGACATCAGTGAT	Bacteria;Proteobacteria;Alphaproteobacteria;Rhizobiales	9	AGCCCTTGACATCCCGGTCGCGGTCAGCAGAGACGCTGTCCTTCAGTTCGGCTGGACCGGTGAC	Bacteria;Proteobacteria;Alphaproteobacteria;Rhizobiales	8	AGCCCTTGACTTCCCGATCGCGGTGAGTGGAGACGCTCTCCTTCAGTTCGGCTGGATCGGTGAC	Bacteria;Cyanobacteria;True Cyanobacteria;Unassigned;Family II;GpIIa	15	AGGGCTTGACATCCTGCGAATCTCTGGGAAACCGGAGAGTGCCTTCGGGAACGCAGTGAC	Bacteria;Firmicutes;Bacilli;Bacillales	10	AGGACTTGACATCCCATAGACCAGTCTAGAGATAGACTTTCCCTTCGGGGCTGTGGTGAC	Bacteria;Proteobacteria;Gammaproteobacteria;Pseudomonadales;Pseudomonadaceae;Pseudomonas	7	TGGCCTTGACATCCTGCGAACCTTCTAGAGATAGGAGGGTGCCTTCGGAACGCAGAGAC	Bacteria;Proteobacteria;Gammaproteobacteria	7	AGGCCTTGACATCCTGAGAACTTTCTAGAGATAGATTGGTGCCTTCGGGAACTCAGTGAC	Bacteria;Cyanobacteria;True Cyanobacteria	10	AGGGTTTGACATCCTGCGAATCCCTTGGAAACAGGAGAGTGCCTTCGGGAACGCAGTGAC
Bacteria;Proteobacteria	17	AGGGCTTGACATGCTAACGACAGCCGGCGAAAGTCGGTCTCCTTCGGGCGGTAGCAC	Bacteria;Proteobacteria;Alphaproteobacteria;Rhodospirillales	9	AGTCCTTGACATGGGGAGTTTGGTTTCCGGAGACGGATTCCTTCAGTTCGGCTGGCTCCCACAC	Bacteria;Proteobacteria;Alphaproteobacteria;Rhodobacterales;Hyphomonadaceae;Hyphomonas	8	TACGCTTGACATGCCCGGACGATTTCCAGAGATGGATCTCTCCCTTCGGGGCCGGTGCAC	Bacteria;Firmicutes	15	AGGGTTTAGACATTTCCATAACCTATTTAGAAATAAATAGAATTTAAGTATGGTAAC	Bacteria;OD1	10	AGGGTTTGACATTCCATAAACCTATTTAGAAATAAATAGAATTTAAGTATGGTAAC	Bacteria;Proteobacteria;Gammaproteobacteria;Pseudomonadales;Pseudomonadaceae;Pseudomonas	7	TGGCCTTGACATCCTGCGAACCTTCTAGAGATAGGAGGGTGCCTTCGGGAACGCAGGGAC	Bacteria;Proteobacteria;Gammaproteobacteria	7	TGGCCTTGACATCGTGCGAATCCTTTAGAGATAGAAGAGTGCCTTCGGGAGCGCATGGAC	Bacteria;Cyanobacteria;True Cyanobacteria	10	AGGGTTTGGCATCCTGCGAATCTCTTGGAAACAGGAGAGTGCCTTCGGGAACGCAGTGAC
Bacteria;Proteobacteria;Alphaproteobacteria;Rhodobacterales;Rhodobacteraceae	17	AACCCTTGACATCCTGGGACCGCCAGAGAGATCTGGTTTCCACTTCGGTGGCTCAGTGAC	Bacteria;Proteobacteria;Gammaproteobacteria	9	TACACTTGACATCCTCGGAACTTTCTAGAGATAGATTGGTGCCTTCGGGAACCGAGTGAC	Bacteria;Proteobacteria;Alphaproteobacteria;Rhodobacterales;Rhodobacteraceae	8	AACCCTTGACATCCTCATCGCGGTTTCCAGAGATGGATTCCTTCAGTTCGGCTGGATGAGTGAC	Bacteria;Firmicutes;Clostridia;Clostridiales;Ruminococcaceae	15	AGGGTTTGACATTCCATAACCTATTTAGAAATAAATAGAATTTAAGTATGTAAC	Bacteria;OD1	10	AGGGTTTGACATTCCATAACCTATTTAGAAATAAATAGAATTTAAGTGTGGTAAC	Bacteria;Proteobacteria;Gammaproteobacteria;Pseudomonadales;Pseudomonadaceae;Pseudomonas	7	TGGCCTTGACATCCTGCGAACCTTCTAGAGATAGGGGGGTGCCTTCGGGAACGCAGAGAC	Bacteria;Proteobacteria;Gammaproteobacteria	7	TGGCCTTGACATCGTGCGAATCTTTTAGAGATAGAAGAGCGCCTTCGGGAGCGCATGGAC	Bacteria;Cyanobacteria;True Cyanobacteria	10	AGGTTGACATCCTGCGAATCTCTTGGAAACAGGAGAGTGCCTTCGGGAACGCAGTGAC
Bacteria;Proteobacteria;Alphaproteobacteria;Rhodobacterales;Rhodobacteraceae	17	CAGACTTGACATCCTGTGCCAGCTTTAGAGATGGAGTGTTCTTTTCGGAGACGCAGAGAC	Bacteria;Proteobacteria;Gammaproteobacteria;Pseudomonadales;Pseudomonadaceae;Pseudomonas	9	AGGCCTTGACATGCAGAGAACTTTCCAGAGATGGATTGGTGCCTTCGGGAACTCTGACAC	Bacteria;Proteobacteria;Alphaproteobacteria;Rhodobacterales;Rhodobacteraceae	8	ATCCCTTGACATCCCTGTCGCGGTTCCGAGAGATCGGATCCTTCAGTTCGGCTGGACAGGTGAC	Bacteria;Proteobacteria;Gammaproteobacteria	15	AGCCCTTGACATCCTCGGAACTTTCTAGAGATAGATTGGTGCCTTCGGGAACCGAGTGAC	Bacteria;OD1	10	AGGGTTTGACATTCCATAACCTATTTAGAAATAAATAGAATTTAGTATGGTAAC	Bacteria;Proteobacteria;Gammaproteobacteria;Pseudomonadales;Pseudomonadaceae;Pseudomonas	7	TGGCCTTGACATCCTGCGAACCTTCTAGAGGTAGGAGGGTGCCTTCGGGAGCGCAGAGAC	Bacteria;Proteobacteria;Gammaproteobacteria	7	TGGCCTTGACATCGTGCGAATCTTTTAGAGATAGAAGAGTGCCTTCGGGAGCGCATGGACG	Bacteria;Firmicutes;Bacilli;Bacillales;Listeriaceae;Listeria;monocytogenes	10	CAGTCTTGACATCCCTGGACCACTATGGAGACATAGCTTTTCGACCTAACGGAAGAATCAGGTGAC
Bacteria;Proteobacteria;Gammaproteobacteria;Pseudomonadales;Pseudomonadaceae;Pseudomonas	17	AGGCCTTGACATGCAGAGAACTTTCCAGAGATGGATTGGTGCCTTCGGGAACTCTGACAC	Bacteria;Bacteroidetes;Sphingobacteria;Sphingobacteriales;Flammeovirgaceae;Cardinium	8	TGGGCTCGAATGTCTCTGCTACCTCGAGAAATCGAGAGTTCCTTCGGGACAGAGTACA	Bacteria;Proteobacteria;Alphaproteobacteria;Rhodobacterales;Rhodobacteraceae	8	ATCCCTTGACATCCTCAACGCGATTTCCCGAGAGGGATTTCTTCAGTTCGGCTGGTTGAGTGAC	Bacteria;Proteobacteria;Gammaproteobacteria;Oceanospirillales	15	TGGCCTTGACATCCTCGGAACTTAGCAGAGATGCTTTGGTGCCTTCGGGAACCGAGTGAC	Bacteria;OP11	10	AGGGTTTGACATTCCATAACCTATTAGAAATAATAGAATTTAAGTATGGTAAC	Bacteria;Proteobacteria;Gammaproteobacteria;Pseudomonadales;Pseudomonadaceae;Pseudomonas	7	TGGCCTTGACATCCTGCGAACCTTCTGGAGATAGGAGGGTGCCTTCGGGAACGCAGAGAC	Bacteria;Proteobacteria;Gammaproteobacteria	7	TGGCCTTGACATCGTGCGAATCTTTTAGAGATAGAAGAGTGCCTTTGGGAGCGCATGGAC	Bacteria;Proteobacteria	10	TGGGTTTGACATCCTCGGATCGATACAGAGATGTATTTTCTTCTTCGGAAGTCGAGTGAC
Bacteria;Acidobacteria	16	TGGGCTCGAAGCGCAGTGGAATCCGGGCGAAAGTCCGGCGCCCGCAAGGGTCGCTGCGG	Bacteria;Bacteroidetes;Sphingobacteria;Sphingobacteriales;Rhodothermaceae;Salinibacter	8	CAGGCTCGAAGTGTAGTGGACAACTCCTGAAAGGGAGCTTCTCGTAAGAGTCGCTATAT	Bacteria;Proteobacteria;Alphaproteobacteria;Rhodobacterales;Rhodobacteraceae	8	ATCCCTTGACATCCTCAACGCGATTTCCTGAGAAGGATTTCTTCAGTTCGGCTGGTTGAGTGAC	Bacteria;Bacteroidetes;Sphingobacteria;Sphingobacteriales	14	TGGGCTAGAATGTGAGCGCAATTCCCAGAGATGGGAAGTTCTTCGGACGTGAAACA	Bacteria;Proteobacteria;Alphaproteobacteria;Rhodobacterales;Rhodobacteraceae	10	AACCCTTGACATCCTAGGACCGGCCCAGAGATGGGTCTTTCACTTCGGTGACCTAGTGAC	Bacteria;Proteobacteria;Gammaproteobacteria;Pseudomonadales;Pseudomonadaceae;Pseudomonas	7	TGGCCTTGACATTCTGCGAACCTTCTAGAGATAGGAGGGTGCCTTCGGGAGCGCAGAGAC	Bacteria;Proteobacteria;Gammaproteobacteria	7	TGGCCTTGACATCGTGCGAATCTTTTAGAGATGAAGAGTGCCTTCGGGAGCGCATGGAC	Bacteria;Proteobacteria;Alphaproteobacteria	10	AACACTTGACATGTTCGTCGCGACTTTAAGAGATTAAAGTTTCGGTTCGGCCGGACGAAACAC
Bacteria;Bacteroidetes;Flavobacteria;Flavobacteriales;Flavobacteriaceae	16	AGGGCTTAAATGTAATCTGACAGCTTTAGAGATAGAGTTTTCTTCGGACAGATTACA	Bacteria;Cyanobacteria;True Cyanobacteria	8	AGGGTTTGACATCCTGCGAATCTCTTGGAAACAGGAGAGTGCCCTCGGGAACGCAGTGAC	Bacteria;Proteobacteria;Alphaproteobacteria;Rhodobacterales;Rhodobacteraceae	8	ATCCCTTGACATCCTGATCGCGGTTACTTGAGAGAGTTTCCTTCAGTTCGGCTGGATCAGTGAC	Bacteria;Cyanobacteria;True Cyanobacteria;Pleurocapsales;Unassigned;Pleurocapsa	14	AGGACTTGACATCTCAAGAATCTTTCGTAATGGGAAGAGTGCCTTAGGGAACTTGGAGAC	Bacteria;Proteobacteria;Gammaproteobacteria;Enterobacteriales;Enterobacteriaceae;Buchnera	10	AGGGTTTGACATTCCATAAACCCTATTTTAGAAATAAATAGAATTTAAGTATGGTAAC	Bacteria;Acidobacteria;Acidobacteria;Acidobacteriales;Acidobacteriaceae;Gp10	6	TAGGCTTGAACTGTAGTGGACCGTCCTGGAAACAGGTCTTTCTCTTCGGAGACTGCTACAG	Bacteria;Proteobacteria;Gammaproteobacteria;Cardiobacteriales;Cardiobacteriaceae;Cardiobacterium	7	AGGACTTGACATCCAGAGAACTTAGCAGAGATGCTTTGGTGCCTTCGGGAACTCTGAGAC	Bacteria;Proteobacteria;Alphaproteobacteria	10	AACACTTGACATGTTCGTCGCGACTTTAAGAGATTAAAGTTTTTCGGTTCGGCCGGACGAAACAC
Bacteria;Bacteroidetes;Sphingobacteria;Sphingobacteriales;Flammeovirgaceae;Cardinium	16	TGGGCTCGAATGCCTCTGCTACCTCGAGAGATCGAGGGTTCCTTCGGGACAGAGTGCA	Bacteria;Cyanobacteria;True Cyanobacteria;Prochlorales	8	AGGGTTTGACATCCTGCGAATCTCTTGGAAACAGGAGAGTGCCTTCGGGAACGCAGAGAC	Bacteria;Proteobacteria;Alphaproteobacteria;Rhodospirillales	8	AGCCCTTGACATCCCGGTCGCGCGGATCAGAGATGGACCGCTTCAGTTCGGCTGGACCGGTGAC	Bacteria;OD1	14	AGGGTTTGACATTCCATAACCTATTTAGAAATAAATAGAATCTAAGTATGGTAAC	Bacteria;Acidobacteria	9	GGGGTTTGAACTGCCGGCGCCGCCTCCGGAGACGGGGGTTGCCTTCGGGCACGCCGGCGG	Bacteria;Bacteroidetes;Bacteroidia;Bacteroidales;Porphyromonadaceae	6	TAGGCTTAAACGTGTAATGACAGGTAGTGAAAGCTATTTTCCCTTCGGGGCATTATGCG	Bacteria;Proteobacteria;Gammaproteobacteria;Oceanospirillales	7	TGGCCTTGACATCGTGCGAATCTTTTAGAGATAGAAGAGTGCCTTCGAGAGCGCATGGAC	Bacteria;Proteobacteria;Alphaproteobacteria	10	AACGCTTGACATGTTCGTCGCGACTTTAAGAGATTAAAGTTTTCGGTTCGGCCGGACGAAACAC
Bacteria;Firmicutes;Clostridia;Clostridiales	16	AGGGTTTGACATATAGATGAAGTTCATAGAGATATGAGTGCTCTTCGGAGCGTCTATAC	Bacteria;Deferribacteres	8	TGGGTTTGACATGTTAGTGAAAGTTTTCTGAAAAGAATTCCCTTTAAGAGCTTGCTCTTAAACACTATCAC	Bacteria;Proteobacteria;Alphaproteobacteria;Rhodospirillales	8	AGCCCTTGACATGGGACGTATGGTTGCCGGAGACGGCATCCTTCAGTTCGGCTGGCGTCCGCAC	Bacteria;OD1	14	AGGGTTTGACATTCCATAACCTATTTGGAAATAAATAGAATTTAAGTATGGTAAC	Bacteria;Bacteroidetes;Sphingobacteria;Sphingobacteriales	9	TGGGCTAGAATGCGATTGACCTCTTCAGAGATGGAGATTTCTTCGGACATGAAGCA	Bacteria;Bacteroidetes;Sphingobacteria;Sphingobacteriales;Flammeovirgaceae;Roseivirga	6	TGGGCTCGAATGGTAAGGGAATTATCCAGAAATGGATGAGTCTTCGGACTCTTATCA	Bacteria;Proteobacteria;Gammaproteobacteria;Pasteurellales;Pasteurellaceae;Haemophilus	7	TACCCTTGACATCCTAAGAAGATTACAGAGATGTAATTGTGCCTTCGGGAACTTAGAGAC	Bacteria;Proteobacteria;Alphaproteobacteria	10	AGTCCTTGACATGGGTAGTTTGGTGTTTGGAGACAGACACCTTCAGTTTGGCTGGCTACCACAC
Bacteria;OP11	16	AGGGTTTGACATTTCATTTACTATACAGAAATGAATAGATTTATAATGAAAAAC	Bacteria;Firmicutes;Clostridia;Clostridiales	8	AGGATTTGACATCCCAATTTTTTTTCTGAAATGAAAAATTGACGTGGAGAC	Bacteria;Proteobacteria;Alphaproteobacteria;Rhodospirillales	8	AGCCCTTGACATGGGCGTCGCGGGCCTCAGAGATGGGGTCTTTCAGTTCGGCTGGACGCCACAC	Bacteria;OD1	14	AGGGTTTGACATTCCATAACCTTATTTAGAAATAAATAGAATTTAAGTATGGTAAC	Bacteria;Bacteroidetes;Sphingobacteria;Sphingobacteriales	9	TGGGCTAGAATGTGATCGGCGTCCCCGGGGAGACCCGGGGATTTCTTCGGACGTGAAACA	Bacteria;Proteobacteria	6	AACCCTTGACATGAATTTGAACCCTTGCTGTGTAGGCAAGACACGCAATTCAC	Bacteria;Proteobacteria;Gammaproteobacteria;Pasteurellales;Pasteurellaceae;Haemophilus	7	TACTCTTGACATCCAGAGAACATTCCAGAGATGGATTGGTGCCTTCGGGAACTCTGAGAC	Bacteria;Proteobacteria;Alphaproteobacteria;Rhodobacterales;Rhodobacteraceae	10	AACCCTTGACATCCTGTGCTACATCCAGAGATGGATGGTTCCCTTCGGGACGCAGTGAC
Bacteria;Proteobacteria;Alphaproteobacteria	16	AGCCCTTGACATCCCGGTCGCGGACTCCAGAGATGGTCTCCTTCAGTTCGGCTGGACCGGTGAC	Bacteria;OD1	8	AGGGTTTGACATTCCATAACCTATTTAGAAGTAAATAGAATTTAAGTATGGTAAC	Bacteria;Proteobacteria;Alphaproteobacteria;Rhodospirillales	8	AGCCCTTGACATGGTAGCCGCGGATCGGTGAGAGCCGTTCTTCCCTTCGGGGGGCTACTGC	Bacteria;Proteobacteria	14	AGGGTTTGACATTCCATAACCTATTTAGAAATAAATAGAATTTAAAGTATGGTAAC	Bacteria;Cyanobacteria	9	AGGGCTTGACATCCCGCGAATCTTTGGAAACGAGAGAGTGCCTTCGGGAACGCGGAGAC	Bacteria;Proteobacteria;Alphaproteobacteria	6	AACCCTTGACATCCTCATTGCGGATCGTGGAGACACTTTCCTTCAGTTTGGCTGGATGAGTGAC	Bacteria;Proteobacteria;Gammaproteobacteria;Thiotrichales;Piscirickettsiaceae;Cycloclasticus	7	TACCCTTGACATACTGAGAACGATTTAGAGATAGATCGGTGCCTTCGGGAATTCAGATAC	Bacteria;Proteobacteria;Gammaproteobacteria	10	AACCCTTGAAATCTAGCGAAGTTCACAGAGATGAGAATGTGCCTTCGGGAACGCTATGAC
Bacteria;Proteobacteria;Gammaproteobacteria	16	TACACTTGACATACTTCGAATTTTCTAGAGATAGATTAGTGCCTTCGGGAACGGAGATAC	Bacteria;OP11	8	AGGGTTTGACATTCCATAACCCTATTTTAGAAATAAAATAGAATTTAAGTATGGTAAC	Bacteria;Proteobacteria;Deltaproteobacteria	8	TGGGCTTGACATCTGGGGAACCTCTCTGAAAAGAGAGGGTGCCTTCGGGAACCCCAAGAC	Bacteria;Proteobacteria;Alphaproteobacteria;Rhizobiales;Phyllobacteriaceae	14	AGCCCTTGACATCCCGATCGCGGTTTCCAGAGATGGATTCCTTCAGCTAGGCTGGATCGGTGAC	Bacteria;Firmicutes;Clostridia;Clostridiales;Ruminococcaceae	9	AGGGTTTGACATTCCATAACCTATTTAGAAATAAATAGAATTTAAGTATGTAAC	Bacteria;Proteobacteria;Alphaproteobacteria	6	AGCCCTTGACATCCCGGTCGCGCGGACCAGAGATGGACCGTTTCAGTTCGGCTGGACCGGAGAC	Bacteria;Proteobacteria;Gammaproteobacteria;Vibrionales;Vibrionaceae;Vibrio	7	TACTCTTGACATCCAGAGAAGCCAGCGGAGACGCAGGTGTGCCTTCGGGAGCTCTGAGAC	Bacteria;Bacteroidetes	9	TGGGCTAAATCCACAGTGATGTCTTCTGGAAACAGGAGGTCCCTTAGGGGCACTATGGA
Bacteria;Proteobacteria;Gammaproteobacteria	16	TACCCTTGACATCCTCGGAACTTGTCAGAGATGACTTGGTGCCTTCGGGAACCGGGTGAC	Bacteria;OP11	8	AGGGTTTGACATTTCCATAACCTATTTAGAAATAAATAGAATTTAAGTATGGTAAC	Bacteria;Proteobacteria;Deltaproteobacteria;Myxococcales;Haliangiaceae;Haliangium	8	TGGGTTAAATCCACCGGGATCTCCTAGAGATAGGGGAGTGCCCTTAGGGGAATCGGTGAGA	Bacteria;Proteobacteria;Betaproteobacteria	14	TACACTTGACATGTCAGGAACTTTCCAGAGATGGATTGGTGCCCGAAAGGGAACTTGAACAC	Bacteria;OP11	9	AGGATTTGACATTCCATAACCTATTTAGAAATAAATAGAATTTAAGTATGGTAAC	Bacteria;Proteobacteria;Alphaproteobacteria	6	AGCCCTTGACTTCCTGGTCGCGATTTCCAGAGATGGATTTCTTCAGTTCGGCTGGACCAGTGAC	Bacteria;Proteobacteria;Gammaproteobacteria;Vibrionales;Vibrionaceae;Vibrio;parahaemolyticus	7	TACTCTTGACATCCAGAGAAGTTTCCAGAGATGGATTCGTGCCTTCGGGAACTCTGAGAC	Bacteria;Bacteroidetes;Flavobacteria;Flavobacteriales;Flavobacteriaceae	9	AGGGCTTAAATGTACGTTGCATGATTTAGAGATAAATCTTTCTTCGGACTACGTACA
Bacteria;Proteobacteria;Gammaproteobacteria;Chromatiales;Ectothiorhodospiraceae	16	TGCCCTTGACATCCTCGGAACCGATCAGAGATGACCGGGTGCCTTCGGGAACCGAGAGAC	Bacteria;Proteobacteria;Alphaproteobacteria	8	AACACTTGACATGTTCGTCGCGACTCTGAGAGATTAGAGTTTTCGGTTCGGCCGGACGAAACAC	Bacteria;Proteobacteria;Gammaproteobacteria	8	AGGTCTTGACATCCCCGGAACTGGCTAGAAATAGCTGGGTGCCTTCGGGAATCGGGTGAC	Bacteria;Proteobacteria;Gammaproteobacteria	14	TGGTCTTGACATACAGAGAACTTAGTAGAGATACTTTGGTGCCTTCGGGAACTCTGATAC	Bacteria;OP11	9	AGGGTTTGACATTCCATAACCTATTCAGAAATAAATAGAATTTAAGTATGGTAAC	Bacteria;Proteobacteria;Alphaproteobacteria;Rhizobiales	6	AGCTCTTGACATCCCGGTCGCGGTCAGCAGAGACGCTGTCCTTCAGTTCGGCTGGACCGGTGAC	Bacteria;Tenericutes;Mollicutes;Acholeplasmatales;Acholeplasmataceae;Phytoplasma	7	AACCCTTGACATGTTTTTTGAAACCCTTGCCGTAATAGCAAGACTAGCAATTCAC	Bacteria;Deferribacteres	9	TGGGCTTGACATATTCATGAAAGTTTTGTGAAAGCAAAACCCTCAGAGACTTCGGTCAATGACATGTTTAC
Bacteria;Tenericutes;Mollicutes;Mycoplasmatales;Mycoplasmataceae;Mycoplasma;fastidiosum	16	AAGGCTTGACATTACTTGCGAATTTATGGAAACATAGAAGAGGTTATCAAGCTAAC	Bacteria;Proteobacteria;Alphaproteobacteria	8	AACGCTTGACATGTTCGTCGCGAGACTAAGAGATTAGTTTCTTCAGTTCGGCTGGACGAAACAC	Bacteria;Proteobacteria;Gammaproteobacteria	8	AGGTCTTGACATCCTCGGAACTTAGCAGAGATGCTTTGGTGCCTTCGGGAACCGAGTGAC	Bacteria;Bacteroidetes;Flavobacteria;Flavobacteriales;Flavobacteriaceae	13	AGGGCTTAAATGTAGAGTGACAGGTCTAGAGATAGATTTTTCTTCGGACACTTTACA	Bacteria;OP11	9	AGGGTTTGACATTCTATAACCTATTTAGAAATAAATAGAATTTAAGTATGGTAAC	Bacteria;Proteobacteria;Alphaproteobacteria;Rhizobiales;Phyllobacteriaceae;Phyllobacterium	6	AGCCCTTGACATCCCGATCGCGGTTTCCAGAGATGGTAACCTTCAGTTAGGCTGGATCGGTGAC	Bacteria	6	AGGGTTTGACATTCCATAACCTATTTAGAAATAAATAGAATTTAAATATGGTAAC	Bacteria;Planctomycetes;Planctomycetacia;Planctomycetales;Planctomycetaceae	9	TAGACTTAACATGCTTAGGAACTCCTGTGAAAGCAGGAGGTGCCCTTCGGGGAGCCTTTGCAT
Bacteria	15	AGGGCTTGACATCCGAGGAACTTCTTGGAAACAAGAGGGTGCCTTCGGGAACCTCGAGAC	Bacteria;Proteobacteria;Alphaproteobacteria	8	AGCCCTTGACATGTGGAGTTTGGTTACCAGAGATGGTTTCCTTCAGTTCGGCTGGCTCCAACAC	Bacteria;Proteobacteria;Gammaproteobacteria	8	TGCCCTTGACATCCTCGGAACTTGTCAGAGATGACTTGGTGCCTTCGGGAACCGAGAGAC	Bacteria;Bacteroidetes;Flavobacteria;Flavobacteriales;Flavobacteriaceae;Muricauda	13	AGGGCTTAAATGTAACGGGACAGGCTTAGAGATAGGCTTTTCTTCGGACTCGTTACA	Bacteria;OP11	9	AGGGTTTGACATTTCCATAACCTATTTTAGAAATAAAATAGAATTTAAGTATGGTAAC	Bacteria;Proteobacteria;Alphaproteobacteria;Rhodobacterales;Rhodobacteraceae	6	AACCCTTGACATCCTAGGACCGGCCCAGAGATGGGTCTTTCACTTCGGTGACCTAGTGAC	Bacteria	6	CAGGCTCGAACGCGGCCGGACAGGTCTTGAAAGGGATCCTCCTTCGGGTCGGTCGCG	Bacteria;Proteobacteria;Alphaproteobacteria	9	AACACTTGACATGTCTGTCGCGGATTCCAGAGATGGATTCTTTCGGTTCGGCCGGACAGAACAC
Bacteria	15	AGGGTTTGACATTTCATTTACTATACAGAAATGAATAGATTTATAATGAAAC	Bacteria;Proteobacteria;Alphaproteobacteria	8	CACCTTTGACATGGTAGTTAGGGGTATTGGAGACAATACCTTTCAGTTCGGCTGGGCTACACAC	Bacteria	7	TGGGCTTGAACCGCAAGAGACAGGAGCAGAGATGTTCCCTCCCCTTCGGGGGCTCTTGTAG	Bacteria;Bacteroidetes;Sphingobacteria;Sphingobacteriales	13	TGGGCTAGAATGTGATTGCCATCCCCCAGAGATGGGGAGTTCTTCGGACATGAAACA	Bacteria;Proteobacteria	9	AGGGCTAGAAAAACTGAGAATCCTGAAGAGACTCGGGAGTGCTCGCAAGAGAACTCAGGTCC	Bacteria;Proteobacteria;Alphaproteobacteria;Rhodobacterales;Rhodobacteraceae	6	AACCCTTGACATCCTGTGCCACGTCCAGAGATGGACGATTCCCTTCGGGGACGCAGTGAC	Bacteria;Actinobacteria;Actinobacteria	6	TAGGTTGAACTACGCAGGAAAAGCCACAGAGATGTGGTGTCCTTCGGGGCCTGCGAT	Bacteria;Proteobacteria;Alphaproteobacteria	9	AGACCTTGACATGGTATGTTTGAATTACAGAATCGTAATTCTTCAGTTCGGCTGGCATACACAC
Bacteria	15	CGGGTTTGACATATACCGGACAGCCCTAGAGATAGGGTTTTCTTCGGACTGGTATAC	Bacteria;Proteobacteria;Alphaproteobacteria;Rhodospirillales	8	AGCCCTTGACATGGTGGTTCCGGTTCCCGGAGACGGGTTCCTTCAGTTCGGCTGGGCCATCAC	Bacteria;Bacteroidetes;Flavobacteria;Flavobacteriales;Flavobacteriaceae;Bizionia;algoritergicola	7	AGGGCTTAAATGTGGATTGACAGGTGAATAGCTTCACTTTTCTTCGGACAATTCACA	Bacteria;Chloroflexi;Anaerolineae	13	AGGGTTTGACATCATACTGGTAGTGAAAGGAAACTGGAACGACCCTTCGGGGAGGTATGAC	Bacteria;Proteobacteria;Alphaproteobacteria	9	AGCCCTTGACATGGGGGTCGCGGATTAGAGAGATCTTTTCCTTCAGTTCGGCTGGACCCCGCAC	Bacteria;Proteobacteria;Alphaproteobacteria;Rhodobacterales;Rhodobacteraceae	6	ACCCCTTGACATCCCTATCGCGGTTTCCGGAGACGGATTCCTTCAGTTCGGCTGGATAGGTGAC	Bacteria;Actinobacteria;Actinobacteria;Actinomycetales;Microbacteriaceae	6	AAGGCTTGACATATAGAGGAAACGTCTGGAAACAGTCGCCCCGCAAGGTCTCTATAC	Bacteria;Proteobacteria;Alphaproteobacteria	9	AGCCCTTGACATCCTAGGACCACCTCAGAGATGAGGCTTTCCCTTCGGGGACCTAGTGAC
Bacteria	15	TGGGCTTGACATCCTGGCGAAACCTCCTGGAAACAGGAGGCCTCCTTCGGGACGCCATGAC	Bacteria;Proteobacteria;Betaproteobacteria;Burkholderiales;Alcaligenaceae;Bordetella	8	TACCCTTGACATGTCTAGTAGGCCGAAGAGATTTGGCTGTGCTCGTAAGAGAACTGGAACAC	Bacteria;Bacteroidetes;Sphingobacteria;Sphingobacteriales	7	TGGGCTAGAATGCGATTGACCTCTTCAGAGATGGAGATTTCTTCGGACATGAAGCA	Bacteria;OP11	13	AGGGTTTGACATTCCATAACCTATTCAGAAATAAATAGAATTTAAGTATGGTAAC	Bacteria;Proteobacteria;Alphaproteobacteria;Rhodobacterales;Rhodobacteraceae	9	ATCCCTTGACATCCTCAACGCGATTTCCGGAGACGGATTTCTTCAGTTCGGCTGGTTGAGTGAC	Bacteria;Proteobacteria;Alphaproteobacteria;Rhodobacterales;Rhodobacteraceae	6	ATCCCTTGACATCCTCAACGCGATTTCCGGAGACGGATTTCTTCAGTTCGGCTGGTTGAGTGAC	Bacteria;Bacteroidetes	6	TAGATTACAATGCCTCTGCATAAAGTAGAAATACTTTTTTCCTTCGGGACCGAGTGCA	Bacteria;Proteobacteria;Alphaproteobacteria	9	AGCGTTTGACATGGAAAGTGCCGGTTACAGAATGGTAACCTTCAGTTCGGCTGGCTTTCGCAC
Bacteria	15	TGGGCTTGACATGTTGGTAGTAGGAACCCGAAAGGGTGACGACCTCGGGGTAACTCGGGGAGCCTTCAC	Bacteria;Proteobacteria;Deltaproteobacteria;Desulfobacterales;Desulfobulbaceae	8	TGGTCTTGACATCCCGGGAATCCTGTGGAAACACGGGAGTGCCTCTTTGAGGAGCCTGGTGAC	Bacteria;Bacteroidetes;Sphingobacteria;Sphingobacteriales	7	TGGGCTCGAATGGTATATGACGTATTCAGAAATGGATATTCCTTCGGGCATTTATCA	Bacteria;OP11	13	AGGGTTTGACATTCCATAACCTATTTAGAAATAAATAGAATTTAAGTATGGGTAAC	Bacteria;Proteobacteria;Alphaproteobacteria;Rhodospirillales;Rhodospirillaceae;Defluviicoccus	9	AGCTCTTGACATGCCCGTTACGGCCATTGGAGACGATGGCCATCGGTTCGGCCGGGCGGGACAC	Bacteria;Proteobacteria;Alphaproteobacteria;Rhodospirillales	6	AACCCTTGACATGTGAGGTATGATTACCAGAGATGGTTTTCTTTCAGTTCGGCTGGCCTCAACAC	Bacteria;Bacteroidetes;Sphingobacteria;Sphingobacteriales;Rhodothermaceae;Salinibacter	6	CAGGCTCGAAGTGTAGTGGACAACTCCTGAAAGGGAGCTTCTCGTAAGAGTCGCTATAT	Bacteria;Proteobacteria;Alphaproteobacteria;Rickettsiales;SAR11	9	AACACTTGACATGTTCGTCGCGGCTCTAAGAGATTAGAGTTTTCGGTTCGGCCGGACGAAACAC
Bacteria;Acidobacteria	15	GGGGTTTGAACTGACCCTGAAGGCCCCAGAGATGGGGAGTTTCTCTTCGGAGACAGGGCCAG	Bacteria;Proteobacteria;Gammaproteobacteria	8	TGGCCTTGACATCGTGCGAATCTTTTAGAGATAGAAGAGTGCCTTCGGGGGCGCATGGAC	Bacteria;Bacteroidetes;Sphingobacteria;Sphingobacteriales	7	TGGGCTCGAATGTCTCTGCTACCTCGAGAAATAGAGGGTTCCTTCGGGACAGAGTACA	Bacteria;OP11	13	AGGGTTTGACATTCCATAACCTATTTAGAAATAAATAGATTTAAGTATGGTAAC	Bacteria;Proteobacteria;Betaproteobacteria;Burkholderiales;Comamonadaceae;Variovorax	9	CACCTTTGACATGTACGGAATTTACCAGAGATGGTTTAGTGCTCGAAAGAGAACCGTAACAC	Bacteria;Proteobacteria;Deltaproteobacteria	6	TGGGCTTGACATCTGGAGAACCTCTCCGAAAAGAGAGGGTGCCTTCGGGAACTCCAAGAC	Bacteria;Chlamydiae;Chlamydiae;Chlamydiales	6	CAGACTTGACATATAGTGGACAGTTACAGAGATGTAATTTTCTTCGGACTACTATAC	Bacteria;Actinobacteria;Actinobacteria;Actinomycetales	8	TAGGCTTGACAGTTGGGGAAATCTGGCAGAGATGTCAGGTCCGTAAGGGCCCCAAAAC
Bacteria;Actinobacteria;Actinobacteria	15	TGGGTTTGACATGCACGGAAAAGCCATAGAGATATGGTGTCCTTCGGGGCGTGTGCGC	Bacteria;Proteobacteria;Gammaproteobacteria	8	TGGCCTTGACATCGTGCGAATCTTTTAGGGATAGAAGAGTGCCTTCGGGAGCGCATGGAC	Bacteria;Bacteroidetes;Sphingobacteria;Sphingobacteriales;Flammeovirgaceae;Cardinium	7	TGGGCTCGAATGCCTCTGCTACCTCGAGAAATCGGGGGTTCCTTCGGGACAGAGTGCA	Bacteria;OP11	13	AGGGTTTGACATTCTATAACCTATTTAGAAATAAATAGAATTTAAGTATGGTAAC	Bacteria;Proteobacteria;Gammaproteobacteria	9	AGGGCTTGACATCCGACGAACCCTACAGAGATGTGGGGGTGCCTTAGGGAGCGTCGTGAC	Bacteria;Proteobacteria;Deltaproteobacteria	6	TGGGTTTGACATCCAGAGAATCCCTCTGAAAAGAGGGAGTGCCTTCGGGAACTCTGAGAC	Bacteria;Firmicutes;Bacilli;Bacillales;Staphylococcaceae;Staphylococcus	6	AAATCTTGACATCCTCTGACCCCTCTAGAGATAGAGTTTTCCCCTTCGGGGGACAGAGTGAC	Bacteria;Bacteroidetes;Flavobacteria;Flavobacteriales;Flavobacteriaceae	8	AGGGCTTAAATGTAACGGGACAGGTCTAGAGATAGACCCTTCTTCGGACTCATTACA
Bacteria;Bacteroidetes;Flavobacteria;Flavobacteriales;Flavobacteriaceae;Winogradskyella	15	AGGGCTTAAATGGAAGTTGCATTAGTTTTAATCGACATTTCTTCGGACACTTTCA	Bacteria;Proteobacteria;Gammaproteobacteria	8	TGGCCTTGACGTCGTGCGAATCTTTTAGAGATAGAAGAGTGCCTTCGGGAGCGCATGGAC	Bacteria;Bacteroidetes;Sphingobacteria;Sphingobacteriales;Flammeovirgaceae;Cardinium	7	TGGGCTCGAATGTCTCTGCTACCTCGAGAAATCGAGGGTTCCCTCGGGACAGAGTACA	Bacteria;TM7	13	AGGGTTTGACATTCCATAACCTATTTAGAAATAAATAGAATTTAAGTATAGTAAC	Bacteria;Proteobacteria;Gammaproteobacteria;Oceanospirillales	9	ACCCCTTGACATCCTGCGAACTTTCTAGAGATAGATTGGTGCCTTCGGGAACGCAGTGAC	Bacteria;Proteobacteria;Gammaproteobacteria	6	TGGCCTTGACATCCTGCGAACCTTCTAGAGATAGGAGGGTGCCTTTGGGAGCGCAGAGAC	Bacteria;Firmicutes;Clostridia;Clostridiales;Lachnospiraceae	6	AGGGTTTGACATTCCATAACCTATTTAGAAATAATAGAATTTAAGTATGGTAAC	Bacteria;Bacteroidetes;Flavobacteria;Flavobacteriales;Flavobacteriaceae;Myroides	8	AGGGCTTAAATGTAGATTGACAGGTTTGGAAACAGACTTTTCTTCGGACAATTTACA
Bacteria;Proteobacteria;Alphaproteobacteria	15	AGCCCTTGACATGGAGGTCGCGGGCTCCGGAGACGGAGCCCTTCAGTTCGGCTGGACCTCGCAC	Bacteria;Proteobacteria;Gammaproteobacteria;Enterobacteriales;Enterobacteriaceae;Buchnera	8	AGGTTTGACATTCCATAACCTATTTAGAAATAAATAGAATTTAAGTATGGTAAC	Bacteria;Firmicutes	7	AGGGCTTGACATCCGGCGAATTTCGTAGAGATACGAGAGTGCCTTCGGGAGCGCCGAGAC	Bacteria	12	AGGGTTTGACATTCCATAACCTATTTAGAAATAAACAGAATTTAAGTATGGTAAC	Bacteria;Proteobacteria;Gammaproteobacteria;Pseudomonadales;Pseudomonadaceae;Pseudomonas	9	TGGCCTTGACATCCTGCGAACCTTCTAGAGATAGGAGGGTGCCTTCGGGAACGCAGAGAC	Bacteria;Proteobacteria;Gammaproteobacteria	6	TGGTCTTGACATCCAGAGAACTTTCCAGAGATGGATTGGTGCCTTCGGGAACTCTGTGAC	Bacteria;Firmicutes;Clostridia;Clostridiales;Peptostreptococcaceae;Peptoniphilus	6	AGGGTTTGACATTCCATAACCTATTTAGAGATAAATAGAATTTAAGTATGGTAAC	Bacteria;Chloroflexi;Chloroflexi	8	TGGGCTTGACATGTAGGTGGTATTGAACTGAAAGGGGATAGACCTCGCAAGAGGAGCCTACAC
Bacteria;Proteobacteria;Alphaproteobacteria	15	AGCCCTTGACATGGGGGTCGCGGGTCTCAGAGACGAGACCTTTCAGTTCGGCTGGACCCCGCAC	Bacteria;Spirochaetes;Spirochaetes;Spirochaetales;Spirochaetaceae;Spirochaeta	8	AGGGCTTGACATCACCCGGAAGTGGTCAGAGATGACTATGCTCTTCGGAGCCGGGTGAC	Bacteria;Firmicutes;Clostridia;Clostridiales	7	AGGATTTGACATCCCATATTTTTTTTAGAAATAAAAAATAATAGTGGAGAC	Bacteria;Bacteroidetes;Flavobacteria;Flavobacteriales	12	AGGGCTTAAATGTAAGTTGCATGATCTAGAGATAGGTCTTTCTTCGGACTACTTACA	Bacteria;Acidobacteria;Acidobacteria;Acidobacteriales;Acidobacteriaceae;Gp10	8	TGGGCTTGAACTGTAGCGGACCGCCCTAGAAATAGGGTTTTCTCTTCGGAGACTGCTATAG	Bacteria;Proteobacteria;Gammaproteobacteria;Alteromonadales;Ferrimonadaceae;Ferrimonas	6	TACCCTTGACATCCAGAGAACTTACCAGAGATGGTTTGGTGCCTTCGGGAACTCTGAGAC	Bacteria;OP11	6	AGGGTTTGACATTCCGTAACCTATTTAGAAATAAATAGAATTTAAGTATGGTAAC	Bacteria;Planctomycetes;Planctomycetacia;Planctomycetales;Planctomycetaceae	8	TAGGCTTGACATGCAGGGGCTAGGCCGGTGAAAGTCGGCTGATTACCTTCGGGTGTGACCTGCAC
Bacteria;Proteobacteria;Gammaproteobacteria;Oceanospirillales	15	TGGCCTTGACATCCTGCGAACTGACTGGAGACAGTCGGGTGCCTTCGGGAACGCAGAGAC	Bacteria	7	AGGATTTGACATTTCATTTATTATTCAGAAATGAGTATGTTTATTATGAAAAC	Bacteria;Firmicutes;Clostridia;Clostridiales	7	AGGATTTGACATCCCATATTTTTTTTCAGAAATAGAAGAATTGACGTGGAGAC	Bacteria;Bacteroidetes;Flavobacteria;Flavobacteriales	12	AGGGTTTGATATTCCATAACCTATTTAGAAATAAATAGAATTTAAGTATGGTAAC	Bacteria;Bacteroidetes;Bacteroidia;Bacteroidales;Rikenellaceae	8	TAGGTTTAAATGTAGGTTGCATAGAGTGGAAACATTCTTTTCCTTCGGGACTACTTACA	Bacteria;Proteobacteria;Gammaproteobacteria;Pseudomonadales;Pseudomonadaceae;Pseudomonas	6	TGGCCCTGACATCCTGCGAACCTTCTAGAGATAGGAGGGTGCCTTCGGGAGCGCAGAGAC	Bacteria;Proteobacteria	6	AGGGTTTGACATTCCATAACCTATTTAGAAATAAATAGAATTTAAGCATGGTAAC	Bacteria;Proteobacteria;Alphaproteobacteria	8	AGCGTTTGACATGGGAAGTACCGGTTACAGAATGGTAACCTTCAGTTCGGCTGGCTTCCGCAC
Bacteria;Spirochaetes;Spirochaetes;Spirochaetales;Spirochaetaceae;Spirochaeta	15	CAGGCTTGACATGTAAAGGAATATGCTAGAGATAGTATAGCCCGCAAGGGTCTTTACAC	Bacteria	7	CAGACTTGACATGTATTGGACCGTTCATGAAAGTGAACTTTCCTTCGGGACCGATACAC	Bacteria;Planctomycetes	7	CAGGGCTTGACATGCACGGATTATTGATCCGAAAGGTGATAAACGCTCTCTGAGTGGAACGTGCAC	Bacteria;Bacteroidetes;Sphingobacteria;Sphingobacteriales;Flammeovirgaceae;Roseivirga	12	TGGGCTCGAATGGTACAGGACGTATTCAGAAATGGATATTCCTTCGGGCTTGTATCA	Bacteria;Bacteroidetes;Flavobacteria;Flavobacteriales	8	AGGGTTTGACATTCCATAACCTATTTAGAAATAAATAGAACTTAAGTATGGTAAC	Bacteria;Proteobacteria;Gammaproteobacteria;Pseudomonadales;Pseudomonadaceae;Pseudomonas	6	TGGCCTTGACATCCTGCAAACCTTCTAGAGATAGGAGGGTGCCTTCGGGAACGCAGAGAC	Bacteria;Proteobacteria	6	AGGGTTTGACATTCCATAACCTATTTAGAAATAAATAGAGTTTAAGTATGGTAAC	Bacteria;Proteobacteria;Alphaproteobacteria	8	GGCCCTTGACATACCAATCGCGGACTTAAGAGATTAAGTCTTTCACTTCGGGTGGATTGGATAC
Bacteria;Acidobacteria;Acidobacteria;Acidobacteriales;Acidobacteriaceae;Gp6	14	CGGGCTTGAAGCGCAAGTGACCATCGGCGAAAGCCGACTTCCGCAAGGACGCTTGTAG	Bacteria;Acidobacteria	7	AGGATTTGACATTTCATTTATTACTCAGAAATGAATATGTTTATTATGAAAAC	Bacteria;Planctomycetes;Planctomycetacia;Planctomycetales;Planctomycetaceae	7	TGGGTTTGACATGCACGGATTAGCTCGGTGAAAGTCGAGTGACGCCCTCGGGTGGAACGTGCAC	Bacteria;Cyanobacteria	12	AGGGTTTGACATCCCCCGAATTTGCTGGAAACAGCTTAGTGCCTTCGGGAACGGGGAGAC	Bacteria;Bacteroidetes;Flavobacteria;Flavobacteriales;Flavobacteriaceae	8	AGGGCTTAAATGTAACGGGACAGATCTAGAGATAGATCCTTCTTCGGACTCATTACA	Bacteria;Proteobacteria;Gammaproteobacteria;Pseudomonadales;Pseudomonadaceae;Pseudomonas	6	TGGCCTTGACATCCTGCAAACCTTCTAGAGATAGGAGGGTGCCTTCGGGAGCGCAGAGAC	Bacteria;Proteobacteria	6	CAGGCTTGACATCCCGAGAACTTCGCAGAAACGCGTTGGTGCCCTCTCACGAGGGAGCTCGGTGAC	Bacteria;Proteobacteria;Alphaproteobacteria;Rhodobacterales;Rhodobacteraceae	8	AACCCTTGACATCCTGTGCTACATCCAGAGATGGATGGTTCCCTTCGGGGGACGCAGTGAC
Bacteria;Actinobacteria;Actinobacteria	14	TGGGTTTGACATGCACGGAAAAGCCATAGAGATATGGTGTCCTTCGGGCGTGTGCGC	Bacteria;Actinobacteria;Actinobacteria;Actinomycetales	7	TAGGCTTGACAGTTGGGGAAATCTGGCAGAGATGTCAGGTCCGTAAGGGCCCCAAAAC	Bacteria;Proteobacteria	7	AGGGCTAGAAAAACTGAGAATCCTGACGAAACTCGGGAGTGCTCGCAAGAGAACTCAGGTCC	Bacteria;Firmicutes;Clostridia;Clostridiales	12	AGGATTTGACATCCCATATTTTTTTTAGAAATAAAAAAAATAATAGTGGAGAC	Bacteria;Bacteroidetes;Flavobacteria;Flavobacteriales;Flavobacteriaceae;Muricauda	8	AGGGCTTAAATGCAGGCTGCATGGGGCAGAGACACCCCTTTCTTCGGACCGCCTGCA	Bacteria;Proteobacteria;Gammaproteobacteria;Pseudomonadales;Pseudomonadaceae;Pseudomonas	6	TGGCCTTGACATCCTGCGAACCTCCTAGAGATAGGAGGGTGCCTTCGGGAGCGCAGAGAC	Bacteria;Proteobacteria;Alphaproteobacteria;Rhizobiales;Bradyrhizobiaceae;Bradyrhizobium	6	AGCCCTTGACATCCCGGTCGCGGACTCCAGAGACGGAGTTCTTCAGTTCGGCTGGACCGGAGAC	Bacteria;Proteobacteria;Alphaproteobacteria;Rhodospirillales	8	AACCCTTGACATGTGAGGTATGATTACCAGAGATGGTTTTCTTCAGTTCGGCTGGCCTCAACAC
Bacteria;Proteobacteria;Alphaproteobacteria;Rhodobacterales;Rhodobacteraceae	14	AACCCTTGACATCCTGTGCTACATTCAGAGATGAATGGTTCCCTTCGGGGACGCAGTGAC	Bacteria;Bacteroidetes;Flavobacteria;Flavobacteriales	7	AGGGCTTAAATGGAGGTTGCATTAGTTTTAATCGACTATTTCTTCGGACTACTTTCA	Bacteria;Proteobacteria;Alphaproteobacteria	7	AGCCCCTGACATGTGGAGTCTGATTACCGGAGACGGTTTTCTTCAGTTCGGCTGGCTCCAACAC	Bacteria;Proteobacteria;Alphaproteobacteria;Rhodobacterales;Rhodobacteraceae	12	ACCACTTGACATCACCATCGCGATTTCCGGAGACGGATTTCTTCAGTTCGGCTGGATGGATGAC	Bacteria;Bacteroidetes;Flavobacteria;Flavobacteriales;Flavobacteriaceae;Muricauda	8	AGGGCTTAAATGCGGGCTGCATGGGACAGAGACGTCCCTTTCTTCGGACCGCCCGCA	Bacteria;Proteobacteria;Gammaproteobacteria;Pseudomonadales;Pseudomonadaceae;Pseudomonas	6	TGGCCTTGACATCCTGCGAACCTTCTAGAGATAGGAGGGCGCCTTCGGGAACGCAGAGAC	Bacteria;Proteobacteria;Alphaproteobacteria;Rhodobacterales;Rhodobacteraceae;Pseudovibrio	6	AGCCCTTGACATTTGGCGCTACGCCCGGAGACGGGCGGTTCCCTTCGGGGACGCCAGGAC	Bacteria;Proteobacteria;Deltaproteobacteria	8	TGGTCTTGACATCCTAAGAATCTCTCCGAAAAGAGAGAGTGCTCCTCGGAGAACTTAGTGAC
Bacteria;Proteobacteria;Alphaproteobacteria;Rhodospirillales	14	AGCCCTTGACATGGGAAGTATGGACCTTGGAGACGGGGTTCTTCAGTTCGGCTGGCTTCCGCAC	Bacteria;Bacteroidetes;Sphingobacteria;Sphingobacteriales	7	TGGGCTCGAATGCCTCTGCTACCTCGAAAAATTGGGGGTTCCTTCGGGACAGAGTGCA	Bacteria;Proteobacteria;Alphaproteobacteria	7	AGCCCTTGACATCCTGGTCGCAATTTCTGGAGACAGATTTTTTCAGTTCGGCTGGACCAGTGAC	Bacteria	11	AGGGTTTGACATTCCATTAACCTATTTAGAAATAAATAGAATTTAAGTATGGTAAC	Bacteria;Bacteroidetes;Sphingobacteria;Sphingobacteriales	8	TGGGCTAGAATGTGATCGGCGTCCCGGGAGACCGGGACTTCTTCGGACGTGAAACA	Bacteria;Proteobacteria;Gammaproteobacteria;Pseudomonadales;Pseudomonadaceae;Pseudomonas	6	TGGCCTTGACATCCTGCGAACCTTCTAGAGATAGGAGGGTGCCTTCAGGAGCGCAGAGAC	Bacteria;Proteobacteria;Alphaproteobacteria;Rhodobacterales;Rhodobacteraceae;Roseovarius	6	AGTCCTTGACATGGATACCGCCGACGCAGAGATGCGTCTTTCAGTTCGGCTGGATATCGCAC	Bacteria;Proteobacteria;Gammaproteobacteria	8	AAGCCTTGACATCCTCGGAACTTTCCAGAAATGGATTGGTGCCTTCGGGAACCGAGTGAC
Bacteria;Proteobacteria;Alphaproteobacteria;Sphingomonadales;Sphingomonadaceae;Sphingomonas	14	AGCGTTTGACATGTCCGGACGATTTCCAGAGATGGATCTCTTTCCTTCGGGAACTGGAACAC	Bacteria;Chlorobi;Chlorobia;Chlorobiales;Chlorobiaceae;Chlorobium	7	TGGGCTTGATATTGCGACTAAACCTCCTGAAAGGGAGGGTCCTTCGGGGAGTCGTAAC	Bacteria;Proteobacteria;Alphaproteobacteria	7	AGCCCTTGACATGTGGAGTCCGATTACCGGAGACGGTTTTCTTCAGTTCGGCTGGCTCCAACAC	Bacteria;Bacteroidetes;Sphingobacteria;Sphingobacteriales	11	TGGGCTAGAATGTGATTGCCATCCCCAGAGATGGGGGAGTTCTTCGGACATGAAACA	Bacteria;Bacteroidetes;Sphingobacteria;Sphingobacteriales	8	TGGGCTAGAATGTGATCGGCGTCCCGGGAGACCGGGATTTTCTTCGGACGTGAAACA	Bacteria;Proteobacteria;Gammaproteobacteria;Pseudomonadales;Pseudomonadaceae;Pseudomonas	6	TGGCCTTGACATCCTGCGAACCTTCTAGAGATAGGAGGGTGCCTTCGGAAGCGCAGAGAC	Bacteria;Proteobacteria;Alphaproteobacteria;Sphingomonadales;Sphingomonadaceae;Sphingomonas	6	AGCGTTTGACATGTCCGGACGATTTCCAGAGATGGATTTCTTCCCTTCGGGGACTGGAACAC	Bacteria;Proteobacteria;Gammaproteobacteria	8	TACTCTTGACATCCATAGAACTTTCCAGAGATGGATTGGTGCCTTCGGGAACTATGAGAC
Bacteria;Proteobacteria;Deltaproteobacteria;Desulfobacterales;Desulfobacteraceae	14	TGGATTTGACATCTCGGGAATTTCCTGGAAACTGGAAAGTGCCCTTCGGGGAGCCCGATGAC	Bacteria;Cyanobacteria;True Cyanobacteria	7	AGGGTTTGACATCCTGCGAACCTCTTGGAAACAGGAGAGTGCCTTCGGGAACGCAGTGAC	Bacteria;Proteobacteria;Alphaproteobacteria	7	AGCCCTTGACATGTGGAGTCTGATCACCGGAGACGGTTTTCTTCAGTTCGGCTGGCTCCAACAC	Bacteria;Firmicutes;Clostridia;Clostridiales;Lachnospiraceae	11	AGGGTTTGACATTCCATAACCTATTTAGAAATAAATAGAATTAAGTATGGTAAC	Bacteria;Bacteroidetes;Sphingobacteria;Sphingobacteriales	8	TGGGCTAGAATGTGATCGGCGTCCCGGGAGGCCGGGATTTCTTCGGACGTGAAACA	Bacteria;Proteobacteria;Gammaproteobacteria;Pseudomonadales;Pseudomonadaceae;Pseudomonas	6	TGGCCTTGACATCCTGCGAACCTTCTAGAGATAGGAGGGTGCCTTCGGGAACGCAGAGGC	Bacteria;Proteobacteria;Deltaproteobacteria;Desulfobacterales;Desulfobacteraceae;Desulfobacterium	6	TGGGTTTGACATCCTCTGATCGTCTGGGAAACCAGATTTTTCCGGCTTTGTCGGAACAGAGTGAC	Bacteria;Verrucomicrobia;Verrucomicrobiae;Verrucomicrobiales;Verrucomicrobiaceae	8	TAGGCTTGACATGCTTGTCGTAGTTCTGTGAAAGCAGATCGTCAGTTCGGCTGGACTTGCAC
Bacteria;Thermomicrobia	14	AGGACTTGACATGCTAGTAGTACCAACTTGAAAGAGAAGGGACCTTCGGGAGCTAGCAC	Bacteria;Cyanobacteria;True Cyanobacteria	7	TGGCCTTGACATCCTGCGAATCTCTTGGAAACAGGAGAGTGCCTTCGGGAACGCAGTGAC	Bacteria;Proteobacteria;Alphaproteobacteria	7	AGCCCTTGACATGTGGAGTCTGATTACCGGAGACGGTTTTCTTCAGTTAGGCTGGCTCCAACAC	Bacteria;Firmicutes;Clostridia;Clostridiales;Ruminococcaceae	11	AGGGTTTGACATATAGATGAAGTTCATAGAGATATGAGTGCTCTTCGGAGCATCTATAC	Bacteria;Cyanobacteria	8	AGGGTTTGACATCCCGCGAATCTTTTGGAAACGAGAGAGTGCCTTCGGGAACGCGGAGAC	Bacteria;Proteobacteria;Gammaproteobacteria;Pseudomonadales;Pseudomonadaceae;Pseudomonas	6	TGGCCTTGACATCCTGCGAACCTTCTAGAGATAGGAGGGTGCCTTCGGGAACGCGGAGAC	Bacteria;Proteobacteria;Deltaproteobacteria;Desulfobacterales;Desulfobacteraceae;Desulfotignum	6	TGGCCTTGACATCGTGCGAATCTTTTAGAGATAGAAGAGTGCCTTCGGGAGCACATGGAC	Bacteria	7	TGGGCTTGACATATTCATGAAAACTCTGTGAAAGCAGAGCCTTCTGCGAGCTTGCTCAAAGACATGATTAC
Bacteria	13	CGGGTTTGACATGTACTTGACTGCCCTAGAAATAGGGTTTCTCTTCGGAGCAGGTACAC	Bacteria;Cyanobacteria;True Cyanobacteria	7	TGGGTTTGACATCCTGCGAATCTCTTGGAAACAGGAGAGTGCCTTCGGGAACGCAGTGAC	Bacteria;Proteobacteria;Alphaproteobacteria	7	AGCCCTTGACATGTGGAGTCTGATTACCGGAGACGGTTTTCTTCAGTTCGGCTGGCTTCAACAC	Bacteria;OD1	11	AGGGTTTGACATTTCATAACCTATTTAGAAATAAATAGAATTTAAGTATGGTAAC	Bacteria;Cyanobacteria	8	AGGGTTTGACATTCCATAACCTATTTAGTAAATAAATAGAATTTAAGTATGGTAAC	Bacteria;Proteobacteria;Gammaproteobacteria;Pseudomonadales;Pseudomonadaceae;Pseudomonas	6	TGGCCTTGACATCCTGCGAACCTTCTAGAGATAGGAGGGTGCCTTCGGGAGCGCAGAGGC	Bacteria;Proteobacteria;Gammaproteobacteria	6	CGGCCTTGACATCGTGCGAATCTTTTAGAGATAGAAGAGTGCCTTCGGGAGCGCATGGAC	Bacteria;Bacteroidetes;Flavobacteria;Flavobacteriales	7	AGGGCTTAAATGCAGAATGACAGATTGGGAAACCAGTCCTTCTTCGGACATTTTGCA
Bacteria;Acidobacteria;Acidobacteria;Acidobacteriales;Acidobacteriaceae;Gp6	13	CAGGCTTGAACTGCAGGTGACATCCTACGAAAGTAGGCTTCCGCAAGGACACCTGTAG	Bacteria;Cyanobacteria;True Cyanobacteria;Prochlorales	7	AGGGCTTGACATCCTGCGAACCTCTGTGAAAGCGGAGGGTGCCTTCGGGAACGCAGTGAC	Bacteria;Proteobacteria;Alphaproteobacteria	7	CACTCTTGACATCCCGGTCGCGGGGACCAGAGATGGACCCTTTCAGTTCGGCTGGACCGGAGAC	Bacteria;OP11	11	AGGGTTTGACATTCCATAACCTATTTAGAAATAAATAGAATTTAAGTATGATAAC	Bacteria;Cyanobacteria;True Cyanobacteria;Pleurocapsales;Unassigned;Pleurocapsa	8	AGGACTTGACATCTCGAGAAGGAAGCTTAATAGCTTCTGTGCCTTAGGGAACTCGAAGAC	Bacteria;Proteobacteria;Gammaproteobacteria;Pseudomonadales;Pseudomonadaceae;Pseudomonas	6	TGGCCTTGACATCCTGCGAACCTTCTAGAGATAGGGGGGTGCCTTCGGGAGCGCAGAGAC	Bacteria;Proteobacteria;Gammaproteobacteria	6	TACCCTTGACATACCCAGAACGACTCAGAGATGAGTTGGTGCCTTCGGGAATTGGGATAC	Bacteria;Bacteroidetes;Flavobacteria;Flavobacteriales;Flavobacteriaceae	7	AGGGCTTAAATGTAAGTTGCATAAATCAGAGACGATTTTTTCTTCGGACTACTTACA
Bacteria;Acidobacteria;Acidobacteria;Acidobacteriales;Acidobacteriaceae;Gp6	13	CGGGCTTGAAGTGCGAGTGACAATCGGTGAAAGCCGACTTCCGCAAGGACACTCGTAG	Bacteria;Cyanobacteria;True Cyanobacteria;Prochlorales	7	AGGGTTTGACATCCTGCGAACCTCTTAGAAATTTGAGGGTGCCTTCGGGAATGCAGTGAC	Bacteria;Proteobacteria;Alphaproteobacteria;Rhizobiales	7	AGCCCTTGACATCCCGATCGCGGTTAGTGGAGACGCTATCCTTCAGTTCGGCTGGATCGGAGAC	Bacteria;Proteobacteria;Alphaproteobacteria;Rhizobiales	11	AACCCTTGACATCGGGGTCGCGGTTTCCAGAGATGGTAACCTTCAGTTCGGCTGGACCCATGAC	Bacteria;Firmicutes;Clostridia;Clostridiales;Lachnospiraceae	8	TAAACTTGACATCCTTTTGACCGGAGGGTAATGCCTCTTTTCCTAGCTTGCTAGGACAAAAGTGAC	Bacteria;Proteobacteria;Gammaproteobacteria;Pseudomonadales;Pseudomonadaceae;Pseudomonas	6	TGGCCTTGACATCCTGCGGACCTTCTAGAGATAGGAGGGTGCCTTCGGGAGCGCAGAGAC	Bacteria;Proteobacteria;Gammaproteobacteria	6	TGGCCTTAACATCGTGCGAATCTTTTAGAGATAGAAGAGTGCCTTCGGGAGCGCATGGAC	Bacteria;Bacteroidetes;Flavobacteria;Flavobacteriales;Flavobacteriaceae	7	AGGGCTTAAATGTAGTGGGACAGGTCTAGAAATAGACCCTTCTTCGGACTCATTACA
Bacteria;Bacteroidetes;Flavobacteria;Flavobacteriales;Flavobacteriaceae	13	AGGGCTTAAATGTAACGGGACAGATCTAGAGATAGATCCTTCTTCGGACTCATTACA	Bacteria;Firmicutes;Bacilli;Bacillales;Listeriaceae;Listeria	7	AGGTCTTGACATCCTTTGACCACTCTGGAGACAGAGCTTTCCCTTCGGGGACAAAGTGAC	Bacteria;Proteobacteria;Alphaproteobacteria;Rhodobacterales;Rhodobacteraceae	7	AACCCTTGACATCCTGATCGCGGTTACCAGAGATGGTTTCCTTCAGTTCGGCTGGATCAGTGAC	Bacteria;Proteobacteria;Alphaproteobacteria;Rhodospirillales	11	AGCCTTTGACATGGGGGTTATGGTACTTAGAGATAGGTATCTTCAGTTCGGCTGGGCCCCACAC	Bacteria;Nitrospira	8	AGGGTTTGACATTCCATAACCCTATTTAGAAATAAATAGAATTTAAGTATGGTAAC	Bacteria;Proteobacteria;Gammaproteobacteria;Pseudomonadales;Pseudomonadaceae;Pseudomonas	6	TGGCCTTGACGTCCTGCGAACCTTCTAGAGATAGGAGGGTGCCTTCGGGAGCGCAGAGAC	Bacteria;Proteobacteria;Gammaproteobacteria	6	TGGCCTTGACATCCTGCGAACTGACTGGAGACATCGGGTGCCTTCGGGAACGCAGAGAC	Bacteria;Bacteroidetes;Sphingobacteria;Sphingobacteriales;Saprospiraceae;Lewinella	7	TGGGCTCGAATGGATTTGGACAATTCCTGAAAGGGAATCTCTCTTCGGAGCCGAATTCA
Bacteria;Bacteroidetes;Sphingobacteria;Sphingobacteriales;Rhodothermaceae;Salinibacter	13	CAGGCTCGAACACGGCCGGACAGGTCCTGAAAGGGATCCTTCTTCGGACTGGTCGTG	Bacteria;Firmicutes;Bacilli;Bacillales;Staphylococcaceae;Staphylococcus	7	AAATCTTGACATCCTCTGACCCCTCTAGAGATAGAGTTTTCCCCTTCGGGGGACAGAGTGAC	Bacteria;Proteobacteria;Alphaproteobacteria;Rhodobacterales;Rhodobacteraceae	7	AACCCTTGACATCCTGATCGCGGTTACGAGAGATCGTTTCCTTCAGTTCGGCTGGATCAGTGAC	Bacteria;Proteobacteria;Gammaproteobacteria	11	TACCCTTGACATCCTCAGAACTTGTTAGAGATAACTTGGTGCCTTCGGGAACTGAGTGAC	Bacteria;OD1	8	AGGGTTGACATTCCATAACCTATTTAGAAATAAATAGAATTTAAGTATGGTAAC	Bacteria;Bacteroidetes	5	TGGGCTTAAATGCAGTTTGACCGGCTTGGAAACGAGCTTTCTCTTCGGAGCAAATTACA	Bacteria;Proteobacteria;Gammaproteobacteria	6	TGGCCTTGACATCCTGCGAACTTTCTAGAGATAGATTGGTGCCTTCGGAACGCAGAGAC	Bacteria;Cyanobacteria;True Cyanobacteria	7	AGGGTTTGACATCCTGCGAATCTCTTGGAAACAGGAGAGTGCCTTCGGGAACGCGGTGAC
Bacteria;Firmicutes;Clostridia;Clostridiales;Eubacteriaceae;Anaerovorax	13	AGAGCTTGACATCCCTCTGACGGATCCTTAATCGGATCTTCCCTTCGGGGCGGAGGTGAC	Bacteria;OD1	7	AGGGTTTGACACTCCATAACCTATTTAGAAATAAATAGAATTTAAGTATGGTAAC	Bacteria;Proteobacteria;Alphaproteobacteria;Rhodobacterales;Rhodobacteraceae	7	TACCCTTGACATCCTCAACGCGATTTCCAGAGATGGATTTCTTCAGTTCGGCTGGTTGAGTGAC	Bacteria;Proteobacteria;Gammaproteobacteria;Enterobacteriales;Enterobacteriaceae;Buchnera	11	AGGGGTTTTGACATTCCATAACCTATTTAGAAATAAATAGAATTTAAGTATGGTAAC	Bacteria;OD1	8	AGGGTTTGACATTCCATAACCTATTTATAAATAAATAGAATTTAAGTATGGTAAC	Bacteria;Bacteroidetes;Flavobacteria;Flavobacteriales;Flavobacteriaceae	5	AGGGCTTAAATGCAGTCCGACAGCTTTAGAGATAGAGTTTTCTTCGGACGGATTGCA	Bacteria;Proteobacteria;Gammaproteobacteria	6	TGGCCTTGACATCCTGCGAACTTTCTAGGGATAGATTGGTGCCTTCGGGAACGCAGAGAC	Bacteria;Cyanobacteria;True Cyanobacteria	7	AGGGTTTGACATCCTGCGAATCTCTTGGAAACAGGAGGGTGCCTTCGGGAACGCAGTGAC
Bacteria;Nitrospira;Nitrospira;Nitrospirales;Nitrospiraceae;Nitrospira	13	CAGGTTGGACATGCTCGTGGAAAAGCTTGAAAGAGTAAAGACCCCTTCGGGGGGCGAGCTC	Bacteria;Proteobacteria	7	TACCCTTGACATCCTAAGAAGACGAAAGAGATTTTGTTGTGCCTTCGGGAACTTAGAGAC	Bacteria;Proteobacteria;Alphaproteobacteria;Rhodobacterales;Rhodobacteraceae;Ahrensia	7	AGCCCTTGACATACCGATCGCGGTTTCCGGAGACGGATTCCTTCAGTTAGGCTGGATCGGATAC	Bacteria;Bacteroidetes;Flavobacteria;Flavobacteriales;Flavobacteriaceae	10	AAAACTTAAATGTAGAACGACAGGAGCAGAGATGCTTTTTTCTTCGGACGCTCTACA	Bacteria;OP11	8	AGGGTTTGACATCCATAACCTATTTAGAAATAAATAGAATTTAAGTATGGTAAC	Bacteria;Bacteroidetes;Sphingobacteria;Sphingobacteriales	5	TGGGCTAGAATGTGATTGCCAGACTCAGAGATGGGTCGTTCTTCGGACATGAAACA	Bacteria;Proteobacteria;Gammaproteobacteria	6	TGGCCTTGACATCGTGCGAATCTTTTAGAGATAGAAGAGTACCTTCGGGAGCGCATGGAC	Bacteria;Cyanobacteria;True Cyanobacteria	7	AGGGTTTGACATCCTGCGGATCTCTTGGAAACAGGAGAGTGCCTTCGGGAACGCAGTGAC
Bacteria;Proteobacteria;Gammaproteobacteria	13	AGGGCTTGACATCCAGCAAACTCTCCAGAGATGGAGAGGTGCCTTCGGGAATGCTGTGAC	Bacteria;Proteobacteria;Alphaproteobacteria	7	AACACTTGACATGTTCGTCGCGACTTTAAGAGATTAGAGTTTTCGGTTCGGCCGGACGAAACAC	Bacteria;Proteobacteria;Alphaproteobacteria;Rhodobacterales;Rhodobacteraceae;Sulfitobacter	7	AACCCTTGACATCCTGTGCTAACCCGAGAGATCGGGCGTCCACTTCGGTGGCGCAGTGAC	Bacteria;Bacteroidetes;Flavobacteria;Flavobacteriales;Flavobacteriaceae;Muricauda	10	AGGGCTTAAATGTAGGTTGCATGGGGCAGAGACGCCCCTTTCTTCGGACCACCTACA	Bacteria;OP11	8	AGGGTTTGACATTCCATAACCTATTTAGAATAATAGAATTTAAGTATGGTAAC	Bacteria;Chlorobi	5	TGGGCTTGAAAAGCTGTGGACCGGGTATGAAAGTACCCTTCTCTTCGGAGCCGCAGTAC	Bacteria;Proteobacteria;Gammaproteobacteria	6	TGGCCTTGACATCGTGCGAATCTTTTAGAGATAGAAGAGTGCCCTCGGGAGCGCATGGAC	Bacteria;Proteobacteria;Alphaproteobacteria	7	AACACTTGACATGTTCGTCGCGAGACTAAGAGATTAGTTTCTTCAGTTCGGCTGGCGAAACAC
Bacteria	12	AGGGTTTGACATTCCATAACCCTATTTTAGAAATAAATAGAATTTAAGTATGGTAAC	Bacteria;Proteobacteria;Alphaproteobacteria	7	AACACTTGACATGTTCGTCGCGACTTTGAGAGATCAAAGTTTTCGGTTCGGCCGGACGAAACAC	Bacteria;Proteobacteria;Alphaproteobacteria;Rhodospirillales	7	AACCCTTGACATGGGGAGTATGGTTTCCAGAGATGGATTCCTTCAGTTCGGCTGGCTCCCACAC	Bacteria;Bacteroidetes;Sphingobacteria;Sphingobacteriales;Saprospiraceae;Lewinella	10	TGGGCTCGAACGCTACTGGACGATGCCCCGAAAGGGGGTCTCTCTTCGGAGCTAGTAGTG	Bacteria;Proteobacteria	8	TGGGTTTGACATTCCATAACCTATTTAGAAATAAATAGAATTTAAGTATGGTAAC	Bacteria;Nitrospira;Nitrospira;Nitrospirales;Nitrospiraceae;Nitrospira	5	CAGGTTGGACATGCAGGTAGTAAGAACCTGAAAGGGGGATGAGCCCGTAAGGGCAGCCTGCTC	Bacteria;Proteobacteria;Gammaproteobacteria	6	TGGCCTTGACATCGTGCGAATCTTTTAGAGATAGAAGAGTGCCTTCAGGAGCGCATGGAC	Bacteria;Proteobacteria;Alphaproteobacteria	7	AACGCTTGACATGTTCGTCGCGAGACTAAGAGATTAGTCTCTTCAGTTAGGCTGGACGAAACAC
Bacteria;Acidobacteria;Acidobacteria;Acidobacteriales;Acidobacteriaceae;Gp6	12	CGGGCTTGAAGTGCGAGTGACCATCGGCGAAAGCCGACTTCCGCAAGGACACTCGTAG	Bacteria;Proteobacteria;Alphaproteobacteria	7	AACGCTTGACATGTTCGTCGCGACTCTAAGAGATTAGAGTCTTCGGTTCGGCCGGACGAAACAC	Bacteria;Proteobacteria;Alphaproteobacteria;Rhodospirillales	7	AGCCCTTGACATGGGGGTCGCGGGCCTGAGAGATCGGGCCTTTCAGTTCGGCTGGACCCCACAC	Bacteria;Cyanobacteria	10	AGGGCTTGACATCCCGCGAATTCCCCGGAAACAGGGAAGTGCCTCAGGGAACGCGGTGAC	Bacteria;Proteobacteria;Alphaproteobacteria	8	AGCCCTTGACATCCCGGTCGCGGGGAGTGGAGACACACCCTTTCAGTTCGGCTGGACCGGAGAC	Bacteria;Proteobacteria	5	TGGCCTTGACATCCTGCGAACCTTCTAGAGATAGGAGGGTGCCCTTCGGGGAGCGCAGAGAC	Bacteria;Proteobacteria;Gammaproteobacteria	6	TGGCCTTGACATCGTGCGAATCTTTTAGAGATAGAAGAGTGCCTTCGGGAACGCATAGAC	Bacteria;Proteobacteria;Alphaproteobacteria	7	AATCCTTGACATATGAAAAACCAGAGTGTTTACTTGCTCTGTTTCTTTTATAC
Bacteria;Actinobacteria;Actinobacteria;Actinomycetales	12	TGGGCTTGACATATAGAGGATCGCTACAGAGATGTGGTTTCCCTTGTGGCTTCTATAC	Bacteria;Proteobacteria;Alphaproteobacteria	7	AGCCCTTGACATGGGGGTCGCGGATTAGAGAGATCTTTTCCTTCAGTTCGGCTGGACCCCGCAC	Bacteria;Proteobacteria;Alphaproteobacteria;Rhodospirillales	7	AGCCCTTGACATGGGGGTTATGGGTCTTGGAGACAGGACCCTTCAGTTCGGCTGGGCCCCGCAC	Bacteria;Firmicutes	10	AGGGTTTTACATTCCATAACCTATTTAGAAATAAATAGAATTTAAGTATGGTAAC	Bacteria;Proteobacteria;Alphaproteobacteria;Rhizobiales;Methylobacteriaceae;Methylobacterium	8	ATCCCTTGACATGTCGTGCCATCCGGAGAGATCCGGGGTTCCCTTCGGGGACGCGAACAC	Bacteria;Proteobacteria;Alphaproteobacteria	5	AGCCCTTGACATACCAAGTATGATTACCGGAGACGGTTTTTCTTCAGTTCGGCTGGCTTGGATAC	Bacteria;Proteobacteria;Gammaproteobacteria	6	TGGCCTTGACATCGTGCGAATCTTTTAGAGATAGAAGAGTGCCTTCGGGAGCGCGTGGAC	Bacteria;Proteobacteria;Alphaproteobacteria	7	AGCCCTTGACATCCCGGTCGCGGTTATCAGAGATGATTTCCTTCAGTTCGGCTGGACCGGTGAC
Bacteria;Firmicutes;Clostridia;Clostridiales	12	AGGGCTTGACATCCCTATGAATGTACTGGAGACAGTATAGCTCTTCGGAGCATAGGAGAC	Bacteria;Proteobacteria;Alphaproteobacteria	7	AGCTCTTGACATGTGGAGTCTGATTACCGGAGATCGGTTTTCTTCAGTTCGGCTGGCTCCAACAC	Bacteria;Proteobacteria;Alphaproteobacteria;Rhodospirillales	7	AGCCCTTGACATGGGGGTTATGGTTCCGAGAGATCGGATCCTTCAGTTCGGCTGGGCCCCGCAC	Bacteria;OP11	10	AGAGTTTGACATTCCATAACCTATTTAGAAATAAATAGAATTTAAGTATGGTAAC	Bacteria;Proteobacteria;Alphaproteobacteria;Rhodobacterales;Rhodobacteraceae	8	AACCCTTGACATCCTGGGACCGCCAGAGAGATCTGGTTTCCACTTCGGTGGCTCAGTGAC	Bacteria;Proteobacteria;Alphaproteobacteria	5	AGCCCTTGACATGCCAAGTATGATTACCGGAGACGGTTTTCTTCAGTTCGGCTGGCTTGGATAC	Bacteria;Proteobacteria;Gammaproteobacteria	6	TGGCCTTGACATCGTGCGAATCTTTTAGAGATAGAAGAGTGCCTTCGGTAGCGCATGGAC	Bacteria;Proteobacteria;Alphaproteobacteria	7	AGCCCTTGACATGGGTAGTATGGATTTTGGAGACAATTTCCTTCAGTTCGGCTGGCTACCACAC
Bacteria;Proteobacteria;Alphaproteobacteria	12	AGCCCTTGACATGGGGGTCGCGGGTCCGAGAGATCGGATCTTTCAGTTCGGCTGGACCCCGCAC	Bacteria;Proteobacteria;Alphaproteobacteria;Rhizobiales;Methylobacteriaceae;Methylobacterium	7	ATCCCTTGACATGTCGTGCCATCCGGAGAGATCCGGGGTTCCCTTCGGGGACGCGAACAC	Bacteria;Proteobacteria;Gammaproteobacteria	7	AGGCCTTGACATCCTGTGAACTTTCTAGAGATAGATTGGTGCCTTCGGGAATACAGTGAC	Bacteria;Proteobacteria;Alphaproteobacteria;Rhizobiales	10	AACCCTTGACATGGATAGTTTGAATACCGGAGACGGTTTTCTTCAGTTCGGCTGGCTATCACAC	Bacteria;Proteobacteria;Alphaproteobacteria;Rhodobacterales;Rhodobacteraceae	8	AGCTCTTGACATTCACTGACGGACTCTGGAGACAGATTCCTCCCTTCGGGGCAGTGGGAC	Bacteria;Proteobacteria;Alphaproteobacteria	5	GACCCTTGACATCCTGATCGCGGTTACCAGAGATGGTTTCCTTCAGTTCGGCTGGATCAGTGAC	Bacteria;Proteobacteria;Gammaproteobacteria	6	TGGCCTTGACATCGTGCGAATCTTTTAGAGATAGAAGAGTGCCTTTCGGGAGCGCATGGAC	Bacteria;Proteobacteria;Alphaproteobacteria;Rhodobacterales;Rhodobacteraceae	7	AACCCTTGACATCCTGTGCTACATCCAGAGATGGATGGTTCCCTTCGGGAACGCAGTGAC
Bacteria;Proteobacteria;Betaproteobacteria;Burkholderiales;Alcaligenaceae;Taylorella;equigenitalis	12	AACCCTTGACATGTTTTTTGGAAACCTTGTTGTAATAGCAAGACTCGCAATTCAC	Bacteria;Proteobacteria;Alphaproteobacteria;Rhodobacterales;Rhodobacteraceae	7	AACCCTTGACATAGATATCGTACTTTCCAGAGATGGATCGGTCAGTTCGGCTGGATATCATAC	Bacteria;Proteobacteria;Gammaproteobacteria	7	AGGCCTTGACATCCTTGGAATCTTTGAGAGATCAGAGAGTGCCTTCGGGAATCAAGAGAC	Bacteria;Proteobacteria;Alphaproteobacteria;Rhizobiales;Hyphomicrobiaceae;Filomicrobium	10	AGCTCTTGACATTCACTGACCGTTTCCAGAGATGGATTCATCCTAGCAATAGGCAGTGGGAC	Bacteria;Proteobacteria;Alphaproteobacteria;Rhodobacterales;Rhodobacteraceae	8	TACCCTTGACATCCTGATCGCGGATTTCAGAGATGATTTCCTTCAGTTCGGCTGGATCAGTGAC	Bacteria;Proteobacteria;Alphaproteobacteria;Kordiimonadales;Kordiimonadaceae;Kordiimonas	5	AGCCCTTGACATACCGATCGCGATTTCCGGAGACGGATTTCTTCAGTTCGGCTGGATCGGATAC	Bacteria;Proteobacteria;Gammaproteobacteria;Enterobacteriales;Enterobacteriaceae	6	TACTCTTGACATCCAGAGAACTTAGCAGAGATGCTTTGGTGCCTTCGGGAACTCTGAGAC	Bacteria;Proteobacteria;Alphaproteobacteria;Rhodobacterales;Rhodobacteraceae	7	AACCCTTGACATCCTGTGCTACATTCAGAGATGAATGGTTCCCTTCGGGACGCAGTGAC
Bacteria;Proteobacteria;Betaproteobacteria;Burkholderiales;Burkholderiaceae;Ralstonia	12	TACCCTTGACATGCCACTAACGAAGCAGAGATGCATTAGGTGCTCGAAAGAGAAAGTGGACAC	Bacteria;Proteobacteria;Alphaproteobacteria;Rhodospirillales	7	AGCCCTTGACATCCCGGTCGCGCGGATCAGAGATGGACCGCTTCAGTTCGGCTGGACCGGTGAC	Bacteria;Proteobacteria;Gammaproteobacteria	7	AGGCCTTGACATCCTTGGAATCTTTGAGAGATCAGAGAGTGCCTTCGGGAATCAAGTGAC	Bacteria;Proteobacteria;Deltaproteobacteria;Desulfobacterales;Desulfobacteraceae	10	TGGATTTGACATCTCGGGAATCTTTTCGAAAGTTTAGAGTGCCCTTCGGGGAGCCCGATGAC	Bacteria;Proteobacteria;Alphaproteobacteria;Rhodobacterales;Rhodobacteraceae;Roseovarius	8	AGTCCTTGACATGGATATCGCCGACGCAGAGATGCGTCTTTCAGTTCGGCTGGATATCGCAC	Bacteria;Proteobacteria;Alphaproteobacteria;Rhodobacterales;Rhodobacteraceae	5	TACCCTTGACATCCTCAACGCGATTTCCAGAGATGGATTTCTTCAGTTCGGCTGGTTGAGTGAC	Bacteria;Proteobacteria;Gammaproteobacteria;Enterobacteriales;Enterobacteriaceae	6	TGGTCTTGACATCCACGGAAGTTTTCAGAGATGAGAATGTGCCTTCGGGAACCGTGAGAC	Bacteria;Proteobacteria;Alphaproteobacteria;Rhodospirillales	7	AGTCCTTGACATGGGGAGTATGGTTTCCGGAGACGGATTCCTTCAGTTCGGCTGGCTCCCACAC
Bacteria;Proteobacteria;Gammaproteobacteria	12	AGGTCTTGACATCCTGTAAACCTTTTAGAGATAGAAGGGTGCCTTCGGGAATACAGAGAC	Bacteria;Proteobacteria;Alphaproteobacteria;Rickettsiales;Rickettsiaceae;Rickettsia	7	AACCCTTGACATGGTGGTCGCGAGAGACAGAGATGACTCTCTTCAGTTCGGCTGGACCACACAC	Bacteria;Proteobacteria;Gammaproteobacteria	7	AGGTCTTGACATCCTGTGAACCTTTTAGAGATAGAAGGGTGCCTTCGGGAATACAGAGAC	Bacteria;Proteobacteria;Deltaproteobacteria;Myxococcales	10	TGGGTTAAATCCACCAGAATTCCGCAGAGACGTGGAAGTGCCCTTCGGGGAATTGGTGAGA	Bacteria;Proteobacteria;Alphaproteobacteria;Rhodospirillales;Rhodospirillaceae;Inquilinus	8	AGCTCTTGACTTGGGATGTTTGGGCAGCGGAGACGCTGTTCTTCAGTTCGGCTGGCGTCCACAC	Bacteria;Proteobacteria;Alphaproteobacteria;Rhodobacterales;Rhodobacteraceae	5	TACCCTTGACATGCCCGGTGTGGTTGGTGGAGACACCTTCCTTTCTTCGGAGCCGGTGCAC	Bacteria;Proteobacteria;Gammaproteobacteria;Methylococcales;Crenotrichaceae	6	CAGGCTCGAACGCTACCTGACAGCCCTTGAAAGAGGGTTTCCTTCGGGTGGGTAGCG	Bacteria;Proteobacteria;Alphaproteobacteria;Rickettsiales;SAR11	7	AACACTTGACATGTTCGTCGCGACTTTAAGAGATTAAAGTTTTCGGTTCGGCCGGACGAGACAC
Bacteria;Proteobacteria;Gammaproteobacteria;Chromatiales;Ectothiorhodospiraceae	12	TGCCCTTGACATCCTCGGAATCGATCAGAGATGAACGAGTGCCTTCGGGAACCGAGAGAC	Bacteria;Proteobacteria;Alphaproteobacteria;Sphingomonadales;Sphingomonadaceae;Sphingomonas	7	AGCGTTTGACATGTCCGGACGATTTCCAGAGATGGATCTCTTCCCTTCGGGGACTGGAACAC	Bacteria;Proteobacteria;Gammaproteobacteria;Chromatiales	7	TGGCCTTGACATCCTCAGAACTTGTTAGAGATAACTTGGTGCCTTCGGGAATTGAGTGAC	Bacteria;Proteobacteria;Deltaproteobacteria;Myxococcales;Nannocystaceae	10	TGGGTTAAATCCTTCGGAATCCGGCCGAAACGCTGGAGTGCCCTTCGGGGAATCGAAGCGA	Bacteria;Proteobacteria;Betaproteobacteria;Burkholderiales;Alcaligenaceae	8	TACCCTTGACATGTCTGGAATGCCGAAGAGATTTGGCAGTGCTCGCAAGAGAACCGGAACAC	Bacteria;Proteobacteria;Alphaproteobacteria;Rhodospirillales	5	AACCCTTGACATGTGAGGTATGATTACCAGAGATGGTTTCTTCAGTTCGGCTGGCCTCAACAC	Bacteria;Proteobacteria;Gammaproteobacteria;Oceanospirillales	6	TGGCCTTGACATCGTGCGAATCTTTTAGAGATAGGAGAGTGCCTTCGGGAGCGCATGGAC	Bacteria;Verrucomicrobia;Verrucomicrobiae;Verrucomicrobiales	7	TGGCCTTGACATGTAGTGGCCCGGGTGCGAAATCACCCTTTTCTTCGGAACTGCTACAC
Bacteria;Proteobacteria;Gammaproteobacteria;Enterobacteriales;Enterobacteriaceae;Klebsiella	12	TGGTCTTGACATCCACAGAACTTAGCAGAGATGCTTTGGTGCCTTCGGGAACTGTGAGAC	Bacteria;Proteobacteria;Betaproteobacteria;Neisseriales;Neisseriaceae	7	TGGCCTTGACATCGTGCGTAATCTTTTAGAGATAGAAGAGTGCCTTCGGGAGCGCATGGAC	Bacteria;Proteobacteria;Gammaproteobacteria;Xanthomonadales;Xanthomonadaceae;Stenotrophomonas	7	AGAATTTGACATTGAATCTTCATTTTTTTGAAAAAAGAAATGGCATTGGGCCTTCGGCCCAAAGGGATTCAAC	Bacteria;Verrucomicrobia;Opitutae;Opitutales;Opitutaceae;Opitutus	10	TAGGCTTGACATGGAATGGACCGGCTGTGAAAGCAGCCTTCTCTTCGGAGCCGTTTCAC	Bacteria;Proteobacteria;Betaproteobacteria;Rhodocyclales;Rhodocyclaceae	8	TACCCTTGACATGCCAGGAACTTGCCAGAGATGGCTTGGTGCCCGAAAGGGAGCCTGGACAC	Bacteria;Proteobacteria;Alphaproteobacteria;Rhodospirillales	5	AACCCTTGACATGTGAGGTATGATTACCAGAGATGGTTTTTCTTCAGTTCGGCTGGCCTCAACAC	Bacteria;Proteobacteria;Gammaproteobacteria;Pseudomonadales;Pseudomonadaceae;Pseudomonas	6	TGGCCTTGACATCCTGCGAACCTTCTAGAGATAGGAGGATGCCTTCGGGAACGCAGAGAC	Bacteria	6	CAGTCTAGAAGTCATAGGAACCCGACAGAAACGTTGGGGTGCCCTTTTCGGGAATCTATGTGAC
Bacteria;Spirochaetes;Spirochaetes;Spirochaetales;Spirochaetaceae;Spirochaeta	12	AGGGTTTGACATATACCGGAAGTCGTAAGAGATTACGGCGCCCTTCGGGGCTGGTATAC	Bacteria;Proteobacteria;Betaproteobacteria;Neisseriales;Neisseriaceae	7	TGGCCTTGACATTGTGCGAATCTTTTAGAGATAGAAGAGTGCCTTCGGGAGCGCATGGAC	Bacteria;Verrucomicrobia;Opitutae;Opitutales;Opitutaceae;Opitutus	7	TGGTCTTGACATGTATTGGACGATTTCCAGAGATGGATTTCTCTCTTCGGAGCCGATACAC	Bacteria;Bacteroidetes;Flavobacteria;Flavobacteriales;Flavobacteriaceae	9	AGGGCTTAAATGTATTGTGACAGGGGTGGAAACACCTTTTTCTTCGGACACATTACA	Bacteria;Proteobacteria;Gammaproteobacteria	8	TGCCCTTGACATACAGTGAACTTTCCAGAGATGGATTGGTGCCTTCGGGAACACTGATAC	Bacteria;Proteobacteria;Alphaproteobacteria;Rhodospirillales	5	AGCCCTTGACATGGGGAGTATGGGCCTGAGAGATCGGGTCCTTCAGTTCGGCTGGCTCCCGCAC	Bacteria;Proteobacteria;Gammaproteobacteria;Vibrionales;Vibrionaceae;Enterovibrio	6	TACTCTTGACATCCACAGAATCCGAAAGAGATTTCGGAGTGCCTTCGGGAACTGTGAGAC	Bacteria	6	TAGATTTGACATGTTAAAGAAAGCCTCGTGAAAGCGAGGGCCTTTTTAAGTTTACTTAAAAACTTTTTCAC
Bacteria	11	GGGGTTTGACATTACACGGCTATCCCGCGAAATCGGGAGTTCCTTCGGGACCGTGTAAC	Bacteria;Proteobacteria;Deltaproteobacteria	7	CGGGCTTGACATCGAGGGAAAGCCCTTAGAAATAAGGGCCCTCATCTTCGGATGACCCAAAGAC	Bacteria	6	AACCCTTGACATGTTTTTGGAAACCTTGCTGTAATAGCAAGACTTGCACCTCAC	Bacteria;Bacteroidetes;Sphingobacteria;Sphingobacteriales	9	TGGGCTAGAATGCCTTTGCACGTTTCAGAGATGAGACATTCCTTCGGGACGAAGAGCA	Bacteria;Proteobacteria;Gammaproteobacteria;Alteromonadales;Moritellaceae;Moritella	8	AGGGTTTGACATTCCATAACCTATTTAGAAATAAATAGAATTTAAGTATGGTAACAA	Bacteria;Proteobacteria;Alphaproteobacteria;Rhodospirillales	5	AGCTCTTGACATCCCGGTTTGGGGTCTTGGAGACGAGACCTTTCAGTTCGGCTGGGCCGGAGAC	Bacteria	5	AATTTTTGACATAGGAAAAGTATTTTTGTTATTAAAAATCTCTTTTTTTCTAC	Bacteria	6	TGGGCTTGACATATTCATGAAAGTTTTGTGAAAGCAAAATCCTCAGAGACTTCGGTCAATGACATGTTTAC
Bacteria;Bacteroidetes;Flavobacteria;Flavobacteriales;Flavobacteriaceae;Psychroserpens;burtonensis	11	AGGGCTTAAATGGAAGTTGCATAGTTTTAATCGACTATTTCTTCGGACACTTTCA	Bacteria;Proteobacteria;Gammaproteobacteria	7	ACCCCTTGACATCCTCGGAACTGCCTGGAGACAGGCAGGTGCCTTCGGGAACCGAGTGAC	Bacteria	6	AGGGCTTGACATCCGCAGAATTCTCTAGAGATAGAGAAGTGCCTTCGGGAACTGCGAGAC	Bacteria;Bacteroidetes;Sphingobacteria;Sphingobacteriales	9	TGGGCTAGAATGTGATTGCCATCCCCCAGAGATGGGGGAGTTCTTCGGACATGAAACA	Bacteria;Bacteroidetes	7	AAGGCTTAAATGTAGATTGACGTACTGAGAGATCGGTATTTCTTCGGACAATTTACA	Bacteria;Proteobacteria;Alphaproteobacteria;Rhodospirillales;Rhodospirillaceae;Inquilinus	5	AGCTCTTGACTTGGGATGTTTGGGCAGCGGAGACGCTGTTCTTCAGTTCGGCTGGCGTCCACAC	Bacteria;Actinobacteria;Actinobacteria;Actinomycetales;Microbacteriaceae;Cryobacterium	5	CAGGCTCGAAGTGTAGTGGACAACTCCTGAAAAGGAGCTTCTCGTGAGAGTCGCTATAT	Bacteria;Bacteroidetes;Flavobacteria;Flavobacteriales	6	AGGGTTTAAATGCAGAACGACAGGGGTGGAAACACCCCTTCTTCGGACGGACTGCA
Bacteria;Chloroflexi;Chloroflexi;Chloroflexales	11	CAGGTTTGACATGTGGCTGCAAGCGCACAGAAATGTGTGACCTTCGAGGGTGCTACAC	Bacteria;Proteobacteria;Gammaproteobacteria	7	TGGCCTTGACATCCTGCGAACCTTCTAGAGATAGGAGGGTGCCTTCGGGAGCGCATGGAC	Bacteria;Acidobacteria;Acidobacteria;Acidobacteriales;Acidobacteriaceae;Gp10	6	TGGGCTTGAACTGTAGCGGACCGCCTGAGAAACCAGGTTTGCCCTTCGGGGCCTGCTATGG	Bacteria;Cyanobacteria;True Cyanobacteria;Oscillatoriales;Unassigned;Leptolyngbya	9	AGGGCTTGACATGTCGCGAATCCCGGTGAAAGCTGGGAGTGCCTTAGGGAGCGCGAACAC	Bacteria;Bacteroidetes;Flavobacteria;Flavobacteriales	7	AGGGTTTAACATTCCATAACCTATTTAGAAATAAATAGAATTTAAGTATGGTAAC	Bacteria;Proteobacteria;Betaproteobacteria;Burkholderiales;Burkholderiaceae;Ralstonia	5	TACCCTTGACATGCCACTAACGAAGCAGAGATGCATTAGGTGCTCGAAAGAGAAAGTGGACAC	Bacteria;Actinobacteria;Actinobacteria;Actinomycetales;Mycobacteriaceae	5	TGGGTTTGACATGCACAGGACGTGTCTAGAGATAGGCATTCCCTTGTGGCCTGTGTGC	Bacteria;Bacteroidetes;Flavobacteria;Flavobacteriales	6	AGGGTTTAAATGTAGAATGACCGGGGTGGAAACACCCCTTTCTTCGGACAGACTACA
Bacteria;Deferribacteres;Deferribacteres;Deferribacterales;Unassigned;Caldithrix	11	GGGGTTTGACATAGCCTGGACCTCCCGCGAAATCGGGATTTCCTTCGGGACTGGGTTAC	Bacteria;Proteobacteria;Gammaproteobacteria	7	TGGCCTTGACATCGTGCGAATCTTTTAGAGATAGAAGAGTGCCTTCGGGAGCGCAGAGAC	Bacteria;Bacteroidetes;Sphingobacteria;Sphingobacteriales	6	TGGGCTAGAATGTGAGCGCAATTCCCAGAGATGGGAAGTTCTTCGGACGTGAAACA	Bacteria;Deinococcus-Thermus;Deinococci;Deinococcales;Deinococcaceae;Deinococcus	9	AGGGATTGACATCCTACGAACTTCCCTGAGAGGGGAAGGTGCCTTCGGGAGCGTAGAGAC	Bacteria;Bacteroidetes;Flavobacteria;Flavobacteriales	7	AGGGTTTGATATTCCATAACCTATTTAGAAATAAATAGAATTTAAGTATGGTAAC	Bacteria;Proteobacteria;Deltaproteobacteria	5	TGGATTTGACATCTACGGAATCTCTTCGAAAGTTGAGAGTGCCTTCGGGAACCGTAAGAC	Bacteria;Bacteroidetes	5	TAGGTTACAATGCCTCTGCATAGAGCAGAAATGCTATTTTCCCTCGGGACTGAGTGCA	Bacteria;Bacteroidetes;Flavobacteria;Flavobacteriales;Flavobacteriaceae	6	AGGGCTTAAATGGAAAATGACAGGGGCAGAGACGCCCCCTTCTTCGGACATTTTTCA
Bacteria;Proteobacteria;Alphaproteobacteria;Rhizobiales;Hyphomicrobiaceae;Rhodoplanes	11	AGCCTTTGACATACCCGTCGCGAGGACCGGAGACGGACCTCTTCAGTGCGGCTGGACGGGATAC	Bacteria;Proteobacteria;Gammaproteobacteria	7	TGGCCTTGACATCGTGCGAATCTTTTAGAGATAGAAGAGTGCCTTCGGTAGCGCATGGAC	Bacteria;Cyanobacteria	6	AGGACTTGACATGTCGCGAATTCAGGGGAAACTCAGAAGTGCCTTCGGGAGCGCGAACAC	Bacteria;Firmicutes	9	AGGGTTTGACTATTCCATAACCTATTTAGAAATAAATAGAATTTAAGTATGGTAAC	Bacteria;Bacteroidetes;Flavobacteria;Flavobacteriales;Flavobacteriaceae	7	AGGGCTTAAATGCAGTCTGCATAGGGTAGAGATACCCTTTTCTTCGGACCGATTGCA	Bacteria;Proteobacteria;Deltaproteobacteria	5	TGGGCTTGACATCCAGGGAATCTCCCTGAAAGGGGAGAGTGCCTTCGGGAACCCTGAGAC	Bacteria;Bacteroidetes;Flavobacteria;Flavobacteriales;Flavobacteriaceae;Lutibacter	5	AGGGCTTAAATGTAGGATGCATTAGGTAGAGATACTTATTTCTTCGGACTTCTTACA	Bacteria;Bacteroidetes;Flavobacteria;Flavobacteriales;Flavobacteriaceae;Winogradskyella	6	AGGGCTTAAATGTAGATTGCATTAGCTAGAGATAGCTATTTCTTCGGACTATCTACA
Bacteria;Proteobacteria;Alphaproteobacteria;Rhodobacterales;Rhodobacteraceae	11	AACCCTTGACATCCTGTGCTACATCCAGAGATGGATGGTTCCTTTCGGGGACGCAGTGAC	Bacteria;Proteobacteria;Gammaproteobacteria	7	TGGCCTTGACATCGTGCGGATCTTTTAGAGATAGAAGAGTGCCTTCGGGAGCGCATGGAC	Bacteria;OP11	6	AGGGTTTGACATTCCATAAATCTATATAGAAATAAATAGAACTAAATATGGTAAC	Bacteria;OD1	9	AGGGTTTGACATTCCATAAACCTATTTAGAAATAAATAGAATTTAAGTATGGTAAC	Bacteria;Bacteroidetes;Flavobacteria;Flavobacteriales;Flavobacteriaceae;Muricauda	7	AGGGCTTAAATGCAGGCTGCATGGGGTGGAGACACCCCTTTCTTCGGACCGCCTGCA	Bacteria;Proteobacteria;Deltaproteobacteria	5	TGGGCTTGACATCTACGGAACCTCCTGGAAACAGGAGGGTGCCTTCGGGAACCGTAAGAC	Bacteria;Bacteroidetes;Sphingobacteria;Sphingobacteriales;Flammeovirgaceae;Persicobacter;diffluens	5	TGGGCTCGAATGTTAGCGACGTATCCAGAGATGGATATTTCTTCGGACGCGAAACA	Bacteria;Cyanobacteria	6	CAGGCTTGACATCTCTGGAATCCCTTGGAAACTTGGGAGTGCCATCTCACGATGGAACCGGATGAC
Bacteria;Proteobacteria;Deltaproteobacteria	11	TGGGTTTGACATCTGACGAACCTCTGCGAAACCAGAGGGTGCCCTTCGGGGAATGTCAAGAC	Bacteria;Proteobacteria;Gammaproteobacteria;Methylococcales;Crenotrichaceae	7	CAGGCTCGAACACTACCGGACAGCCCCTGAAAGGGGGTCTCCTTCGGGCTGGTAGTG	Bacteria;Planctomycetes;Planctomycetacia;Planctomycetales;Planctomycetaceae	6	CAGGCCTTGACATAGTTGGATGCTGCCGGTGAAAGTCGGTTAGTTGCCTTCGGGTGAAACTTCTAC	Bacteria;OD1	9	AGGGTTTGACATTCCATAAACCTATTTTAGAAATAAATAGAATTTAAGTATGGTAAC	Bacteria;Bacteroidetes;Sphingobacteria;Sphingobacteriales	7	TGGCTAGAATGTGATCGGCGTCCCGGGAGACCGGGATTTCTTCGGACGTGAAACA	Bacteria;Proteobacteria;Deltaproteobacteria	5	TGGGCTTGACATCTAGGGAAGCTCCTGGAAACAGGAGTGTGCCTTCGGGAACCCTAAGAC	Bacteria;Bacteroidetes;Sphingobacteria;Sphingobacteriales;Flammeovirgaceae;Roseivirga	5	TGGGCTCGAATGGTACCGGAATTATTCAGAAATGGATAAGTTTTCGGACCGGTATCA	Bacteria;Cyanobacteria;True Cyanobacteria	6	AGGGTTTGACATCCTGCAATCTCTTGGAAACAGGAGAGTGCCTTCGGGAACGCAGTGAC
Bacteria;Proteobacteria;Gammaproteobacteria	11	AAGCCTTGACATCTAGCGAACTTTCCAGAGATGGATTGGTGCCTTCGGGAACGCTAAGAC	Bacteria;Proteobacteria;Gammaproteobacteria;Oceanospirillales	7	AACCCTTGACATCCAGTGGAAGTTTTAGAGATAAAACTGTGCCTTTGGGAACACTGTGAC	Bacteria;Proteobacteria;Alphaproteobacteria	6	AGCCCTTGACATGGTGATTACGGTTCCGAGAGATCGGTTCTTTCCTTCGGGAGATCATCAC	Bacteria;OP11	9	AGGGTTTGACATTCCATAACCATTTTGAAATAAATAGAATTTAAGTATGGTAAC	Bacteria;Bacteroidetes;Sphingobacteria;Sphingobacteriales	7	TGGGCTAGAATGTGAATGCTATCCCGAGAGATCGGGAGTTCTTCGGACATGAAACA	Bacteria;Proteobacteria;Deltaproteobacteria	5	TGGGCTTGACATCTGGAGAAGCTCCCTGAAAAGGGAGTGTGCCTTCGGGAACTCCAAGAC	Bacteria;Cyanobacteria	5	AGGGCTTGACATCCCGCGAATCTTTTGGAAACGAGAGAGTGCCTTCGGGAACGCGGAGAC	Bacteria;Cyanobacteria;True Cyanobacteria	6	AGGGTTTGACATCCTGCGAATCTCTTGGAAACAGGAGAGTGCCCTCGGGAACGCAGTGAC
Bacteria;Proteobacteria;Gammaproteobacteria	11	AGGTCTTGACATCCCCGGAACTGGCTAGAAATAGCCGGGTGCCTTCGGGAATCGGGTGAC	Bacteria;Proteobacteria;Gammaproteobacteria;Pseudomonadales;Pseudomonadaceae;Pseudomonas	7	TGGCCTTGACATCCTGCGAACCTTCTAGAGATAGGAGGGTGCCTTCGGGGAGCGCAGAGAC	Bacteria;Proteobacteria;Alphaproteobacteria	6	AGCCCTTGACATGTGGAGTCTGATTACCGGAGACGGTTCTCTTCAGTTCGGCTGGCTCCAACAC	Bacteria;OP11	9	AGGGTTTGACATTCCATAACCTATTTAGAAATAAATAGAAATTTAAGTATGGTAAC	Bacteria;Bacteroidetes;Sphingobacteria;Sphingobacteriales	7	TGGGCTAGAATGTGATCGGCGTCCCGGGAGACCGGGATTTCTTCGGACGTGAAAC	Bacteria;Proteobacteria;Deltaproteobacteria;Myxococcales;Nannocystaceae	5	TGGGTTAAATCCGCGAGAACTCGGCCGAAAAGCTGAGGTGCCCTTCGGGGAATTCGTGAGA	Bacteria;Cyanobacteria;True Cyanobacteria	5	AGGGTTTGACATCCTGCGAACCTCTTGGAAACGAGAGGGTGCCTTCGGGAACGCAGTGAC	Bacteria;Cyanobacteria;True Cyanobacteria	6	AGGGTTTGACATCCTGCGAATTCTCTTGGAAACAGGAGAGTGCCTTCGGGAACGCAGTGAC
Bacteria;Proteobacteria;Gammaproteobacteria;Chromatiales;Ectothiorhodospiraceae	11	TGCCCTTGACATCCTCGGAACCGGTCAGAGATGACCGGGTGCCTTCGGGAACCGAGAGAC	Bacteria	6	TGGGCTTGACATCATGACGAAACCTCCTGGAAACAGGAGGCCTCCTTCGGGACGGCATGAC	Bacteria;Proteobacteria;Alphaproteobacteria	6	AGCCCTTGACATGTGGAGTCTGATTACCGGAGACGGTTTTCTTCAGTTCGGCTGGCTCCAACGC	Bacteria;OP11	9	AGGGTTTGACATTCCATAACCTATTTAGAAATAAATAGAATTTAAGTATGGTAAAC	Bacteria;Bacteroidetes;Sphingobacteria;Sphingobacteriales	7	TGGGCTAGAATGTGATCGGCGTCCCGGGAGACCGGGATTTCTTCGGACGTGAACA	Bacteria;Proteobacteria;Gammaproteobacteria	5	ACCCCTTGACATCCTCGGAACTTGATAGAGATATCTTGGTGCCTTCGGGAACCGAGTGAC	Bacteria;Lentisphaerae;Lentisphaeria;Lentisphaerales;Lentisphaeraceae;Lentisphaera;araneosa	5	CGGGTTTGACATTGAGCGCCGATCCCTGAAAGGGGATTTTCCTTCGGGACGCAAAAAC	Bacteria;Cyanobacteria;True Cyanobacteria	6	AGGGTTTTGACATCCTGCGAATCTCTTGGAAACAGGAGAGTGCCTTCGGGAACGCAGTGAC
Bacteria;Acidobacteria	10	CGGGCTTGAAGCGCAAGCGACCATCGGCGAAAGCCGACTTCCGCAAGGACGCTTGTAG	Bacteria;Actinobacteria;Actinobacteria;Actinomycetales;Propionibacteriaceae;Propionibacterium	6	TGGGTTTGACATGGATCGGGAGTGCTCAGAGATGGGTGTGCCTCTTTTGGGGTCGGTTCAC	Bacteria;Proteobacteria;Alphaproteobacteria	6	AGCCCTTGACATGTGGAGTCTGATTACCGGAGACGGTTTTCTTCAGTTGGCTGGCTCCAACAC	Bacteria;OP11	9	AGGGTTTGACATTCCATAACCTATTTAGAAATAAATAGAATTTAAGTATGGTTAAC	Bacteria;Bacteroidetes;Sphingobacteria;Sphingobacteriales;Saprospiraceae	7	TAGGCTATAATGTGAGTGCCCGTTCCTGAAAGGGAATTTTCTTTCGAGACACGAAACA	Bacteria;Proteobacteria;Gammaproteobacteria	5	CGGCCTTGACATCCTGCGAACCTTCTAGAGATAGGAGGGTGCCTTCGGGAGCGCAGAGAC	Bacteria;OD1	5	AGGGTTTGACACTCCATAACCTATTTAGAAATAAATAGAATTTAAGTATGGTAAC	Bacteria;Cyanobacteria;True Cyanobacteria;Prochlorales	6	AGGGTTTGACATCCTGCGAACCTCTGGGAAACCGGAGGGTGCCTTCGGGAACGCAGTGAC
Bacteria;Actinobacteria;Actinobacteria	10	TGGGTTTGACATGTAGGGAAAAGCCATAGAGATATGGTGTCCTTCGGGGTCCTACAC	Bacteria;Actinobacteria;Actinobacteria;Actinomycetales;Pseudonocardiaceae;Thermobispora;bispora	6	AGGGCTTGACATGCTGGGAAATCCCGCAGAGATGCGGGGTGCCTTCGGGCGTCCAGCAC	Bacteria;Proteobacteria;Alphaproteobacteria	6	AGCCCTTGACATGTGGAGTCTGATTACCGGAGACGGTTTTCTTCGGTTCGGCTGGCTCCAACAC	Bacteria;OP11	9	AGGGTTTGACATTCCCATAACCTATTTAGAAATAAATAGAATTTAAGTATGGTAAC	Bacteria;Chloroflexi;Caldilineae;Caldilineales;Caldilineaceae	7	TGGATTTGACATGATGCTGGTACTGAGGTGAAAGCCGAGGGACTCTTCGGAGAGGTATCAC	Bacteria;Proteobacteria;Gammaproteobacteria	5	TGCCTTTGACATCCTCGGAACCTTCCAGAGATGGTTGGGTGCCTTCGGGAACCGAGAGAC	Bacteria;OD1	5	AGGGTTTGACATTCCATAACCTATTTAGGAATAAATAGAATTTAAGTATGGTAAC	Bacteria;Cyanobacteria;True Cyanobacteria;Unassigned;Family II;GpIIa	6	AGGGTTTGACATCCTGCGAATCTCCTGGAAACAGGAGAGTGCCTTCGGGAACGCAGTGAC
Bacteria;Actinobacteria;Actinobacteria	10	TGGGTTTGACATGTTGGGGACAGCCGCAGAGATGCGGCCTCCTTATGGTCCCATCAC	Bacteria;Bacteroidetes;Flavobacteria;Flavobacteriales	6	AGGGCTTAAATGCAGAACGACAGAGGTGGAAACACCTCCTTCTTCGGACGGTCTGCA	Bacteria;Proteobacteria;Alphaproteobacteria	6	AGCCCTTGACATGTGGAGTCTGATTACCGGAGACGGTTTTCTTTCAGTTCGGCTGGCTCCAACAC	Bacteria;OP11	9	AGGGTTTGACATTCCCTAAATTTATTTAGAAATAGATAAAATTAAATATGGTAAC	Bacteria;Cyanobacteria;True Cyanobacteria;Unassigned;Family IV;GpIV	7	AGGGCTTGACATCCCCCGAATCTTGATGAAAGTCGAGAGTGCCTTCGGGAGCGGGGAGAC	Bacteria;Proteobacteria;Gammaproteobacteria	5	TGGCCTTGACATCCTGCGAACCCTCTAGAGATAGGAGGGTGCCTTCGGGAGCGCAGAGAC	Bacteria;OP11	5	AGGATTTGACATTCCATAACCTATTTAGAAATAAATAGAATTTAAGTATGGTAAC	Bacteria;Cyanobacteria;True Cyanobacteria;Unassigned;Family X;GpX	6	AAGATTTGACATCCCGTGAACTTTCCAGAGATGGATTGGTGCCTTCGGGAACACGGAGAC
Bacteria;Bacteroidetes;Sphingobacteria;Sphingobacteriales	10	TGGGCTAGAATGTGATCGGCGTCCCGGGAGACCGGGGATTTCTTCGGACGTGAAACA	Bacteria;Bacteroidetes;Flavobacteria;Flavobacteriales	6	TGGGCTTAAATGCAGAACGACAGACTATGAAAATAGTTTTTCTTCGGACGTTTTGCA	Bacteria;Proteobacteria;Alphaproteobacteria	6	AGCCCTTGACATGTGGAGTCTGATTACCGGAGGCGGTTTTCTTCAGTTCGGCTGGCTCCAACAC	Bacteria;OP11	9	AGGGTTTGACATTTCCATAACCCTATTTTAGAAATAAATAGAATTTAAGTATGGTAAC	Bacteria;Firmicutes	7	AGGGTTTGACTATTCCATAACCTATTTAGAAATAAATAGAATTTAAGTATGGTAAC	Bacteria;Proteobacteria;Gammaproteobacteria	5	TGGCCTTGACATCCTGCGAACCTTCTAGAGATAGGAGGGTGCCCTTTCGGGAGCGCAGAGAC	Bacteria;OP11	5	AGGGTTTGACATTCCATAACCTATTCAGAAATAAATAGAATTTAAGTATGGTAAC	Bacteria;Deferribacteres	6	TGGGCTTGACATATTCATGAAAACTCTGTGAAAGCAGAGCCCTCTGCGAGCTTGCTCAAAGACATGATTAC
Bacteria;Bacteroidetes;Sphingobacteria;Sphingobacteriales	10	TGGGCTAGAATGTGATTGCCATCCCCAGAGATGGGGAGTTCTTCGGACATGAAACA	Bacteria;Bacteroidetes;Flavobacteria;Flavobacteriales;Cryomorphaceae;Fluviicola	6	AGGGCTTAAATGCAGAGCGAATAGTTTGGAAACAGACTAGCCTTCGGGCGATCTGCA	Bacteria;Proteobacteria;Alphaproteobacteria	6	AGCCCTTGACATGTGGAGTCTGATTACCGGAGTACGGTTTTCTTCAGTTCGGCTGGCTCCAACAC	Bacteria;Planctomycetes;Planctomycetacia;Planctomycetales;Planctomycetaceae	9	CAGGGCTTGACATGTACGGATTAGCTTCCCGAAAAGGAAGTGACGAGTTTACTTGGAACGTACAC	Bacteria;Firmicutes;Clostridia;Clostridiales	7	AGGATTTGACATCCCATATTTTTTTTAGAAATAAAAAATAATAGTGGAGAC	Bacteria;Proteobacteria;Gammaproteobacteria	5	TGGCCTTGACATCCTGCGAACCTTCTAGAGATAGGAGGGTGCCTTCGGGAGCGCAGGGAC	Bacteria;OP11	5	AGGGTTTGACATTTCCATAACCTATTTTAGAAATAAATAGAATTTAAGTATGGTAAC	Bacteria;Proteobacteria	6	CAACCTTAACTTCCCGAGAACGGAAAGGAGACTTTCCGGTGTCCGTAAGGAAACTCGGTGAT
Bacteria;Cyanobacteria;True Cyanobacteria;Unassigned;Family II;GpIIa	10	AGGGCTTGACATCCTGCGAATCTCTGGGAAACCGGAGAGTGCCTTCGGGAACGCAGTGAC	Bacteria;Bacteroidetes;Flavobacteria;Flavobacteriales;Flavobacteriaceae	6	AGAGCTTAAATGTAAAATGACAGAAGCAGAGATGTTTTTTTCTTCGGACAATTTACA	Bacteria;Proteobacteria;Alphaproteobacteria	6	GGCCCTTGACATGTGGAGTCTGATTACCGGAGACGGTTTTCTTCAGTTCGGCTGGCTCCAACAC	Bacteria;Proteobacteria;Alphaproteobacteria;Rhizobiales;Phyllobacteriaceae	9	AGCCCTTGACATCCTGGTCGCGGTTTCCGGAGACGGATTCCTTCAGTTCGGCTGGACCAGTGAC	Bacteria;OD1	7	AGGGTTTGACATTCCATAACCTATTTTAGAAAATAAAATAGAATTTAAGTATGGTAAC	Bacteria;Proteobacteria;Gammaproteobacteria	5	TGGCCTTGACATCCTGCGAACCTTCTAGAGATAGGAGGGTGCCTTTCGGGAGCGCAGAGAC	Bacteria;Proteobacteria	5	TACCCTTGACATCATCAGAACTTGTCAGAGATGACTCGGTGCCTTCGGGAACTGATTGAC	Bacteria;Proteobacteria	6	CAGCCTTGACATCCCTGGACCGCCATAGAGATATGGTTTTCTCCTTCACGGGAGACCGGGTGAC
Bacteria;OP11	10	AGGATTTGACATTCCATTTATTATTCAGAAATGAATATGTTTATTATGAAAAC	Bacteria;Bacteroidetes;Flavobacteria;Flavobacteriales;Flavobacteriaceae	6	AGGGCTTAAATGTAAGTTGCATAAGCTAGAGATAGCTTTTTCTTCGGACTACTTACA	Bacteria;Proteobacteria;Alphaproteobacteria;Parvularculales;Parvularculaceae;Parvularcula	6	AGCCCTTGACATCGGGATCGCGCGGACCAGAGATGGACCGTTTCAGTTCGGCTGGATCCATGAC	Bacteria;Proteobacteria;Alphaproteobacteria;Rhodobacterales;Rhodobacteraceae	9	ACCCTTGACATGCCGTGCTACATCCGGAGACGGATGGTTCCTTCGGGACGCGGACAC	Bacteria;OP11	7	AGGGTTTGACATTCCATAACCTATTTAGAAATAAATAGAAATTTAAGTATGGTAAC	Bacteria;Proteobacteria;Gammaproteobacteria	5	TGGCCTTGACATCCTGCGAACCTTTCTAGAGATAGGAGGGTGCCTTCGGGAGCGCAGAGAC	Bacteria;Proteobacteria;Alphaproteobacteria	5	AGCCCTTGACATGGGACTCGCCGGGAGCAGAGACGCTCCCTTCGGTTCGGCCGGAGTCCGCAC	Bacteria;Proteobacteria;Alphaproteobacteria	6	AACGCTTGACATGTTCGTCGCGACTTTAAGAGATTAAAGTCTTCGGTTCGGCCGGACGAAACAC
Bacteria;OP11	10	AGGGTTTGACATTTTCATTTACTATACAGAAATGAATAGATTTATAATGAAAAC	Bacteria;Bacteroidetes;Flavobacteria;Flavobacteriales;Flavobacteriaceae;Psychroserpens;burtonensis	6	AGGGCTTAAATGTTAGGTGACAGATCTAGAAATAGATTTTTCTTCGGACACTTAACA	Bacteria;Proteobacteria;Alphaproteobacteria;Rhizobiales	6	AGCCCTTGACTTCCCGATCGCGGTTAGTGGAGACGCTATCCTTCAGTTAGGCTGGATCGGTGAC	Bacteria;Proteobacteria;Alphaproteobacteria;Rhodospirillales	9	AGCCCTTGACATGGAGCGTATGGTCTCTGGAGACAGAGTCCTTCAGTTCGGCTGGCGCTCGCAC	Bacteria;OP11	7	AGGGTTTGACATTCCATAACCTATTTTAGAAATAAAATAGAATTTTAAGTATGGTAAC	Bacteria;Proteobacteria;Gammaproteobacteria;Alteromonadales;Ferrimonadaceae;Ferrimonas	5	ATCCCTTGACATCCACGGAAGCTCTGAGAGATCGGAGTGTGCCTTCGGGAACCGTGAGAC	Bacteria;Proteobacteria;Alphaproteobacteria;Rhodobacterales;Rhodobacteraceae	5	AGCCCTTGACATTTGGTGCTACATTCGGAGACGGATGGTTCCCTTCGGGGACGCCAGGAC	Bacteria;Proteobacteria;Alphaproteobacteria	6	AGACCTTGACATGGTGTGTTTGAATTACAGAATCGTAATTCTTCAGTTCGGCTGGCACACACAC
Bacteria;Proteobacteria;Alphaproteobacteria	10	AGCCCTTGACATGTGGAGTTTGGTTACCAGAGATGGTTTCCTTCAGTTCGGCTGGCTCCAACAC	Bacteria;Bacteroidetes;Sphingobacteria;Sphingobacteriales	6	TGGGCTAGAATGCGATTGACCTCTTCAGAGATGGAGATTTCTTCGGACATGAAGCA	Bacteria;Proteobacteria;Alphaproteobacteria;Rhizobiales;Rhizobiaceae;Rhizobium	6	AGCCCTTGACATCTGGGTCGCGGTTACCGGAGACGGTTTCCTTCAGTTCGGCTGGACCCGAGAC	Bacteria;Proteobacteria;Betaproteobacteria;Burkholderiales;Alcaligenaceae;Taylorella;equigenitalis	9	AACCCTTGACATGTTCTTGAAACCCTTGCCGTAATAGCAAGACTAGCAATTCAC	Bacteria;Proteobacteria	7	AGGGTTTGACATTCCATAACCTATTTAGAAATAAATAAGAATTTAAGTATGGTAAC	Bacteria;Proteobacteria;Gammaproteobacteria;Chromatiales;Ectothiorhodospiraceae	5	TGCCCTTGACATCCTCGGAACTTGTCAGAGATGACTTGGTGCCTTCGGGAACCGAGTGAC	Bacteria;Proteobacteria;Alphaproteobacteria;Rhodobacterales;Rhodobacteraceae	5	AGTCCTTGACATGGATATCGCCGGCGCAGAGATGCGTCTTTCAGTTCGGCTGGATATCGCAC	Bacteria;Proteobacteria;Alphaproteobacteria	6	AGGTCTTGACATCCTGATTATGGTTGTTAGAAATAACTTCCTTCAGTTCGGCTGGATCAGTGAC
Bacteria;Proteobacteria;Alphaproteobacteria;Rhizobiales;Methylobacteriaceae;Methylobacterium	10	ATCCCTTGACATGGCATGCGAGCCGGAGAGATCCGGTGTTCCCTTCGGGGACGTGCACAC	Bacteria;Bacteroidetes;Sphingobacteria;Sphingobacteriales	6	TGGGCTAGAATGTGAATGCCGGACTCAGAGATGGGTCTTTCTTCGGACATGAAACA	Bacteria;Proteobacteria;Alphaproteobacteria;Rhodobacterales;Rhodobacteraceae	6	AACCCTTGACATCCTAGGACCGGCCCAGAGATGGGTCTTTCACTTCGGTGACCTAGTGAC	Bacteria;Proteobacteria;Deltaproteobacteria;Myxococcales;Nannocystaceae;Plesiocystis	9	TGGGTTAAATCCACGAGAATCCGGCTGAAAGGCTGGAGTGCCCTTCGGGGAATTCGTGCGA	Bacteria;Proteobacteria;Alphaproteobacteria	7	AGCCCTTGACATATGAACAAGTGTGCCTGTCCTTAACGGGATGGTGCGAAAATTCATAC	Bacteria;Proteobacteria;Gammaproteobacteria;Oceanospirillales;Oceanospirillaceae	5	AAGGCTTGACATACAGAGAATTCGCTAGAGATAGCTTAGTGCCTTCGGGAACTCTGATAC	Bacteria;Proteobacteria;Alphaproteobacteria;Rickettsiales	5	AAGTCTTGACATGTTAGTCGTATGATTAGGAAACTAGTCAGTCAGTTCGGCTGGACTATCAC	Bacteria;Proteobacteria;Alphaproteobacteria;Rhizobiales	6	AGCTCTTGACATCTGGGTCGCGGGTTCCGGAGACGGAACTCTTCAGTTCGGCTGGACCCAAGAC
Bacteria;Proteobacteria;Alphaproteobacteria;Rhodospirillales	10	AGCCCTTGACATGGGGAGTATGGGCCTGAGAGATCGGGTCCTTCAGTTCGGCTGGCTCCCACAC	Bacteria;Bacteroidetes;Sphingobacteria;Sphingobacteriales	6	TGGGCTCGAATGGTACCGGGATCATCCAGAGATGGATGAGTCTTCGGACTGGTATCA	Bacteria;Proteobacteria;Alphaproteobacteria;Rhodobacterales;Rhodobacteraceae	6	AACCCTTGACATCCTGTGACAAACCCAGAGATGGGTCTTTCCCTTCGGGGACACAGTGAC	Bacteria;Proteobacteria;Gammaproteobacteria	9	TGGCCTTGACATCCTGCGAACTTTCTAGAGATAGATTGGTGCCTTCGGGAACGCAGAGAC	Bacteria;Proteobacteria;Alphaproteobacteria	7	AGCCCTTGACATCCCGGTCGCGGATAGCAGAGATGCTTTCCTTCAGTTCGGCTGGACCGGTGAC	Bacteria;Proteobacteria;Gammaproteobacteria;Pseudomonadales;Pseudomonadaceae;Pseudomonas	5	TGGCCTTGACATCCTGCAACCTTCTAGAGATAGGAGGGTGCCTTCGGGAGCGCAGAGAC	Bacteria;Proteobacteria;Alphaproteobacteria;Sphingomonadales;Sphingomonadaceae;Sphingomonas	5	AGCGTTTGACATGTCCGGACGATTTCCAGAGATGGATCTCTTCCCTTCGGGGACTGGAACAC	Bacteria;Proteobacteria;Alphaproteobacteria;Rhodobacterales;Rhodobacteraceae	6	AACCCTTGACATCCTGATTTGGGACTTTGGAGACAGAGTCTTTCGGTTCGGCCGGGTCAGTGAC
Bacteria;Proteobacteria;Alphaproteobacteria;Rhodospirillales;Rhodospirillaceae	10	AGCCCTTGACATGCCCGTTATGGGCGCCGGAGACGGCGTTCTTCAGTTTGGCTGGACGGGACAC	Bacteria;Cyanobacteria;True Cyanobacteria	6	AGGGTTTGACATCCTGCGAATCTCTTGGAAACAGGAGAGTGCCTTCGGGGACGCAGTGAC	Bacteria;Proteobacteria;Alphaproteobacteria;Rhodobacterales;Rhodobacteraceae	6	AACCTTTGACATCCCGATCGCGATTTCCTGAGAAGGATTTCTTCAGTTCGGCTGGATCGGTGAC	Bacteria;Proteobacteria;Gammaproteobacteria;Methylococcales;Crenotrichaceae	9	TGGGCTCGAACACTACCGGACAGCGCTCCGAAAGGAGGCATTTCTTCGGAACTGGTAGTG	Bacteria;Proteobacteria;Alphaproteobacteria;Rhizobiales	7	TACCCTTGACATCCCGATCGCGGTTTTCAGAGATGAATTCCTTCAGTTAGGCTGGATCGGTGAC	Bacteria;Proteobacteria;Gammaproteobacteria;Pseudomonadales;Pseudomonadaceae;Pseudomonas	5	TGGCCTTGACATCCTGCGAACCTTCTAGAGATAGGAGGGTACCTTCGGGAACGCAGAGAC	Bacteria;Proteobacteria;Betaproteobacteria	5	TACCCTTGACATACCACTAAGAACGCAGAGATGTGTTTGTGCCTTCGGGAAAGTGGATAC	Bacteria;Proteobacteria;Alphaproteobacteria;Rhodobacterales;Rhodobacteraceae	6	AACCCTTGACATCCTGTGCTACATTCAGAGATGAATGGTTTCCTTCGGGGACGCAGTGAC
Bacteria;Proteobacteria;Alphaproteobacteria;Sphingomonadales;Sphingomonadaceae;Sphingomonas	10	AGCGTTTGACATGTCCGGACGACTGGCAGAGATGCCTTTCTTCCCTTCGGGGACTGGAACAC	Bacteria;Cyanobacteria;True Cyanobacteria	6	AGGGTTTGACATCCTGCGAATCTCTTGGAGACAGGAGAGTGCCTTCGGGAACGCAGTGAC	Bacteria;Proteobacteria;Alphaproteobacteria;Rhodobacterales;Rhodobacteraceae	6	ATCCCTTGACATCCCTGTCGCGGTTACCGGAGACGGTTTCCTTCAGTTCGGCTGGACAGGTGAC	Bacteria	8	AAACCCTTGACATGTTTTTGAAACCCTTGCCGTAATAGCAAGACTAGCAATTCAC	Bacteria;Proteobacteria;Alphaproteobacteria;Rhodobacterales;Rhodobacteraceae	7	AGCTCTTGACATTCACTGACGGTTTCCGGAGACGGATTCCTCCCTTCGGGGCAGTGGGAC	Bacteria;Proteobacteria;Gammaproteobacteria;Pseudomonadales;Pseudomonadaceae;Pseudomonas	5	TGGCCTTGACATCCTGCGAACCTTCTAGAGATAGGAGGGTGCCTCCGGGAGCGCAGAGAC	Bacteria;Proteobacteria;Betaproteobacteria;Burkholderiales;Alcaligenaceae	5	TACCCTTGACATGTCTGGAATCCCGAAGAGATTTGGGAGTGCTCGCAAGAGAACCGGAACAC	Bacteria;Proteobacteria;Alphaproteobacteria;Rhodospirillales	6	AGTCCTTGACATGGGGAGTTTGGTTTCCAGAGATGGATTCCTTCAGTTCGGCTGGCTCCTACAC
Bacteria;Proteobacteria;Gammaproteobacteria;Chromatiales;Ectothiorhodospiraceae	10	TGCCCTTGACATCCTCGGAACTTGTCAGAGATGACTTGGTGCCTTCGGGAACCGAGTGAC	Bacteria;Cyanobacteria;True Cyanobacteria	6	AGGGTTTGACGTCCTGCGAATCTCTTGGAAACAGGAGAGTGCCTTCGGGAACGCAGTGAC	Bacteria;Proteobacteria;Alphaproteobacteria;Rhodospirillales	6	AGCCCTTGACATGATGGTTACGATTTCCAGAGATGGATCTCTCAGTTCGGCTGGACCATCAC	Bacteria;Bacteroidetes;Flavobacteria;Flavobacteriales	8	AGGGTTTAACATTCCATAACCTATTTAGAAATAAATAGAATTTAAGTATGGTAAC	Bacteria;Proteobacteria;Alphaproteobacteria;Rhodobacterales;Rhodobacteraceae;Stappia	7	AGCCCTTGACATTTGGTGCTACATCGGGAGACCGATGGTTCCCTTCGGGGACGCCAGGAC	Bacteria;Proteobacteria;Gammaproteobacteria;Pseudomonadales;Pseudomonadaceae;Pseudomonas	5	TGGCCTTGACATCCTGCGAACCTTCTAGAGATAGGAGGGTGCCTTCGGGAACGGCAGAGAC	Bacteria;Proteobacteria;Betaproteobacteria;Rhodocyclales;Rhodocyclaceae	5	TACCCTTGACATGCCAGGAACTTGCCAGAGATGGCTTGGTGCCCGAAAGGGAGCCTGGACAC	Bacteria;Proteobacteria;Alphaproteobacteria;Rhodospirillales	6	AGTCCTTGACATGGGGAGTTTGGTTTTCAGAGATGGATTCCTTCAGTTCGGCTGGCTCCCACAC
Bacteria;Spirochaetes;Spirochaetes;Spirochaetales;Spirochaetaceae;Spirochaeta	10	AGGGTTTGACATATACCGGAAGTCGTGAGAGATCACGGCGCCCTTCGGGGCTGGTATAC	Bacteria;Cyanobacteria;True Cyanobacteria	6	AGGGTTTTGACATCCTGCGAATCTCTTGGAAACAGGAGAGTGCCTTCGGGAACGCAGTGAC	Bacteria;Proteobacteria;Alphaproteobacteria;Rhodospirillales	6	AGCCCTTGACATGGGGATTTTGGATCTTGGAGACAGGATCCTTCAGTTCGGCTGGATCCCGCAC	Bacteria;Bacteroidetes;Flavobacteria;Flavobacteriales;Flavobacteriaceae	8	TGGGCTTAAATGCAGAATGACAGGACCGGAAACGGTTTTTTCTTCGGACATTTTGCA	Bacteria;Proteobacteria;Alphaproteobacteria;Rhodospirillales;Rhodospirillaceae	7	AGCCCTTGACATCCCGGTCGCGGACCTAAGAGATTGGGTCTTTCAGTTCGGCTGGACCGGAGAC	Bacteria;Proteobacteria;Gammaproteobacteria;Pseudomonadales;Pseudomonadaceae;Pseudomonas	5	TGGCCTTGACATCCTGCGAACCTTCTAGAGATAGGAGGGTGCCTTCGGGACGCAGAGAC	Bacteria;Proteobacteria;Deltaproteobacteria;Bdellovibrionales;Bacteriovoracaceae	5	TGGGCTTGAAATCCTGTGAAGTTGGAGTAATGTCCGACGTGCCCTCCGGGGAACGCAGTGAC	Bacteria;Proteobacteria;Betaproteobacteria	6	TACCCTTGACATGTGCAGAACTTTATAGAGATATATTGGTGCCCGAAAGGGAGCTGCAACAC
Bacteria;Thermomicrobia	10	TGGGCTTGACATGTTCCGGACCGCGGGTGAAAGCCCGTTTCCCTTCGGGGCCGGATCAC	Bacteria;Firmicutes	6	AGGGTTTGGCATTCCATAACCTATTTAGAAATAAATAGAATTTAAGTATGGTAAC	Bacteria;Proteobacteria;Alphaproteobacteria;Rhodospirillales	6	AGCCCTTGACATGGGGGTTATGGTTCCGAGAGATCGGATCCTTCAGTTCGGCTGGGCCCCACAC	Bacteria;Cyanobacteria;True Cyanobacteria;Pleurocapsales;Unassigned;Pleurocapsa	8	AGGACTTGACATCTCAAGAATCTTTTGTAATGGAAAGAGTGCCTTAGGGAACTTGGAGAC	Bacteria;Proteobacteria;Alphaproteobacteria;Sphingomonadales	7	AGCCTTTGACATCCTAGGACGGCTTCTGGAGACAGATTCCTTCCCTTCGGGGACCTAGTGAC	Bacteria;Proteobacteria;Gammaproteobacteria;Pseudomonadales;Pseudomonadaceae;Pseudomonas	5	TGGCCTTGACATCCTGCGAACCTTCTAGAGATAGGAGGGTGTCTTCGGGAGCGCAGAGAC	Bacteria;Proteobacteria;Deltaproteobacteria;Desulfobacterales;Nitrospinaceae;Nitrospina	5	TGGGTTGGAACGGTGGTGGAAAGCTCTTAGAAATATGAGCCCTCTTCGGACTGCCTCCG	Bacteria;Proteobacteria;Betaproteobacteria;Methylophilales;Methylophilaceae;Methylophilus	6	TGGCCTTGACATGTACCGAATTTAGCAGAGATGCTTTAGTGCTCGTAAGAGAACGGTAACAC
Bacteria	9	AGGGTTTGACATTCCATAAATATATAGAAATATAGAAAATTTAATATGGTAAC	Bacteria;Firmicutes;Clostridia;Clostridiales	6	AGGGCTTGACATCTACCGGAAGACTTATGGAAACATGGGTTGTTCTTCGGAACTGGTAGAC	Bacteria;Proteobacteria;Alphaproteobacteria;Rhodospirillales;Rhodospirillaceae;Inquilinus	6	AGCTCTTGACTTGGGATGTTTGGGTACCGGAGACGGTATTCTTCAGTTCGGCTGGCATCCACAC	Bacteria;Firmicutes	8	AGGGTTTGTACATTCCATAACCTATTTAGAAATAAATAGAATTTAAGTATGGTAAC	Bacteria;Proteobacteria;Gammaproteobacteria	7	TGGCCTTGACATCCTCAGAACTTGTAAGAGATTACTTGGTGCCTTCGGGAACTGAGTGAC	Bacteria;Proteobacteria;Gammaproteobacteria;Pseudomonadales;Pseudomonadaceae;Pseudomonas	5	TGGCCTTGACATCCTGCGAGCCTTCTAGAGATAGGAGGGTGCCTTCGGGAACGCAGAGAC	Bacteria;Proteobacteria;Gammaproteobacteria	5	AGGACTTGACATCCAGAGAACTTGGCAGAGATGCCTTGGTGCCTTCGGGAGCTCTGTGAC	Bacteria;Proteobacteria;Deltaproteobacteria;Myxococcales;Nannocystaceae	6	TGGGTTAAATCCACTGGAACCTGGCCGAAACGCCGGGGTGCCCTTCGGGGAATCAGTGAGA
Bacteria	9	CGGGCTTGAAGCGCAAGCGACCATCGGCGAAAGTCGACTTCCGCAAGGACGCTTGTAG	Bacteria;Firmicutes;Clostridia;Clostridiales;Lachnospiraceae	6	AGGATTTTGACATTTCATTTATTATTCAGAAATGAATATGTTTATTATGAAAAC	Bacteria;Proteobacteria;Deltaproteobacteria;Desulfobacterales;Desulfobacteraceae	6	AGGATTTGACATCCCAATTTTTTTTTAGAATAAAAAAATAATAGTGGAGAC	Bacteria;Firmicutes;Clostridia;Clostridiales	8	AGGATTTGACATCCCATATTTTTTTTTAGAAATAAAAAATAATAGTGGAGAC	Bacteria;Proteobacteria;Gammaproteobacteria;Enterobacteriales;Enterobacteriaceae;Buchnera	7	AAGGTTTGACATTCCATAACCTATTTAGAAATAAATAGAATTTAAGTATGGTAAC	Bacteria;Proteobacteria;Gammaproteobacteria;Pseudomonadales;Pseudomonadaceae;Pseudomonas	5	TGGCCTTGACATCTTGCGAACCTTCTAGAGATAGGAGGGTGCCTTCGGGAACGCAGAGAC	Bacteria;Proteobacteria;Gammaproteobacteria	5	TACCCTTGACATCATCAGAACTTGTTAGAGATAACTCGGTGCCTTCGGGAACTGATAGAC	Bacteria;Proteobacteria;Gammaproteobacteria	6	TACTCTTGACATACTTGGAAGCTCTTGTAATGAGAGTGTGCCTTTTGGAACTAAGATAC
Bacteria	9	TGGGCTGGAAGCGCGGCGGGCGGTCCCGGAGACGGGGCCTCCCCTTCGGGGGGCCGCCGCGG	Bacteria;OD1	6	AGGGTTTGACATTCCATAACCTATTTAGGAATAAATAGAATTTAAGTATGGTAAC	Bacteria;Proteobacteria;Deltaproteobacteria;Myxococcales	6	TGGGTTAAATCCACCGGAATCTTCTAGAGATAGAGGAGTGCCCTTCGGGGAATCGGTGAGA	Bacteria;OP11	8	AGGGTTTGACATTCATAACCTATTTAGAAATAAATAGAATTTAAGTATGGTAAC	Bacteria;Proteobacteria;Gammaproteobacteria;Pseudomonadales;Pseudomonadaceae;Pseudomonas	7	TGGCCTTGACATGTCCGGAATCTTGCAGAGATGCGAGAGTGCCTTCGGGAATCGGAACAC	Bacteria;Acidobacteria	4	TGGGTTTGAACCGCCGTGGACCGATGCAGAGATGTATCTTTCCTTCGGGACTGCGGTAG	Bacteria;Proteobacteria;Gammaproteobacteria	5	TACTCTTGACATCCATAGAACTTTCCAGAGATGGATTGGTGCCTTCGGGAACTATGAGAC	Bacteria;Actinobacteria;Actinobacteria	5	TGGGTTTGACATGTAGGGAAAAGCCCTAGAGATAGGGTGTCCTTCGGGGCCTTACAC
Bacteria	9	TGGGCTTGACATCCTGGTGAACCCTCCTGGAAACAGGAGGCCTCCTTCGGGACACCATGAC	Bacteria;OP11	6	AGGATTTGACATTCCATTTATTATTCAGAAATGAATATGTTTATTATGAAAAC	Bacteria;Proteobacteria;Deltaproteobacteria;Myxococcales;Nannocystaceae	6	TGGGTTAAATCCACGAGAATCCGGCCGAAAAGCTGGAGTACCCTTCGGGGGATTCGTGAGA	Bacteria;OP11	8	AGGGTTTGACATTCCATAACCATTTTAGAAATAAAATAGAATTTAAGTATGGTAAC	Bacteria;Actinobacteria;Actinobacteria;Actinomycetales;Microbacteriaceae;Microbacterium	6	AAGGCTTGACATATACGAGAACGGGCCAGAAATGGTCAACTCTTTGGACACTCGTAAAC	Bacteria;Acidobacteria;Acidobacteria;Acidobacteriales;Acidobacteriaceae;Gp23	4	TGGGTTTGAACTGCGGGGGGCCGGTACAGAGATGTACCCTTCCCTTCGGGGACTCCCGTAG	Bacteria;Proteobacteria;Gammaproteobacteria	5	TGCCCTTGACATCCTCGGAACTTGTCAGAGATGACTTGGTGCCTTCGGGAACCGAGAGAC	Bacteria;Bacteroidetes;Flavobacteria;Flavobacteriales	5	AGGACTTAAATGCATTACGATCGGTTGGGAAACCAACTTTTCTTCGGACGGAATGCA
Bacteria;Actinobacteria;Actinobacteria;Actinomycetales	9	TGGGTTTGACATGTACCGAAAAGCTATAGAGATATGGTGTCCTTCGGGGCGGTACAC	Bacteria;OP11	6	AGGGTTTGACATTCCATAAACCCTATTTTAGAAATAAAATAGAATTTAAGTATGGTAAC	Bacteria;Proteobacteria;Gammaproteobacteria	6	AAGCCTTGACATCAGCGAACTTTCCAGAGATGGATTGGTGCCTTCGGGAACGCTAAGAC	Bacteria;OP11	8	AGGGTTTGACATTCCATAACCTATTTAAGAAATAAATAGAATTTAAGTATGGTAAC	Bacteria;Actinobacteria;Actinobacteria;Actinomycetales;Micrococcaceae;Micrococcus	6	AAGGCTTGACATGTTCTCGATCGCCGTAGAGATACGGTTTCCCCTTTGGGGCGGGTTCAC	Bacteria;Bacteroidetes;Sphingobacteria;Sphingobacteriales	4	TGGGCTAGAATGCGATTGACCTCTTCAGAGATGGAGATTTCTTCGGACATGAAGCA	Bacteria;Proteobacteria;Gammaproteobacteria	5	TGGCCTTGACATCGTGCGAATCTTTTAGAGATAGAAGAGTGCCTTCGGGAACGCATGGAC	Bacteria;Bacteroidetes;Flavobacteria;Flavobacteriales	5	AGGGCTTAAATGCAGAACGACAGATTTAGAAATAAATCCTTCTTCGGACGGACTGCA
Bacteria;Bacteroidetes;Bacteroidia;Bacteroidales	9	TGGGTTTAAATGTAGGTTGCATGGATGGGAAACTATTCTTTCCTTCGGGACTACTTACA	Bacteria;OP11	6	AGGGTTTGACATTCTATAACCTATTTAGAAATAAATAGAATTTAAGTATGGTAAC	Bacteria;Proteobacteria;Gammaproteobacteria	6	AGCTCTTGACATCTTCGGAACTTTCTAGAGATAGATTGGTGCCTTCGGGAACCGAATGAC	Bacteria;Proteobacteria;Alphaproteobacteria	8	AGCCCTTGACATGGGGGTCGCGGATTTCAGAGATGATTTCCTTCAGTTCGGCTGGACCCCACAC	Bacteria;Bacteroidetes;Flavobacteria;Flavobacteriales	6	AGGGTTTGACATTCCATAACCTATTTAGAAATAAATGAATTTAAGATGGTAAC	Bacteria;Bacteroidetes;Sphingobacteria;Sphingobacteriales	4	TGGGCTAGAATGTGAGCGCCATCCCTAGAGATAGGGAGTTCTTCGGACGTGAAACA	Bacteria;Proteobacteria;Gammaproteobacteria	5	TGGCCTTGACATCGTGCGAATCTTTTAGAGATAGAAGAGTGCCTTCGGGAGTGCATGGAC	Bacteria;Bacteroidetes;Flavobacteria;Flavobacteriales;Flavobacteriaceae	5	AGGGCTTAAATGTAAGTTGCATGAATCAGAGATGATTCTTTCTTCGGACTACTTACA
Bacteria;Bacteroidetes;Sphingobacteria;Sphingobacteriales;Flammeovirgaceae;Cardinium	9	TGGCTCGAATGTCTCTGCTACCTCGAGAAATCGAGGGTTCCTTCGGGACAGAGTACA	Bacteria;OP11	6	AGGGTTTGACATTTCATTTACTATACAGAAATGAATAGATTTATAATGAAAAAC	Bacteria;Proteobacteria;Gammaproteobacteria	6	AGGCCTTGACATCCTTGGAATCCTGTAGAGATACGGGAGTGCCTTCGGGAATCAAGTGAC	Bacteria;Proteobacteria;Alphaproteobacteria	8	ATCCCTTGACATCCCCAACGCGAGGACGAGAGATCGACCTCTTCAGTTCGGCTGGTTGGGTGAC	Bacteria;Bacteroidetes;Flavobacteria;Flavobacteriales;Flavobacteriaceae	6	AGGGCTTAAATGCATAATGACAGGGGTAGAGATACCTTTTTCTTCGGACATTTTGCA	Bacteria;Cyanobacteria;True Cyanobacteria	4	AGGGTTTGACATCCTGCGAATCTCTTGGAAACAGGAGAGTGCCTTCGGGAACGCAGTGAC	Bacteria;Proteobacteria;Gammaproteobacteria	5	TGGCCTTGACATCGTGCGAATCTTTTAGAGATAGAAGAGTGCCTTCGGGGAGCGCATGGAC	Bacteria;Bacteroidetes;Flavobacteria;Flavobacteriales;Flavobacteriaceae	5	AGGGCTTAAATGTAGTATGACCGGTCTAGAAATAGACCTTCTCTTCGGAGCAGATTACA
Bacteria;Bacteroidetes;Sphingobacteria;Sphingobacteriales;Flammeovirgaceae;Cardinium	9	TGGGCTCGAATGTCTCTGCTACCTCGAGAAATCAGGGTTCCTTCGGGACAGAGTACA	Bacteria;Proteobacteria	6	AGGGTTTGACATTCCATAAATCTATTTAGAAATCGATAGAGTTAAATATGGTAAC	Bacteria;Proteobacteria;Gammaproteobacteria	6	TACTCTTGACATCCAGAGAACTTTCCAGAGATGGATTGGTGCCTTCGGGAACTCTGAGAC	Bacteria;Proteobacteria;Alphaproteobacteria;Rhodobacterales;Hyphomonadaceae;Hyphomonas	8	TACGCTTGACATGCCTGGACGACTCCGAGAGATCGGTTTCTCCCTTCGGGGCCAGTGCAC	Bacteria;Bacteroidetes;Flavobacteria;Flavobacteriales;Flavobacteriaceae;Muricauda	6	AGGGCTTAAATGCAGTATGACAGATTCAGAGATGGATTTTTCTTCGGACATATTGCA	Bacteria;Firmicutes;Clostridia;Clostridiales;Clostridiaceae	4	AGGACTTGACATCCCTGTGACCGGTCCTTAATCGGACTTTTCCCTTCGGGGACAGAGGAGAC	Bacteria;Proteobacteria;Gammaproteobacteria	5	TGGCCTTGACATCGTGCGAATCTTTTAGAGATAGAAGAGTGCCTTCGGGGGCGCATGGAC	Bacteria;Cyanobacteria	5	AGGGCTTGACATACTACAAATCCTTTTGAGAAAAAGGAGTGCCTTCGGGAATGTAGATAC
Bacteria;Chloroflexi;Caldilineae;Caldilineales;Caldilineaceae;Caldilinea	9	TGGGCTTGACATCTGCGTAGTAGTGAAGGGAAACTGGAACGAGCCTTCGGGCAGCGCAGAC	Bacteria;Proteobacteria;Alphaproteobacteria	6	AACACTTGACATGTTCGTCGCGAGACTAAGAGATTAGTCTTTTCAGTTAGGCTGGACGAAACAC	Bacteria;Proteobacteria;Gammaproteobacteria	6	TGCCCTTGACATCCTCGGAATCCTCTAGAGATAGAGGAGTGCCTTCGGGAACCGAGTGAC	Bacteria;Proteobacteria;Alphaproteobacteria;Rhodobacterales;Rhodobacteraceae	8	AACCCTTGACATCCTGATCGCGGTTACCAGAGATGGTTTCCTTCAGTTCGGCTGGATCAGTGAC	Bacteria;Bacteroidetes;Sphingobacteria;Sphingobacteriales	6	TGGGCTAGAATGTGAGCGCAATCCCCAGAGATGGGGAGTTCTTCGGACGTGAAACA	Bacteria;Firmicutes;Clostridia;Clostridiales;Clostridiaceae	4	AGGACTTGACATCCCTTTGACCAGTCCTTAATCGGACTTTTCCCTTCGGGGACAGAGGAGAC	Bacteria;Proteobacteria;Gammaproteobacteria;Alteromonadales;Alteromonadaceae;Marinimicrobium	5	AGGCCTTGACATCCAGAGAACTTCCTAGAGATAGGTTGGTGCCTTCGGGAACTCTGTGAC	Bacteria;Cyanobacteria;True Cyanobacteria	5	AGGGTTTGACATCCTGCGAATCTCTTGGAAACAAGAGAGTGCCTTCGGGAACGCAGTGAC
Bacteria;Firmicutes;Bacilli;Bacillales	9	CAGACTTGACATCCTGTGCCAGCTTTAGAGATGGAGTGTTCTTTTCGGAGACACAGAGAC	Bacteria;Proteobacteria;Alphaproteobacteria	6	AACGCTTGACATGTTCGTCGCGAAACTAAGAGATTAGTTTCTTCAGTTCGGCTGGACGAAACAC	Bacteria;Acidobacteria	5	TGGGTTTGAACTGTAGCGGACCGCTCTAGAAATAGAGTCTTTCCTTCGGGAACCGCTGTAG	Bacteria;Proteobacteria;Alphaproteobacteria;Rhodobacterales;Rhodobacteraceae;Stappia	8	AGCCCTTGACATTTGGTGCTATTTCCAGAGATGGATTTTTCCCTTCGGGGACGCCAGGAC	Bacteria;Bacteroidetes;Sphingobacteria;Sphingobacteriales	6	TGGGCTAGAATGTGATCGGCGTCCCGGGAGACCCGGGGATTTCTTCGGACGTGAAACA	Bacteria;Gemmatimonadetes	4	TGGGCTTGACATCGTAGTGACACCTCCTGGAAACAGGAGGCTTCCTTCGGGACACTACGAC	Bacteria;Proteobacteria;Gammaproteobacteria;Oceanospirillales	5	TGGCCTTGACATCCTGCGAACTGACTGGAGACAGTCGGGTGCCCTCGGGAACGCAGAGAC	Bacteria;Cyanobacteria;True Cyanobacteria	5	AGGGTTTGACATCCTGCGAATCTCTTGGAAACAGGAGAGCGCCTTCGGGAACGCAGTGAC
Bacteria;Firmicutes;Bacilli;Bacillales;Staphylococcaceae;Staphylococcus	9	AAATCTTGACATCCTTTGACCGCTCTAGAGATAGAGTCTTCCCCTTCGGGGGACAAAGTGAC	Bacteria;Proteobacteria;Alphaproteobacteria	6	AGACCTTGACATGGTATGTTTGAATTACAGAATCGTAATTCTTCAGTTCGGCTGGCATACACAC	Bacteria;Acidobacteria;Acidobacteria;Acidobacteriales;Acidobacteriaceae;Gp10	5	TAGGCTTGAACTGTAACGGACCGTCCTGGAAACAGGTCTTTCCCTTCGGGGACTGTTACGG	Bacteria;Proteobacteria;Deltaproteobacteria;Desulfobacterales;Desulfobacteraceae	8	AGGATTTGACATCCCAATTTTTTTTTTAGAATAAAAAAAATAATAGTGGAGAC	Bacteria;Bacteroidetes;Sphingobacteria;Sphingobacteriales	6	TGGGCTAGAATGTGATCGGCGTCCCGGGAGACCGGGATCTCTTCGGACGTGAAACA	Bacteria;Nitrospira;Nitrospira;Nitrospirales;Nitrospiraceae;Nitrospira	4	CAGGTTGGACATGCAGGTAGTAAGAACCTGAAAGGGGGATGAGCCCGCAAGGGCAGCCTGCTC	Bacteria;Proteobacteria;Gammaproteobacteria;Oceanospirillales	5	TGGCCTTGACATCCTGCGAAGTTCTTAGAGATAGGAATGTGCCTTCGGGAACGCAGTGAC	Bacteria;Cyanobacteria;True Cyanobacteria	5	AGGGTTTGACATCCTGCGAATCTCTTGGAAACAGGAGAGTGCCTCCGGGAACGCAGTGAC
Bacteria;Firmicutes;Clostridia;Clostridiales	9	AGGGCTTGACATCTACCGGAAGACTTATGGAAACATGGGTTGTTCTTCGGAACTGGTAGAC	Bacteria;Proteobacteria;Alphaproteobacteria	6	AGCCCTCGACATGTGGAGTCTGATTACCGGAGACGGTTTTCTTCAGTTCGGCTGGCTCCAACAC	Bacteria;Acidobacteria;Acidobacteria;Acidobacteriales;Acidobacteriaceae;Gp10	5	TAGGCTTGAACTGTAGTGGACCGCTCTAGAAATAGGGTTTCTCCTTCGGGAACCACTATGG	Bacteria;Proteobacteria;Gammaproteobacteria	8	AGCCCTTGACATACCGATCGCGATTGGTGGAGACACCTTTCTTCAGTTCGGCTGGATCGGATAC	Bacteria;Bacteroidetes;Sphingobacteria;Sphingobacteriales	6	TGGGCTAGAATGTGATCGGCGTCCCGGGAGACTGGGATTTCTTCGGACGTGAAACA	Bacteria;Proteobacteria	4	AGGGTTTGACATTCCATAAATTTATTTAGAAATAGATAGAGTTAAATATGGTAAC	Bacteria;Proteobacteria;Gammaproteobacteria;Oceanospirillales	5	TGGCCTTGACATCGTGCGAACTGACTGGAGACAGTCGGGTGCCTTCGGGAACGCAGAGAC	Bacteria;Cyanobacteria;True Cyanobacteria	5	AGGGTTTGACATCCTGCGAATCTCTTGGAAACAGGAGAGTTGCCTTCGGGAACGCAGTGAC
Bacteria;Nitrospira;Nitrospira;Nitrospirales;Nitrospiraceae;Nitrospira	9	CAGGTTGGACATGCTCGTGGAAAATCTTGAAAGAGTAAAGACCCCTTCGGGGGGGCGAGCTC	Bacteria;Proteobacteria;Alphaproteobacteria	6	AGCCCTTGACACGTGGAGTCTGATTACCGGAGACGGTTTTCTTCAGTTCGGCTGGCTCCAACAC	Bacteria;Bacteroidetes	5	TGGGCTAAATCCACAGCGCTACCTCTGGAAACAGAGGGTTCCTTCGGGACGCTATGGA	Bacteria;Proteobacteria;Gammaproteobacteria;Cardiobacteriales;Cardiobacteriaceae;Cardiobacterium	8	AGGACTTGACATCCAGAGAACTTAGCAGAGATGCTTTGGTGCCTTCGGGAGCTCTGAGAC	Bacteria;Bacteroidetes;Sphingobacteria;Sphingobacteriales	6	TGGGCTAGAATGTGATCGGCGTCCCGGGGGACCGGGATTTCTTCGGACGTGAAACA	Bacteria;Proteobacteria	4	TGGATTTGACATCCTCGGAACTTCTCTGAAAAGAGAAGGTGCCTTCGGGAGCCGAGTGAC	Bacteria;Proteobacteria;Gammaproteobacteria;Oceanospirillales	5	TGGCCTTGACATCGTGCGAATCTTTTAGAGATAGAAGAGTGCCTTCGGGAGCGCATGGAT	Bacteria;Cyanobacteria;True Cyanobacteria	5	AGGGTTTGACATCCTGCGAATCTCTTGGGAAAACAGGAGAGTGCCTTCGGGAACGCAGTGAC
Bacteria;Proteobacteria	9	TGGATTTGACATGTACAGGACCGGCAATGAAAGTTGTCTTCTCTTCGGAGCCTGTACAC	Bacteria;Proteobacteria;Alphaproteobacteria	6	AGCCCTTGACATGGGGGTCGCGGATTTCAGAGATGATTTCCTTCAGTTCGGCTGGACCCCACAC	Bacteria;Bacteroidetes;Bacteroidia;Bacteroidales;Porphyromonadaceae;Odoribacter	5	TGGGCTTAAATGTAGAGTGCATGATCTGGAAACAGTTCTTTCCTTCGGGACTCTTTACA	Bacteria;Proteobacteria;Gammaproteobacteria;Chromatiales	8	TGCCCTTGACATTGACAGAACCTTCCAGAGATGGAGGGGTGCTTCGGCCTGGAAAAC	Bacteria;Bacteroidetes;Sphingobacteria;Sphingobacteriales	6	TGGGCTGGAATGTGATCGGCGTCCCGGGAGACCGGGATTTCTTCGGACGTGAAACA	Bacteria;Proteobacteria;Alphaproteobacteria	4	AACCCTTGACATCCCGGTCGCGGATTTCAGAGATGATTTCCTTCATTTAGTTGGACCGGTGAC	Bacteria;Proteobacteria;Gammaproteobacteria;Oceanospirillales	5	TGGCCTTGGCATCCTGCGAACTGACTGGAGACAGTCGGGTGCCTTCGGGAACGCAGAGAC	Bacteria;Cyanobacteria;True Cyanobacteria	5	AGGGTTTGACATCCTGCGAATCTCTTGGGAAACAGGAGAGTGCCTTCGGGAACGCAGTGAC
Bacteria;Proteobacteria;Alphaproteobacteria	9	AGCCCTTGACATGCAGGGTCGCGGGAGCCGGAGACGGTTCCCTTCAGTTCGGCTGGACCCAGCAC	Bacteria;Proteobacteria;Alphaproteobacteria;Rhodobacterales;Rhodobacteraceae	6	TGCGTTTGACATGCCCGACGGGATCGCCAGAGATGGCTTTCTTCATTTAGTTGGTCGGTGCAC	Bacteria;Bacteroidetes;Flavobacteria;Flavobacteriales	5	TGGGCTAAATGTGAGTGACGTACCGTGAAAGCGGTATTTCTTCGGACACGAAACA	Bacteria;Proteobacteria;Gammaproteobacteria;Enterobacteriales;Enterobacteriaceae;Buchnera	8	AAGGTTTGACATTCCATAACCTATTTAGAAATAAATAGAATTTAAGTATGGTAAC	Bacteria;Bacteroidetes;Sphingobacteria;Sphingobacteriales;Flammeovirgaceae;Cardinium	6	TGGGCTCGAATGTCTCTGCTATCTTGAGAAATCAAGAGTTCCTTCGGGACAGAGTACA	Bacteria;Proteobacteria;Alphaproteobacteria	4	AGCCCTTGACATACCAAGTATGATTACCGGAGACGGTTTTCTTCAGTTCGGCTGGCTCGGATAC	Bacteria;Proteobacteria;Gammaproteobacteria;Pseudomonadales;Pseudomonadaceae;Pseudomonas	5	TGGCCTTGACATGCTGAGAACTTTCCAGAGATGGATTGGTGCCTTCGGGAACTCAGACAC	Bacteria;Cyanobacteria;True Cyanobacteria	5	AGGGTTTGACATCCTGCGAATCTTTTGGAAACAGGAGAGTGCCTTCGGGAACGCAGTGAC
Bacteria;Proteobacteria;Alphaproteobacteria;Rhizobiales;Phyllobacteriaceae	9	AGCCCTTGACATCCCGATCGCGGTTCGTGGAGACACGTTCCTTCAGTTAGGCTGGATCGGTGAC	Bacteria;Proteobacteria;Alphaproteobacteria;Rhodospirillales	6	AGTCCTTGACATCCCGGTCGCGGCGTGGGTAACCCCGCGCCTTCAGTTCGGCTGGACCGGAGAC	Bacteria;Bacteroidetes;Flavobacteria;Flavobacteriales;Flavobacteriaceae	5	CAGGCTTAAATGTATATTGACAGGTTTAGAAATAAACCCTTCTTCGGACAATATACA	Bacteria;Proteobacteria;Gammaproteobacteria;Pseudomonadales;Pseudomonadaceae;Pseudomonas	8	TGGCCTTGACATCCTGCGAACCTTCTAGAGATAGGAGGGTGCCTTCGGGAACGCAGAGAC	Bacteria;Bacteroidetes;Sphingobacteria;Sphingobacteriales;Flammeovirgaceae;Reichenbachiella	6	TGGGCTCGAATTCCTACTGACAGGCACAGAGATGTGCCCTTCTTCGGACAGTAGGGA	Bacteria;Proteobacteria;Alphaproteobacteria	4	AGCCCTTGACATACCAAGTATGATTACCGGAGACGGTTTTCTTCAGTTCGGCTGGCTTGGGTAC	Bacteria;Tenericutes;Mollicutes;Acholeplasmatales;Acholeplasmataceae;Phytoplasma	5	AAGGCTTGACATTACTTGCGAATTTATGGAAACATAAAAGAGGTTATCAAGCTAAC	Bacteria;Cyanobacteria;True Cyanobacteria;Prochlorales	5	AGGGTTTGACATCCTGCGAATCTCTTGGAAACGGGAGAGTGCCTTCGGGAACGCAGTGAC
Bacteria;Proteobacteria;Alphaproteobacteria;Sphingomonadales;Sphingomonadaceae;Sphingomonas	9	AGCGTTTGACATGTCCGGACGATTTCCAGAGATGGATCTCTTCCCTTCGGGGACTGGAACAC	Bacteria;Proteobacteria;Alphaproteobacteria;Rhodospirillales	6	AGTCCTTGACATGGGGAGTTTGGTTTCCAGAGATGGATTCCTTCAGTTCGGCTGGCTCCCACAC	Bacteria;Bacteroidetes;Sphingobacteria;Sphingobacteriales	5	TGGGCTCGAATGGTACCGGAATCTTCCAGAAATGGTTGAGTCTTCGGACCGGTATCA	Bacteria;Proteobacteria;Gammaproteobacteria;Vibrionales;Vibrionaceae;Photobacterium	8	TACTCTTGACATCCAGAGAAGCTTGAAGAGATTCGAGTGTGCCTTCGGGAACTCTGAGAC	Bacteria;Bacteroidetes;Sphingobacteria;Sphingobacteriales;Flammeovirgaceae;Roseivirga	6	TGGGCTCGAATGGCTCCGGAATTATCCAGAGATGGATAAGTCTTCGGACTGGAGTCA	Bacteria;Proteobacteria;Alphaproteobacteria	4	AGCCCTTGACATACCGATCGCGATTAGTGGAGACACTTTTCTTCAGTTCGGCTGGATCGGATAC	Bacteria;Thermomicrobia	5	TGGGCTTGACATCATAGTGCCAGCCTGTGAAAGCAGGTCTTTCCTTCGGGAACACTATGAC	Bacteria;Cyanobacteria;True Cyanobacteria;Unassigned;Family II;GpIIa	5	AGGGCTTGACATCCTGCGAATCTCTGGGAAACAGGAGAGTGCCTTCGGGAACGCAGTGAC
Bacteria;Proteobacteria;Betaproteobacteria;Burkholderiales;Oxalobacteraceae	9	TACCCTTGACATGTACGGAAGACCGAAGAGATTTGGTTGTGCTCGAAAGAGAACCGTAACAC	Bacteria;Proteobacteria;Alphaproteobacteria;Rickettsiales;SAR11	6	AACACTTGACATGTTCGTCGCGACTTTAAGAGATTAAAGTTTTCGGCTCGGCCGGACGAAACAC	Bacteria;Bacteroidetes;Sphingobacteria;Sphingobacteriales;Flammeovirgaceae;Roseivirga	5	AGGGTTTGACACTTCATTTACTATACAGAAATGAATAGATTTATAATGAAAAC	Bacteria;TM7	8	AGGGTTTGACATCCCATATTTTTTTTAGAAATAAAAAAATAATAGTGGAGAC	Bacteria;Cyanobacteria	6	AGGGCTTGACATGTCGCGAATCCGGGTGAAAGTCCGGAGTGCCTACGGGAACGCGAACAC	Bacteria;Proteobacteria;Alphaproteobacteria	4	AGCCCTTGACATCCCGGTCGCGGATTCCAGAGATGGTTTCCTTCAGTTCGGCTGGACCGGTGAC	Bacteria;TM7	5	AGGGTTTGACATCCCATAACCTATTTAGAAATAAATAGAATTTAAGTATGGTAAC	Bacteria;Deferribacteres	5	TGGACTTGACATGTTAGTGAAATCTCTGTGAAAGCAGAGCCTTCTGCGAGCTTGCTCAAAGACACTATCAC
Bacteria;Proteobacteria;Gammaproteobacteria	9	AGGTCTTGACATCCTGTAAACCTTTTAGAGATAGAAGGGGGCCTTCGGGAATACAGAGAC	Bacteria;Proteobacteria;Deltaproteobacteria;Desulfobacterales;Desulfobacteraceae;Desulfonema	6	AGGATTTGACATCCCAATTTTTTTCTAGAAATAGAAGAATTGACGTGGAGAC	Bacteria;Bacteroidetes;Sphingobacteria;Sphingobacteriales;Flammeovirgaceae;Roseivirga	5	AGGGTTTGACATTTCATTTACTATACAGAAATGAATAGGTTTATAATGAAAAC	Bacteria	7	AGGGTTTGACATTCCATAACCTATTTAGAAACAAATAGAATTTAAGTATGGTAAC	Bacteria;Cyanobacteria	6	AGGGCTTGACGTCCCGCGAATCTTTTGGAAACGAGAGAGTGCCTTCGGGAACGCGGAGAC	Bacteria;Proteobacteria;Alphaproteobacteria	4	AGCCCTTGACATCCCGGTCGCGGGATGCGGAGACGCGTCCTTTCAGTTCGGCTGGACCGGAGAC	Bacteria	4	AGGGTTTGACATTCCATAACCTATTTAGAATAAATAGAATTTAAGTATGGTAAC	Bacteria;Deinococcus-Thermus;Deinococci;Deinococcales;Trueperaceae;Truepera	5	TGGGTTTGACATCCTTGGAATTTCGCAGAGATGTGAAAGTGCCCCTCGGGGAACCAAGTGAC
Bacteria;Proteobacteria;Gammaproteobacteria;Chromatiales	9	ACCCCTTGACATCCCCGGAACTTTCCAGAGATGGAAAGGTTCCTTCGGGACCGGGTGAC	Bacteria;Proteobacteria;Deltaproteobacteria;Myxococcales	6	AGGGCTAGAAAAACGGAGAATCCTGACGAAACTCGGGAGTGCTCGCAAGAGAACTCCGGTCC	Bacteria;Cyanobacteria;True Cyanobacteria;Oscillatoriales;Unassigned;Limnothrix	5	AGGGTTTGACATCCTACGAATTTCCGAGAGATCGGAGAGTGCCTTCGGGAACGTAGAGAC	Bacteria	7	AGGGTTTGACATTCCATAACCTATTTAGAAATTAAATAGAATTTAAGTATGGTAAC	Bacteria;Cyanobacteria;True Cyanobacteria;Unassigned;Family I;GpI	6	AGGGCTTGACATGTCCGGAACTCTGGGGAAACTCGGAGGTGCCTTCGGGAGCCGGAACAC	Bacteria;Proteobacteria;Alphaproteobacteria	4	AGCCCTTGACATGGGCGTCGCGGATCTTGGAGACAGGATCCTTCAGTTCGGCTGGACGCCACAC	Bacteria	4	TGGGCTTGACATGTACCTGAAAGCCCTGGAGACAGGGCCCCTCTTCGGAGCGGGTACAC	Bacteria;Proteobacteria;Alphaproteobacteria	5	AACACTTGACATGTCTGTCGCGGTTTCCAGAGATGGATTCCTTCGGTTCGGCCGGACAGAACAC
Bacteria	8	AGGGTTTGACATGTTCCGGACAGCTTTGGAAACAAAGTCTTCCTTTAGGACCGGTTCAC	Bacteria;Proteobacteria;Gammaproteobacteria	6	TGGCCTCGACATCGTGCGAATCTTTTAGAGATAGAAGAGTGCCTTCGGGAGCGCATGGAC	Bacteria;Cyanobacteria;True Cyanobacteria;Unassigned;Family IV;GpIV	5	AGGACTTGACATCCCCCGAATATCTAAGAAATTAGATAGTGCCTTCGGGAACGGGGAGAC	Bacteria;Bacteroidetes	7	TAGGCTAGAATGCTTTTTGACGTTCCCTGAAAGGGGAATTTCTCTTCGGAGACAGATTGCA	Bacteria;Cyanobacteria;True Cyanobacteria;Unassigned;Family II;GpIIa	6	AGGGCTTGACATCCTGCGAATCTCTGGGAAACCGGAGAGTGCCTTCGGGAACGCAGTGAC	Bacteria;Proteobacteria;Alphaproteobacteria	4	AGCCCTTGACATGGGCGTCGCGGCTCCTGGAGACAGGAGCTTTCAGTTCGGCTGGACGCCACAC	Bacteria	4	TGGGTTAGACAACGGTGGCCCGCCCTAGAGATAGGGCTTTCCCTTCGGGGACTGCCGGTTC	Bacteria;Proteobacteria;Alphaproteobacteria	5	AACACTTGACATGTTCGTCGCGAAACTAAGAGATTAGTTTTTTCAGTTCGGCTGGACGAAACAC
Bacteria	8	CAGGGCTTGACATCGCGCTGACCGCCATAGAAATATGGCTTTCCTTTTGGACAGCGTGAC	Bacteria;Proteobacteria;Gammaproteobacteria	6	TGGCCTTGACATCGTGCGAATCCTTTAGAGATAGAAGAGTGCCTTCGGGAGCGCATGGAC	Bacteria;Cyanobacteria;True Cyanobacteria;Unassigned;Family IV;GpIV	5	AGGGTTTGACATGCCGCGAATCTATGAGAGATTGTAGAGTGCCTTCGGGAGCGCGGACAC	Bacteria;Bacteroidetes;Flavobacteria;Flavobacteriales;Flavobacteriaceae	7	AGGGCTTAAATGTAGTCTGACAGCTTTAGAGATAGAGTTTTCTTCGGACAGATTACA	Bacteria;Cyanobacteria;True Cyanobacteria;Unassigned;Family IX;GpIX	6	AGGCTTGACATCCCGCGAATCTTTTGGAAACGAGAGAGTGCCTTCGGGAACGCGGAGAC	Bacteria;Proteobacteria;Alphaproteobacteria	4	AGCCCTTGACATGGGGGGTCGCGGATTTCAGAGATGATTTCCTTCAGTTCGGCTGGACCCCACAC	Bacteria;Acidobacteria;Acidobacteria;Acidobacteriales;Acidobacteriaceae;Gp6	4	CGGGCTTGAAGTGCGAGCGACCATCGGTGAAAGCCGACTTCCGCAAGGACGCTCGTAG	Bacteria;Proteobacteria;Alphaproteobacteria	5	AACACTTGACATGTTCGTCGCGACTCTAAGAGATTGGAGTTTTCGGTTCGGCCGGACGAAACAC
Bacteria	8	TGGGCTTGACATTCATGTGAAACTCCTTGGAAACGGGGAGCCTTCTTCGGAACACTTGAAC	Bacteria;Proteobacteria;Gammaproteobacteria	6	TGGCCTTGACATCGTGCGAATCTTTTAGAGATAGAAGAGTGCCTCCGGGAGCGCATGGAC	Bacteria;Firmicutes;Clostridia;Clostridiales;Ruminococcaceae	5	AGGATTTGACATCCCAATTTTTTTCTGAAATAGAAGAATTGACGTGGAGAC	Bacteria;Bacteroidetes;Flavobacteria;Flavobacteriales;Flavobacteriaceae;Chryseobacterium	7	GAGGGTTTGACATTCCATAACCTATTTAGAAATAAATAGAATTTAAGTATGGTAAC	Bacteria;Cyanobacteria;True Cyanobacteria;Unassigned;Family VII;GpVII	6	AGGGCTTGACATCCCGCGAATCTTGGGGAAACTTGAGAGTGCCTTCGGGAGCGCGGAGAC	Bacteria;Proteobacteria;Alphaproteobacteria	4	AGCCTTTGACATGGGGGTTTTGGATCTTGGAGACAGGATCCTTCAGTTCGGCTGGACCCCACAC	Bacteria;Actinobacteria;Actinobacteria;Actinomycetales;Corynebacteriaceae;Corynebacterium	4	TGGGCTTGACATACACCAGACCGGGCCAGAGATGGTCTTTCCCTTTGTGGTTGGTGTAC	Bacteria;Proteobacteria;Alphaproteobacteria	5	AACACTTGACATGTTCGTCGCGACTTTAAGAGATTAAAGTCTTCGGTTCGGCCGGACGAAACAC
Bacteria;Actinobacteria;Actinobacteria	8	TGGGTTTGACATGTTGGGGGACAGTCGCAGAGATGCGGTTTCCTTATGGTCCCATCAC	Bacteria;Proteobacteria;Gammaproteobacteria	6	TGGCCTTGACATCGTGCGAATCTTTTAGAGATAGAAGAGTGCCTTCGGGAGCGCGTGGAC	Bacteria;OP11	5	AGGGTTTGACATTTCACTTACTATACAGAAATGAATAGATTTATAATGAAAAC	Bacteria;Bacteroidetes;Flavobacteria;Flavobacteriales;Flavobacteriaceae;Winogradskyella	7	AGGGCTTAAATGTAGATTGCATTAGGTAGAGATACTTATTTCTTCGGACTATCTACA	Bacteria;Firmicutes;Clostridia;Clostridiales;Peptostreptococcaceae	6	TAAGCTTGACATCCCACTGACCTCTCCCTAATCGGAGACTTCCCTTCGGGGACAGTGGTGAC	Bacteria;Proteobacteria;Alphaproteobacteria;Rhodobacterales;Rhodobacteraceae	4	AACCCTTGACATCCCGGGACCGGTCCAGAGATGGGCCTTTCACTTCGGTGACTCGGTGAC	Bacteria;Bacteroidetes	4	TGGACTTAAATGTGCGTTGCATAGATCAGAGATGGTCTTTTCTTCGGACTACGTACA	Bacteria;Proteobacteria;Alphaproteobacteria	5	AACACTTGACATGTTCGTCGCGAGACTAAGAGATTAGTTTTTCAGTTCGGCTGGACGAAACAC
Bacteria;Actinobacteria;Actinobacteria;Actinomycetales	8	TGGGTTTGACATGCACGGAAAAGCCATAGAGATATGGTGTCCTTCGGGCGTGTGCAC	Bacteria;Proteobacteria;Gammaproteobacteria	6	TGGTCTTGACATCCTGCGAACCTTCTAGAGATAGGAGGGTGCCTTCGGGAGCGCAGAGAC	Bacteria;OP11	5	AGGGTTTGACATTTTCATTTACTATACAGAAATGAATAGATTTATAATGAAAAC	Bacteria;Bacteroidetes;Sphingobacteria;Sphingobacteriales	7	TAGGCTAGAATGCTTTCTGACCGTTCCCGAAAGGGATCTTTCCAGTTTACTGGACAGGATGCA	Bacteria;OD1	6	AGGGTTTGACATTACATAACCTATTTAGAAATAAATAGAATTTAAGTATGGTAAC	Bacteria;Proteobacteria;Alphaproteobacteria;Rhodobacterales;Rhodobacteraceae	4	AACCCTTGACATCCTCAGCTACATCCAGAGATGGATGGTTCCCTTCGGGGACTGAGTGAC	Bacteria;Bacteroidetes;Flavobacteria;Flavobacteriales	4	AGGGTTTGATATTCCATAACCTATTTAGAAATAAATAGAATTTAAGTATGGTAAC	Bacteria;Proteobacteria;Alphaproteobacteria	5	AGCCCTTGACATGTGGAGTTTGGTTATCAGAGATGATTTCCTTCAGTTCGGCTGGCTCCATCAC
Bacteria;Cyanobacteria;True Cyanobacteria	8	AGGGTTTGACATCCTGCGAATCTCTTGGAAACGAGAGAGTGCCTTCGGGAACGCAGTGAC	Bacteria;Proteobacteria;Gammaproteobacteria;Oceanospirillales	6	TGGCCTTGACATCGTGCGAATCTTTTAGAGATAGAAGAGTGCCTTCGGGAGCGCATGGGC	Bacteria;Proteobacteria;Alphaproteobacteria	5	AGCCCTTGACATATGGAGTCTGATTACCGGAGACGGTTTTCTTCAGTTCGGCTGGCTCCAACAC	Bacteria;Bacteroidetes;Sphingobacteria;Sphingobacteriales	7	TGGGCTAGAATGTGATTGCCATCCCCAGAGATGGGGAGTTCTTCGGACATGAACA	Bacteria;OP11	6	AGGGTTTGACATTCCATAACCTATTTAGAAATAAATAGAATTTAAGTATGGTAACG	Bacteria;Proteobacteria;Alphaproteobacteria;Rhodobacterales;Rhodobacteraceae	4	ATCCCTTGACATCCTCAACGCGATTTCCTGAGAAGGATTTCTTCAGTTCGGCTGGTTGAGTGAC	Bacteria;Bacteroidetes;Flavobacteria;Flavobacteriales;Cryomorphaceae	4	TGGGCTAGAATGCGACCGATCGCTGTGGAAACACAGTTTTCTTCGGACGGGAAGCA	Bacteria;Proteobacteria;Alphaproteobacteria	5	AGCCCTTGACATGTGGAGTTTGGTTATCAGAGATGATTTCCTTCAGTTTGGCTGGCTCCAACAC
Bacteria;Cyanobacteria;True Cyanobacteria	8	AGGGTTTGACATCCTGCGAATTTCTGGGAAACCGGAAAGTGCCTTCGGGAGCGCAGTGAC	Bacteria;Proteobacteria;Gammaproteobacteria;Oceanospirillales	6	TGGCCTTGACATCGTGCGAATCTTTTAGAGATAGGAGAGTGCCTTCGGGAGCGCATGGAC	Bacteria;Proteobacteria;Alphaproteobacteria	5	AGCCCTTGACATGGGGGTCGCGGAAGCCAGAGACGGTTTCTTTCAGTTCGGCTGGACCCCGCAC	Bacteria;Bacteroidetes;Sphingobacteria;Sphingobacteriales	7	TGGGCTAGAATGTTTCTGCAACCTCGAGAAATTGAGGGTTCCCTCGGGACAGAGTACA	Bacteria;OP11	6	AGGGTTTGACATTTCCATAAACCCTATTTTAGAAATAAAATAGAATTTAAGTATGGTAAC	Bacteria;Proteobacteria;Alphaproteobacteria;Rhodobacterales;Rhodobacteraceae;Stappia	4	AGCCCTTGACATTTGGTGCTATTTCCAGAGATGGATTTTTCCCTTCGGGGACGCCAGGAC	Bacteria;Bacteroidetes;Flavobacteria;Flavobacteriales;Flavobacteriaceae	4	AGGGCTTAAATGTAACGGGACAGATCTAGAGATAGATCCTTCTTCGGACTCATTACA	Bacteria;Proteobacteria;Alphaproteobacteria	5	AGCGTTTGACATGGGAAGTGCCGGTTACAGAATGGTAACCTTCAGTTCGGCTGGCTTCCACAC
Bacteria;Firmicutes;Clostridia;Clostridiales;Lachnospiraceae	8	AGGGCTTGACATCCCTCTGACGTAGGAGTAAAAATTCTATTTCCCTTAGGGGACAGAGGAGAC	Bacteria;Tenericutes;Mollicutes;Mycoplasmatales;Mycoplasmataceae;Mycoplasma;fastidiosum	6	AAGGCTTGACATTACTTGCGAATTTATGGAAACATAGAAGAGGTTATCAAGCTAAC	Bacteria;Proteobacteria;Alphaproteobacteria	5	AGCCCTTGACATGGGGGTCGCGGGTGCCGGAGACGGTACTCATCAGTTCGGCTGGACCCCACAC	Bacteria;Bacteroidetes;Sphingobacteria;Sphingobacteriales;Flammeovirgaceae;Roseivirga	7	TGGGCTCGAATGGCTCCGGAATTATCCAGAGATGGATAAGTCTTCGGACTGGAGTCA	Bacteria;Proteobacteria	6	AGCCCTTGACATCCTGGTCGCGATTTGTGGAGACACATATCTTCAGTTCGGCTGGACCAGTGAC	Bacteria;Proteobacteria;Alphaproteobacteria;Rhodospirillales	4	AACCCTTGACATGTGAGGTATGATTACCAGAGATTGGTTTTCTTCAGTTCGGCTGGCCTCAACAC	Bacteria;Bacteroidetes;Flavobacteria;Flavobacteriales;Flavobacteriaceae	4	AGGGTTTGACATTCCATAACCTATTTAGAAATAGATAGAATTTAAGTATGGTAAC	Bacteria;Proteobacteria;Alphaproteobacteria	5	AGCTTTTGACATGCTAGGTCGCGGATTTTAGAGATAAAATCCTTCAGTTTTGCTGGACCTAGTAC
Bacteria;Proteobacteria;Alphaproteobacteria	8	AGCCCTTGACATACCGGTCGCGGTTAGTGGAGACACTTTCTTTCAGTTCGGCTGGACCGGATAC	Bacteria;TM7	6	AGGGTTTGACATCCCATAACCTATTTAGAAATAAATAGAATTTAAGTATGGTAAC	Bacteria;Proteobacteria;Alphaproteobacteria	5	AGCCCTTGACATGTGGAGCCTGATTACCGGAGACGGTTTTCTTCAGTTCGGCTGGCTCCAACAC	Bacteria;Cyanobacteria	7	AGGGCTTGACATGTCGCGAATTTCCGGGAAACCGGGAAGTGCCTTCGGGAGCGCGAACAC	Bacteria;Proteobacteria	6	CGGGCTAGAAAAACTGAGAACCTTGAAGAAACTCGAGGGTGCTCGCAAGAGAACTCAGGTCC	Bacteria;Proteobacteria;Alphaproteobacteria;Rhodospirillales	4	AGCCCTTGACATGGCGGTTGTGGTTGCCCGAGAGGGCAATCTTCAGTTCGGCTGGGCCGTCAC	Bacteria;Bacteroidetes;Flavobacteria;Flavobacteriales;Flavobacteriaceae;Aquimarina	4	AGGGCTTAAATGTAGTCTGACAGCTGTAGAGATACGGTTTTCTTCGGACAGATTACA	Bacteria;Proteobacteria;Alphaproteobacteria	5	AGTCCTTGACATGGGTAGTTTGGATTTTGGAGACAATCTCCTTCAGTTCGGCTGGCTACCACAC
Bacteria;Proteobacteria;Alphaproteobacteria;Rhodospirillales	8	AGCCCTTGACATGGGGGTCGCGAAGGCGGGAGACCGCCTTCTTCGGTTCGGCCGGACCCCACAC	Bacteria	5	AGGGTTTGACATTCCATAACCTATTTAGAAATAAACAGAATTTAAGTATGGTAAC	Bacteria;Proteobacteria;Alphaproteobacteria	5	AGCCCTTGACATGTGGAGTCTGATTACCGGAGACGGTCTTCTTCAGTTCGGCTGGCTCCAACAC	Bacteria;Firmicutes;Clostridia;Clostridiales	7	AGGATTTGACATCCCATATTTCTTTTAGAAATAAAAAAATAATAGTGGAGAC	Bacteria;Proteobacteria;Alphaproteobacteria	6	AGCCCTTGACATCCCGGTCGCGGCTCTTGGAGACGAGAGCTTTCAGTTCGGCTGGACCGGTGAC	Bacteria;Proteobacteria;Alphaproteobacteria;Rhodospirillales;Rhodospirillaceae	4	AGCCCTTGACATGGAGCGTATGGTCTTTGGAGACAAAGTCCTTCAGTTCGGCTGGCGCTCACAC	Bacteria;Bacteroidetes;Flavobacteria;Flavobacteriales;Flavobacteriaceae;Muricauda	4	AGGGCTTAAATGCAGGCTGCATGGGGCAGAGACGCCCCTTTCTTCGGACCGCCTGCA	Bacteria;Proteobacteria;Alphaproteobacteria;Rhodobacterales;Rhodobacteraceae	5	AACCCTTGACATCCCGGGACCGGTCCAGAGATGGGCCTTTCACTTCGGTGACTCGGTGAC
Bacteria;Proteobacteria;Alphaproteobacteria;Sphingomonadales;Sphingomonadaceae;Sphingomonas	8	AGCGTTTGACATGGCAGGACGACTTCCAGAGATGGATTTCTTCCCTTCGGGGACCTGCACAC	Bacteria	5	CAGGCTCGAACGCGGCCGGACAGGTCTTGAAAGGGATCCTCCTTCGGGTCGGTCGCG	Bacteria;Proteobacteria;Alphaproteobacteria	5	AGCCCTTGACATGTGGAGTCTGATTACCGGAGACGGTTTCCTTCAGTTCGGCTGGCTCCAACAC	Bacteria;Firmicutes;Clostridia;Clostridiales;Ruminococcaceae	7	AGGATTTGACATCCCAATTTTTTTTAGAATAAAAAAAATAATAGTGGAGAC	Bacteria;Proteobacteria;Alphaproteobacteria	6	AGCCCTTGACATCCCGGTTTGGGTTAGCGGAGACGCTTTCCTTCAGTTCGGCTGGACCGGTGAC	Bacteria;Proteobacteria;Deltaproteobacteria	4	TGGGCTTGAAATCCTCTGACAACTTTAGAAATAAAGCTTTCTCTTCGGAGACAGAGTGAC	Bacteria;Bacteroidetes;Flavobacteria;Flavobacteriales;Flavobacteriaceae;Winogradskyella	4	AGGGCTTAAATGTAGATTGCATTAGCTAGAGATAGCTATTTCTTCGGACTATTTACA	Bacteria;Proteobacteria;Alphaproteobacteria;Rhodobacterales;Rhodobacteraceae	5	AACCCTTGACATCCTGTGCTACATCCAGAGATGGATGGTTCCCTTCGGGGACGCAGCGAC
Bacteria;Proteobacteria;Betaproteobacteria;Burkholderiales;Comamonadaceae;Variovorax	8	CACCTTTGACATGTACGGAATTTACCAGAGATGGTTTAGTGCTCGAAAGAGAACCGTAACAC	Bacteria	5	TGGGCTAGAAAGGCGTTGCTATCTTGAGAGATCAAGAGTTCCTTCGGGGACTTCGCCTA	Bacteria;Proteobacteria;Alphaproteobacteria	5	AGCCCTTGACATGTGGAGTCTGATTACCGGAGACGGTTTTCCTCAGTTCGGCTGGCTCCAACAC	Bacteria;OD1	7	AGGGTTTGACATTCCATAACCTATTTAGAAATAAATAGAATTTAGTATGGTAAC	Bacteria;Proteobacteria;Alphaproteobacteria;Rhizobiales	6	AGCCCTTGACATCCCGATCGCGGTTAGTGGAGACGCTATCCTTCAGTTCGGCTGGATCGGAGAC	Bacteria;Proteobacteria;Deltaproteobacteria	4	TGGGTTTGACATCTCCGGAACCTCTTCGAAAGTTGAGGGTGCCTTCGGGAACCGGATGAC	Bacteria;Bacteroidetes;Sphingobacteria;Sphingobacteriales	4	CGGGCTAGAATGTGATCGGCGTCCCGGGAGACCGGGATTTCTTCGGACGTGAAACA	Bacteria;Proteobacteria;Alphaproteobacteria;Rhodobacterales;Rhodobacteraceae	5	AACCCTTGACATCCTGTGCTACATCCAGAGATGGATGGTTCCCTTTCGGGGACGCAGTGAC
Bacteria;Proteobacteria;Deltaproteobacteria	8	TGGGCTAGACAACGGTGGCCCGCTCTGGAAACAGAGTTTTCCCTTCGGGGACTGCCGGTTC	Bacteria;Acidobacteria;Acidobacteria;Acidobacteriales;Acidobacteriaceae;Gp10	5	TGGGTTTAAACTGTGGCGGACCGTTCCAGAGATGGTTCATTCCCTTCGGGGACTGTCACAG	Bacteria;Proteobacteria;Alphaproteobacteria	5	AGCCCTTGACATGTGGAGTCTGATTACCGGAGACGGTTTTCTTCAGTTCGGCTGACTCCAACAC	Bacteria;OP11	7	AGGGTTTGACATTCCATAACCCATTTTAGAAATAAATAGAATTTAAGTATGGTAAC	Bacteria;Proteobacteria;Alphaproteobacteria;Rhizobiales;Beijerinckiaceae	6	AGCCCTTGACATGGTAGTTTTGGTTCGGAGAGATCCGGCCTTTCCTTCGGGAGGCTACTGC	Bacteria;Proteobacteria;Deltaproteobacteria	4	TGGGTTTGACATCTCGAGAATCTCCCCGAAAGGGGAGAGTGCCTTAGGGAACTCGAAGAC	Bacteria;Bacteroidetes;Sphingobacteria;Sphingobacteriales	4	TGGGCTAGAATGTGAGGGAATGTTACAGAGATGTAACAGTCCGCAAGGACCCAAAACA	Bacteria;Proteobacteria;Alphaproteobacteria;Rhodobacterales;Rhodobacteraceae	5	AACCCTTGACATCCTGTGCTACTACCAGAGATGGTACGTTCCCTTCGGGGACGCAGTGAC
Bacteria;Proteobacteria;Gammaproteobacteria	8	TGGCCTTGACATCCTGCGAACTTTCTAGAGATAGATTGGTGCCTTCGGGAACGCAGAGAC	Bacteria;Actinobacteria;Actinobacteria;Actinomycetales;Pseudonocardiaceae;Thermobispora;bispora	5	AAGGTTTGACATGCCGGGAAATCCCGCAGAGATGCGGGGTGCCTTCGGGCGCCTGGCAC	Bacteria;Proteobacteria;Alphaproteobacteria	5	AGCCCTTGACATGTGGAGTCTGATTACCGGAGACGGTTTTTTTCAGTTCGGCTGGCTCCAACAC	Bacteria;Planctomycetes;Planctomycetacia;Planctomycetales;Planctomycetaceae	7	CAAGCCTTGACATGTACGGATGCTGCCTGTGAAAGCAGGTTCGTTGCCTTCGGGTGAAACGTACAC	Bacteria;Proteobacteria;Alphaproteobacteria;Rhizobiales;Phyllobacteriaceae	6	AGCCCTTGACATCCCGATCGCGGTTTCCAGAGATGGATTCCTTCAGTTAGGCTGGATCGGTGAC	Bacteria;Proteobacteria;Deltaproteobacteria	4	TGGGTTTGACATCTGGGGAATCCCCTGGAAACAGGGGAGTGCCTTCGGGAGCCCCAAGAC	Bacteria;Bacteroidetes;Sphingobacteria;Sphingobacteriales	4	TGGGCTTAAATTTATATTGCATTTACTAGAGATAGTAATTTCTTCGGACTATATAAA	Bacteria;Proteobacteria;Alphaproteobacteria;Rhodospirillales	5	AGTCCTTGACATGGGGAGTTTGGTTACCAGAGATGGTTTCCTTCAGTTCGGCTGGCTCCCACAC
Bacteria;Proteobacteria;Gammaproteobacteria;Chromatiales	8	TGCCCTTGACATGCTCGGAACGAGGCAGAGATGCCTTGGTGCCTTCGGGAGCCGAGACAC	Bacteria;Bacteroidetes	5	TGGGCTAAATCCACGGCGCTACCTCTGGAAACAGAGGGTTTCTTCGGAACGCTGTGGA	Bacteria;Proteobacteria;Alphaproteobacteria	5	AGCCCTTGACATGTGGAGTCTGATTACCGGGGACGGTTTTCTTCAGTTCGGCTGGCTCCAACAC	Bacteria;Planctomycetes;Planctomycetacia;Planctomycetales;Planctomycetaceae	7	TGGGCTTAAACTGCTTGAGAATATTTCCGAAAAGAAATAGTGCCCTTCGGGGAACTCTTGTAG	Bacteria;Proteobacteria;Alphaproteobacteria;Rhodobacterales;Hyphomonadaceae;Hyphomonas	6	TACGCTTGACATGCCCGGACGATTTCCAGAGATGGATCTCTCCCTTCGGGGCCGGTGCAC	Bacteria;Proteobacteria;Deltaproteobacteria	4	TGGGTTTGACATCTGGGGAATCTCCTGGAAACAGGAGAGTGCCTTCGGGAACCCCAAGAC	Bacteria;Bacteroidetes;Sphingobacteria;Sphingobacteriales;Cytophagaceae;Sporocytophaga	4	AAGGCTTAAATGTAGATTGACAGGACTGGAAACAGTTTTTTCTTCGGACAATTTACA	Bacteria;Proteobacteria;Alphaproteobacteria;Rickettsiales;SAR11	5	AAACACTTGACATGTTCGTCGCGACTCTAAGAGATTAGAGTTTTCGGTTCGGCCGGACGAAACAC
Bacteria;Proteobacteria;Gammaproteobacteria;Enterobacteriales;Enterobacteriaceae;Erwinia	8	TACACTTGACGCATTGAGAAGCCTGCTGAGAAGCGGGTGTGCCTTCGGGAGCTCAGTGAC	Bacteria;Bacteroidetes;Flavobacteria;Flavobacteriales;Flavobacteriaceae	5	AGGGCTTAAATGCAGTCCGACAGCTTTAGAGATAGAGTTTTCTTCGGACGGATTGCA	Bacteria;Proteobacteria;Alphaproteobacteria	5	AGCCCTTGACATGTGGAGTTCTGATTACCGGAGACGGTTTTCTTCAGTTCGGCTGGCTCCAACAC	Bacteria;Proteobacteria	7	AGCCCTTGACATTGACAGAACCCTGTAGAGATACGGGGGTGCTTCGGCCTGGAAAAC	Bacteria;Proteobacteria;Alphaproteobacteria;Rhodobacterales;Rhodobacteraceae	6	AACCCTTGACATCCCGGGACCGGCCCAGAGATGGGTCTTTCACTTCGGTGACTCGGTGAC	Bacteria;Proteobacteria;Deltaproteobacteria;Desulfobacterales;Desulfobacteraceae;Desulfospira	4	TGGGTTTGACATCCTGTGAAAGTTCCTTAATCGGAACCGTGCCTTCGGGAGCACAGAGAC	Bacteria;Chlorobi;Chlorobia;Chlorobiales;Chlorobiaceae;Chlorobium	4	TGGGCTTGATATTGCGACTAAACCTCCTGAAAGGGAGGGTCCTTCGGGAGTCGTAAC	Bacteria;Proteobacteria;Alphaproteobacteria;Rickettsiales;SAR11	5	AACACTTGACATGTTCGTCGCGACCTTAAGAGATTAAAGTTTTCGGTTCGGCCGGACGAAACAC
Bacteria;TM7	8	AGGGTTTGACATCCCATAACCTATTTAGAAATAAATAGAATTTAAGTATGGTAAC	Bacteria;Bacteroidetes;Flavobacteria;Flavobacteriales;Flavobacteriaceae;Muricauda	5	AGGGCTTAAATGCAGTCTGCATAGGGTAGAGATACCCTTTTCTTCGGACCGACTGCA	Bacteria;Proteobacteria;Alphaproteobacteria	5	AGCCCTTGACATGTGGGGTCTGATTACCGGAGACGGTTTTCTTCAGTTCGGCTGGCTCCAACAC	Bacteria;Proteobacteria;Alphaproteobacteria;Rhizobiales	7	ACCCCTTGACATCCCGCGCTACGCTCAGAGATGGGCGGTCCCTTCGGGGCGCGGTGAC	Bacteria;Proteobacteria;Alphaproteobacteria;Rhodobacterales;Rhodobacteraceae	6	AACCCTTGACATCCCTGTCGCGGTTACCAGAGATGGTTTCCTTCAGTTCGGCTGGACAGGTGAC	Bacteria;Proteobacteria;Deltaproteobacteria;Myxococcales	4	TGGGCTTGACATCTGGAGAACCTCTCCGAAAGGAGAGGGTGCCTTCGGGAACTCCAAGAC	Bacteria;Chloroflexi;Anaerolineae	4	GGGGTTTGACATATACGTGGTACGGATCAGAAATGTGAAGGACTCTTCGGAGAGCGTAAAC	Bacteria;Proteobacteria;Alphaproteobacteria;Rickettsiales;SAR11	5	AACACTTGACATGTTCGTCGCGACTTTAAGAGACTAAAGTTTTCGGTTCGGCCGGACGAAACAC
Bacteria	7	AGGGCTTGACATCCGAGGAATCTCTTGGAAACAGGAGGGTGCCTTCGGGAACCTCGAGAC	Bacteria;Bacteroidetes;Sphingobacteria;Sphingobacteriales;Flammeovirgaceae;Cardinium	5	TGGGCTCGAATGCCTCTGCTACCTCGAGAGATCGAGGGTTCCTTCGGGACAGAGTGCA	Bacteria;Proteobacteria;Alphaproteobacteria	5	AGCCCTTGACATGTTGGGTTTCGGGTCCGAGAGATCGGTCCTTTCAGTTTGGCTGGGCCCAACAC	Bacteria;Proteobacteria;Alphaproteobacteria;Rhodobacterales;Rhodobacteraceae	7	AACCCATGACATAGATATCGTACTTTCCAGAGATGGATCGGTCAGTTCGGCTGGATATCATAC	Bacteria;Proteobacteria;Alphaproteobacteria;Rhodospirillales;Rhodospirillaceae	6	AGCCTTTGACATCCCGGTCGCGGGCCTAAGAGATTGGGTCTTTCAGTTCGGCTGGACCGGAGAC	Bacteria;Proteobacteria;Deltaproteobacteria;Myxococcales	4	TGGGTTAAATCCGCCGGAATCTGGCTGAAAGGCTGGAGTGCCCTTCGGGGAATCGGTGAGA	Bacteria;Cyanobacteria;True Cyanobacteria;Prochlorales	4	TGGCTTTGACATCGTGCGAATCTTTTAGAGATAGAAGAGTGCCTTCGGGAGCGCATGGAC	Bacteria;Proteobacteria;Alphaproteobacteria;Rickettsiales;SAR11	5	AACACTTGACATGTTCGTCGCGACTTTAAGAGATTAAAGTTTTCGGTTCGGCTGGACGAAACAC
Bacteria	7	AGGGCTTGACATCTTAGTGACCGCCATAGAAATATGGTTTTCCTTCGGGACACTATGAC	Bacteria;Bacteroidetes;Sphingobacteria;Sphingobacteriales;Flammeovirgaceae;Cardinium	5	TGGGCTCGAATGTCTCTGCTACCTCGAGAAATCGAGGGTTCCTTCGGGGACAGAGTACA	Bacteria;Proteobacteria;Alphaproteobacteria	5	CACCTTTGACATGGTAGTTATTGATAGTGGAGACACTGTTATTCAGCTAGGCTGGGCTACGCAC	Bacteria;Proteobacteria;Alphaproteobacteria;Rhodobacterales;Rhodobacteraceae	7	AGCCCTTGACATTTGGTGCTACATTCGGAGACGGATGGTTCCCTTCGGGGACGCCAGGAC	Bacteria;Proteobacteria;Alphaproteobacteria;Rhodospirillales;Rhodospirillaceae;Inquilinus	6	AGCCCTTGACTTGGGATGTTTGGGTACCGGAGACGGTATTCTTCAGTTCGGCTGGCGTCCACAC	Bacteria;Proteobacteria;Deltaproteobacteria;Myxococcales;Nannocystaceae	4	TGGGTTAAATCCTTCGGAATCCGGCCGAAAAGCTGGAGTGCCCTTCGGGGAATCGAAGCGA	Bacteria;Cyanobacteria;True Cyanobacteria;Unassigned;Family IV;GpIV	4	AGGGTTTGACATCCTACGAATTTTCCAGAGATGGATTAGTGCCTTCGGGAACGTAGAGAC	Bacteria;Proteobacteria;Alphaproteobacteria;Rickettsiales;SAR11	5	AACACTTGACATGTTCGTCGCGACTTTAAGAGATTGAAGTTTTCGGTTCGGCCGGACGAAACAC
Bacteria	7	TGGGCTGGAAGCGCGGCGGGCGGTCCCGGAGACGGGGCCTCCCCCTCGGGGGCCGCCGCGG	Bacteria;Cyanobacteria;True Cyanobacteria	5	AGGGTTTGACATCCTGCGAATCTCTTGGAAACAGGAGAGTGCCTCCGGGAACGCAGTGAC	Bacteria;Proteobacteria;Alphaproteobacteria;Rhizobiales;Phyllobacteriaceae	5	AGCCCTTGACATCCCGATCGCGGTTTCCAGAGATGGATTCCTTCAGCTAGGCTGGATCGGTGAC	Bacteria;Proteobacteria;Alphaproteobacteria;Rhodobacterales;Rhodobacteraceae	7	ATCCCTTGACATCCTCAACGCGGTTTCCGGAGACGGTAACCTTCAGTTCGGCTGGTTGAGTGAC	Bacteria;Proteobacteria;Alphaproteobacteria;Rickettsiales;SAR11	6	AACACTTGACATGTTCGTCGCGACTTTAAGAGATTAAAGTTTTCGGTTCGGCCGGACGAAACAC	Bacteria;Proteobacteria;Deltaproteobacteria;Syntrophobacterales	4	TGGGCTTGACATCGTGGGGAACCGCCTGGAAACGGGCGGGTGCTCTTCGGAGAACCCCGTGAC	Bacteria;Firmicutes;Clostridia;Clostridiales	4	AGGGCTTGACATCCCTATGAATATACTAGAGATAGAATAGCTCTTCGGAGCATAGGAGAC	Bacteria;Proteobacteria;Deltaproteobacteria	5	TAGCCTTGACATCCTTGGAACTCTCCCGAAAAGGAGAGGTGCCCTTCGGGGAATCAAGTGAC
Bacteria	7	TGGGCTTGACATCCTGGTGAAACCTCCTGGAAACAGGCGGCCTCCTTCGGGACACCATGAC	Bacteria;Cyanobacteria;True Cyanobacteria	5	AGGTTTGACATCCTGCGAATCTCTTGGAAACAGGAGAGTGCCTTCGGGAACGCAGTGAC	Bacteria;Proteobacteria;Alphaproteobacteria;Rhizobiales;Phyllobacteriaceae	5	AGCCCTTGACATCCTGGTCGCGGTTACCGGAGACGGTTTCCTTCAGTTCGGCTGGACCAGTGAC	Bacteria;Proteobacteria;Deltaproteobacteria;Desulfobacterales;Desulfobacteraceae	7	TGGATTTGACATCTCGGGAATTTCTTGGAAACTCGAAAGTGCCCTTCGGGGAGCCCGATGAC	Bacteria;Proteobacteria;Alphaproteobacteria;Sphingomonadales;Sphingomonadaceae;Sphingomonas	6	AGCGTTTGACATGTCCGGACGATTTCCAGAGATGGATCTCTTCCCTTCGGGGACTGGAACAC	Bacteria;Proteobacteria;Gammaproteobacteria	4	ACCCCTTGACATCCTCGGAACTTGGTAGAGATACCTTGGTGCCTTCGGGAACCGAGTGAC	Bacteria;Firmicutes;Clostridia;Clostridiales;Ruminococcaceae	4	AGGGTTTGACATTCCATAACCTGTTTAGAAATAAATAGAATTTAAGTATGGTAAC	Bacteria;Proteobacteria;Deltaproteobacteria	5	TGGCCTTAACATCTCGAGAATTCCTCCGAAAAGAGGAAGTGCCTTCGGGAACTCGATGAT
Bacteria	7	TGGGCTTGACATGTACCTGAAAGCCCTAGAGATAGGGCCCCTCTTCGGAGCGGGTACAC	Bacteria;Cyanobacteria;True Cyanobacteria;Prochlorales	5	AGGGTTTGACATCCCGCGAATCTCTTGGAAACAGGAGAGTGCCTTCGGGAACGCAGTGAC	Bacteria;Proteobacteria;Alphaproteobacteria;Rhodobacterales;Rhodobacteraceae	5	AACCCTTGACATCCCTGTCGCGGTTTCCAGAGATGGATTCCTTCAGTTCGGCTGGACAGGTGAC	Bacteria;Proteobacteria;Gammaproteobacteria	7	AGGTCTTGACATCCCGAGAATTTACGAGAAATCGTTTAGTGCCTTCGGGAACTCGGTGAC	Bacteria;Proteobacteria;Betaproteobacteria;Burkholderiales	6	TACCCTTGACATGTCTGGAATCCTGAAGAGATTTGGGAGTGCTCGAAAGAGAGCCAGAACAC	Bacteria;Proteobacteria;Gammaproteobacteria	4	TACACTTGACATCCTGCGAACTTTCTAGAGATAGATTGGTGCCTTCGGGAACGCAGTGAC	Bacteria;Lentisphaerae;Lentisphaeria;Victivallales;Victivallaceae;Victivallis	4	TGGGTTTGACATATACTGGACCGTCTGTGAAAGCAGACTTCCCTTCGGGGCCGGTATAC	Bacteria;Proteobacteria;Deltaproteobacteria	5	TGGGTTTGACATCCTTGGAACCTTCCAGAGATGGTTGGGTGCCCTTCGGGGAGCCAAGTGAC
Bacteria	7	TGGGTTTGACATCTGGCGAACCTCTGCGAAACCAGAGGGTGCCCTTCGGGGAATGCCAAGAC	Bacteria;Cyanobacteria;True Cyanobacteria;Prochlorales	5	AGGGTTTGACATCCTGCGAACCTCTGGGAAACCGGAGGGTGCCTTCGGGAACGCAGTGAC	Bacteria;Proteobacteria;Alphaproteobacteria;Rhodobacterales;Rhodobacteraceae	5	AGCCCTTGACATTTGCTGACGGTTTCCAGAGATGGATTCCTCCCTTCGGGGCAGCAGGAC	Bacteria;Proteobacteria;Gammaproteobacteria	7	TGCCCTTGAAATCTTAGGAACTTGGTAGAGATACCTCGGTGCCTTCGGGAGCCTAATGAC	Bacteria;Proteobacteria;Deltaproteobacteria;Myxococcales	6	TGGGTTAAATCCACCAGAACATTGCCGAGAAGCGATGGTGCCCTTCGGGGAATTGGTGAGA	Bacteria;Proteobacteria;Gammaproteobacteria	4	TGCCTTGACATCCTGCGAACCTTCTAGAGATAGGAGGGTGCCTTCGGGAGCGCAGAGAC	Bacteria;OD1	4	AGGGTTTGACATTCCATAAACCTATTTAGAAATAAATAGAATTTAAGTATGGTAAC	Bacteria;Proteobacteria;Deltaproteobacteria	5	TGGTCTTGACATCCTAAGAATCTTTCCGAAAAGAAAGAGTGCTCCTCGGAGAACTTAGTGAC
Bacteria;Bacteroidetes;Flavobacteria;Flavobacteriales;Flavobacteriaceae	7	AGGGCTTAAATGGAAGTTGCATTAGTTTAATCGACTATTTCTTCGGACTACTTTCA	Bacteria;Firmicutes	5	AGGGCTTGACATTCCATAACCTATTTAGAAATAAATAGAATTTAAGTATGGTAAC	Bacteria;Proteobacteria;Alphaproteobacteria;Rhodospirillales	5	AGCCCTTGACATGGGCGTCGCGGGCACCAGAGATGGAGCCTTTCAGTTCGGCTGGACGCCACAC	Bacteria;Proteobacteria;Gammaproteobacteria	7	TGGTCTTGACATCCTCGGAACTTTCCAGAAATGGATTGGTGCCTTCGGGAACCGAGTGAC	Bacteria;Proteobacteria;Gammaproteobacteria	6	TGCCCTTGACATTGACAGAATCCTGTAGAGATACGGGAGTGCTTCGGCCTGGAAAAC	Bacteria;Proteobacteria;Gammaproteobacteria	4	TGGCCTTGACATCCTGCGAACCTTCTAGAGATAGGAAGGTGCCTTCGGGAACGCAGAGAC	Bacteria;OD1	4	AGGGTTTGACATTCCATAACCTATTTAGAAATAAATAGAATTTAAGTATGGTAGC	Bacteria;Proteobacteria;Gammaproteobacteria	5	TACACTTGACATACTTCGAATCTTCTAGAGATAGATTAGTGCCTTCGGGAACGGAGATAC
Bacteria;Bacteroidetes;Flavobacteria;Flavobacteriales;Flavobacteriaceae;Cloacibacterium	7	AAGACTTAAATGGGAATTGACAGCTTTAGAAATAGAGCTTTCTTCGGACAATTTTCA	Bacteria;Firmicutes;Clostridia;Clostridiales	5	AGGATTTGACATCCCAATTTTTTTTCTGAAATAGAAGAATTGACGTGGAGAC	Bacteria;Proteobacteria;Alphaproteobacteria;Rhodospirillales	5	AGCCCTTGACATGGGCGTCGCGGGCCTCAGAGATGGGGCCTTTCAGTTCGGCTGGACGCCACAC	Bacteria;Tenericutes;Mollicutes;Acholeplasmatales;Acholeplasmataceae;Phytoplasma	7	AACCCTTGACATGTTTTTGAAACCCTTGCCGTAATAGCAAGACCAGCAATTCAC	Bacteria;Proteobacteria;Gammaproteobacteria;Enterobacteriales;Enterobacteriaceae;Klebsiella	6	TGGTCTTGACATCCACAGAACTTAGCAGAGATGCTTTGGTGCCTTCGGGAACTGTGAGAC	Bacteria;Proteobacteria;Gammaproteobacteria	4	TGGCCTTGACATCCTGCGAACTTTCTAGAGATAGGAGGGTGCCTTCGGGAGCGCAGAGAC	Bacteria;OP10	4	CGGTCTTGACATCTTAAGGAATGCCTTGGAAACTCGCGCAGTGCCTCCGCAAGGAGGAGCCTTTTGAC	Bacteria;Proteobacteria;Gammaproteobacteria	5	TGCCCTTGACATACTCGGAACTTGTCAGAGATGACTTGGTGCCTTCGGGAATCGAGATAC
Bacteria;Bacteroidetes;Sphingobacteria;Sphingobacteriales	7	TGGGCTAGAATGTGATCGGCGTCTCGGGAGACCGGGATTTCTTCGGACGTGAAACA	Bacteria;Firmicutes;Clostridia;Clostridiales;Ruminococcaceae	5	AGGATTTGACATCCCAATTTTTTTCTGAAATAGAAGAATTGACGTGGAGAC	Bacteria;Proteobacteria;Alphaproteobacteria;Rhodospirillales;Rhodospirillaceae	5	AGCCCTTGACATGTCCCTTTGGGGCCCTGGAGACGGGGTCTTTCGGTTCGGCCGGAGGGAGCAC	Bacteria;Verrucomicrobia;Verrucomicrobiae;Verrucomicrobiales;Rubritaleaceae;Rubritalea	7	TAGGCTTGACATGTATTGCTAATCTACAGAGATGTAGTGACTCTTCGGAGACCTTACAC	Bacteria;Proteobacteria;Gammaproteobacteria;Pasteurellales;Pasteurellaceae;Haemophilus	6	TACTCTTGACATCCAGAGAACATTCCAGAGATGGATTGGTGCCTTCGGGAACTCTGAGAC	Bacteria;Proteobacteria;Gammaproteobacteria	4	TGGTCTTGACATCCTACGAACTTTCCAGAGATGGATTGGTGCCTTCGGGAACGTAGTGAC	Bacteria;OP11	4	AGGGTTTGACATTCCATAACCATTTTGAAATAAATAGAATTTAAGTATGGTAAC	Bacteria;Proteobacteria;Gammaproteobacteria	5	TGCTTTTGACATACTTGGAACCCCTCAGAGATGAGGGGGTGCTTTTAGAACCAAGATAC
Bacteria;Cyanobacteria;True Cyanobacteria;Pleurocapsales;Unassigned;Pleurocapsa	7	AGGACTTGACATCTCGAGAATCTTCCGTAATGGGAAGAGTGCCTTAGGGAACTCGAAGAC	Bacteria;Firmicutes;Clostridia;Clostridiales;Ruminococcaceae	5	AGGATTTGACATCCCAATTTTTTTTAGAATAAAAAAATAATAGTGGAGAC	Bacteria;Proteobacteria;Alphaproteobacteria;Rickettsiales;SAR11	5	AACACTTGACATGTTCGTCGCGACTCTAAGAGATTAGAGTTTTCGGTTCGGCCGGACGAAACAC	Bacteria	6	AACCCTTGACATGTTTTTGAAGCCCTTGCCGTAATAGCAAGACTAGCAATTCAC	Bacteria;Tenericutes;Mollicutes;Acholeplasmatales;Acholeplasmataceae;Phytoplasma	6	AAGGCTTGACATTACTTGCGAATTTATGGAAACATAAAAGAGGTTATCAAGCTAAC	Bacteria;Proteobacteria;Gammaproteobacteria;Alteromonadales;Ferrimonadaceae;Ferrimonas	4	ATCCCTTGACATCCACGGAAGCTTTGAGAGATCGAAGTGTGCCTTCGGGAACCGTGAGAC	Bacteria;OP11	4	AGGGTTTGACATTCCATAACCCTATTTTAGAAATAAAATAGAATTTAAGTATGGTAAC	Bacteria;Proteobacteria;Gammaproteobacteria;Pseudomonadales;Moraxellaceae;Acinetobacter	5	TGGTCTTGACATACTCAGAACTTTCCAGAGATGGATTGGTGCCCTCGGGAACTGAGATAC
Bacteria;Firmicutes;Bacilli;Bacillales;Thermoactinomycetaceae;Laceyella	7	TAGGCTTAACATCCTGATGACCGCTATAGAGATATGGTTTTCCTTCGGGACATCAGTGAT	Bacteria;OP11	5	AGGGTTTGACATTCCGTAACCTATTTAGAAATAAATAGAATTTAAGTATGGTAAC	Bacteria;Proteobacteria;Alphaproteobacteria;Rickettsiales;SAR11	5	AACACTTGACATGTTCGTCGCGACTTTAAGAGATTAAAGTTTTCGGTTCGGCCGGACGAAACAC	Bacteria	6	AGGGTTTGACATTCCATAACCTATTTAGAAATAAATAGAATTCAAGTATGGTAAC	Bacteria	5	AGGGTTTGACATTCCATAACCTATTTAGAAATAAATAGAATTTTAAAGTATGGTAAC	Bacteria;Proteobacteria;Gammaproteobacteria;Oceanospirillales	4	ACCCCTTGACATCCTGCGAACTTTCTAGAGATAGATTGGTGCCTTCGGGAACGCAGTGAC	Bacteria;Proteobacteria	4	AGGGTTTGACATTCCATAAATCTATTTAGAAATCGATAGAGTTAAATATGGTAAC	Bacteria;Verrucomicrobia;Opitutae;Opitutales;Opitutaceae;Opitutus	5	TAGGCTTGACATGTAATGGACGGTTTCCAGAGATGGATTCTTCCCTTCGGGGCTGTTACAC
Bacteria;Firmicutes;Clostridia;Clostridiales;Peptococcaceae	7	AGGTCTTGACATCGCCTGAAGTGTCGTGGAAACGCGGAATTCATCTTCGGATGACAGGCAGAC	Bacteria;Proteobacteria	5	AACCCTTGACATGAATTTGAACCCTTGCTGTGTAGGCAAGACACGCAATTCAC	Bacteria;Proteobacteria;Alphaproteobacteria;Sphingomonadales;Erythrobacteraceae;Erythrobacter	5	AGCCTTTGACATCCTAGGACGGTTTCTGGAGACAGACTCCTTCCCTTCGGGGACCTAGTGAC	Bacteria;Actinobacteria;Actinobacteria;Rubrobacterales	6	TGGGCTTGACATGTTTGTGTAAGCCGTGGAAACACGGCCCCTCTTCGGAGCACATTCAC	Bacteria;Acidobacteria;Acidobacteria;Acidobacteriales;Acidobacteriaceae;Gp23	5	TGGGCTTAAACTGCAGCGGACAGTTCTAGAAATAGTTCCTTTCCTTCGGGAATCGCTGTAG	Bacteria;Proteobacteria;Gammaproteobacteria;Oceanospirillales	4	TGGTCTTGACATCCTCAGAACTTAGTAGAGATACTTTGGTGCCTTCGGGAACTGAGTGAC	Bacteria;Proteobacteria	4	TACCCTTGACATACCAAGAATCCTGCAGAGATGCGGGAGTGCCTTCGGGAATTTGGATAC	Bacteria	4	AATTTTTGACATAGGAAAAGTATTTTTGTTATTAAAAAATCTCTTTTTTTCTAC
Bacteria;Nitrospira;Nitrospira;Nitrospirales;Nitrospiraceae;Nitrospira	7	CAGGTTGGACATGCTCGTGGAAAAACTTGAAAAAGTAAAGACCCCTTCGGGGGGCGAGCTC	Bacteria;Proteobacteria	5	TGGGCTTGAACTGTGACTGCTTTGGGCAGAGATGTCCTTTTCTCTTCGGAGACGGTTACAG	Bacteria;Proteobacteria;Gammaproteobacteria	5	AAAGCCTTGACATCTAGCGAACTTTCCAGAGATGGATTGGTGCCTTCGGGAACGCTAAGAC	Bacteria;Bacteroidetes	6	TAGGTTACAATGCCTCTGCATAGAGCAGAAATGCTATTTTCCTTCGGGACTGAGTGCA	Bacteria;Actinobacteria;Actinobacteria	5	TGGGCTTGACATGTACGGAAAAGCCGTAGAGATACGGTGTCCTTCGGGGCCGTACAC	Bacteria;Proteobacteria;Gammaproteobacteria;Pseudomonadales;Pseudomonadaceae;Pseudomonas	4	TGGCCTTGACATCCTGCGAACCTCCTAGAGATAGGAGGGTGCCTTCGGGAACGCAGAGAC	Bacteria;Proteobacteria;Alphaproteobacteria	4	AGCCCTTGACATCCCGGTCGCGGATTCCAGAGATGGTTTCCTTCAGTTCGGCTGGACCGGTGAC	Bacteria	4	TGGCCTTGACATGCACGGATTAATCCTGTGAAAGCAGGAGGACAGCCCTTCGGGGTCGGAACGTGCAC
Bacteria;OP11	7	AGGGTTTGACATTCCATAAACCCTATTTTAGAAATAAAATAGAATTTAAGTATGGTAAC	Bacteria;Proteobacteria;Alphaproteobacteria	5	AACACTTGACATGTTCGTCGCGACTTTAAGAGATTAAAAGTTTTCGGTTCGGCCGGACGAAACAC	Bacteria;Proteobacteria;Gammaproteobacteria	5	AAGCCTTGACATCTGGCGAACTTTCCAGAGATGGATTGGTGCCTTCGGGAACGCTAAGAC	Bacteria;Bacteroidetes;Flavobacteria;Flavobacteriales;Cryomorphaceae;Crocinitomix	6	TGGGCTTAAATGCAGATTGACAGCTTGAGAAATCAGGTGTTCTTCGGACAATTTGCA	Bacteria;Actinobacteria;Actinobacteria	5	TGGGTTTGACATGTTGGGGACAGTCGCAGAGATGCGGTTTCCTTATGGTCCCATCAC	Bacteria;Proteobacteria;Gammaproteobacteria;Pseudomonadales;Pseudomonadaceae;Pseudomonas	4	TGGCCTTGACATCCTGCGAACCTTCTAAGAGATAGGAGGGTGCCTTCGGGAGCGCAGAGAC	Bacteria;Proteobacteria;Alphaproteobacteria	4	AGCCCTTGACATGGTGGTCGCGGTTCCGAGAGATCGGTTCCTCAGTTCGGCTGGACCATCAC	Bacteria	4	TGGGCTTGACATATTCATGAACATTTTGTGAAAGCAAAACTTTCTGCGAGCTTGCTCAAAGACATGATTAC
Bacteria;Proteobacteria;Alphaproteobacteria	7	CACCTTTGACATGGTAGTTATTGATAGTGGAGACACTGTTATTCAGTTAGGCTGGGCTACGCAC	Bacteria;Proteobacteria;Alphaproteobacteria	5	AACACTTGACATGTTCGTCGCGACTTTAAGAGATTAAAGTTTTTCGGTTCGGCCGGACGAAACAC	Bacteria;Proteobacteria;Gammaproteobacteria	5	ACCCCTTGACATACTCGGAACTTGGCAGAGATGCCTTGGTGCCTTCGGGAACCGAGATAC	Bacteria;Bacteroidetes;Flavobacteria;Flavobacteriales;Flavobacteriaceae	6	AGGGCTTAAATGCATACTGACAGGTCCAGAGATGGACTTTTCTTCGGACAGTTTGCA	Bacteria;Actinobacteria;Actinobacteria;Bifidobacteriales;Bifidobacteriaceae;Bifidobacterium	5	TGGGCTTGACATGTTCCCGACGACGGCGGAGACGTCGTTTCCCTTCGGGGCGGGTTCAC	Bacteria;Proteobacteria;Gammaproteobacteria;Pseudomonadales;Pseudomonadaceae;Pseudomonas	4	TGGCCTTGACATCCTGCGAACCTTCTAGAGACAGGAGGGTGCCTTCGGGAACGCAGAGAC	Bacteria;Proteobacteria;Alphaproteobacteria;Caulobacterales;Caulobacteraceae	4	ACCTTTTGACATGCCCGGACCGCCACAGAGATGTGGCTTTCCCTTCGGGGACTGGGACAC	Bacteria	4	TGGGCTTGACATGTTAGTGAAAACATAATGAAAATTGTGCCTTTTTTAAGCTTGCTTAAAAACACTATCAC
Bacteria;Proteobacteria;Alphaproteobacteria;Rhizobiales;Rhizobiaceae;Ensifer	7	AGCCCTTGACATCCCGGGTATGGATTACAGAGATGTTTTCCTTCAGCTTGGCTGGCCCGGTGAC	Bacteria;Proteobacteria;Alphaproteobacteria	5	AGCCCTTGACATCCCGATCGCGGGGAGTGGAGACACACCCTTTCAGTTCGGCTGGATCGGAGAC	Bacteria;Proteobacteria;Gammaproteobacteria	5	AGCTCTTGACATCCTGCGAACTTTCTAGAGATAGATTGGTGCCTTCGGGAACGCAGTGAC	Bacteria;Bacteroidetes;Flavobacteria;Flavobacteriales;Flavobacteriaceae	6	AGGGCTTAAATGTAGATTGACAGGTTTAGAGATAGACTTTTCTTCGGACAATTTACA	Bacteria;Bacteroidetes	5	TAGGCTAGAATGCGAGTGACATCCAGAGAGATCTGGAGTTCTTCGGACACAAAGCA	Bacteria;Proteobacteria;Gammaproteobacteria;Pseudomonadales;Pseudomonadaceae;Pseudomonas	4	TGGCCTTGACATCCTGCGAACCTTCTAGAGATAGGAGGGCGCCTTCGGGAGCGCAGAGAC	Bacteria;Proteobacteria;Alphaproteobacteria;Rhodobacterales;Rhodobacteraceae	4	AACCCTTGACATCCTTGGCTCACCAGAGAGATCTGGTTTTCCCTTACGGGACCAAGTGAC	Bacteria	4	TGGGCTTGACATGTTCACGAAAGCTCTGTGAAAACAGAGCCCTCTGCGAGCTTGCTCAAAGACGTGATCAC
Bacteria;Proteobacteria;Alphaproteobacteria;Rhodobacterales;Rhodobacteraceae;Amaricoccus	7	AATCCTTGACATCAAGATCGCGGACTCAGAGATGAGTCTTTCAGTTTGGCTGGATCTTAGAC	Bacteria;Proteobacteria;Alphaproteobacteria	5	AGCCCTTGACATCCCGGTCGCGGACTCCAGAGATGGTCTCCTTCAGTTCGGCTGGACCGGTGAC	Bacteria;Proteobacteria;Gammaproteobacteria	5	AGGTCTTGACATCCCCGGAACTGTCTGGAAACAGATGGGTGCCTTCGGGAATCGGGTGAC	Bacteria;Bacteroidetes;Sphingobacteria;Sphingobacteriales	6	TGGGCTAGAATGTGATTGACCGATCCAGAGATGGATCTTTCTTCGGACATGAAACA	Bacteria;Bacteroidetes;Bacteroidia;Bacteroidales;Porphyromonadaceae;Parabacteroides	5	CGGGCTTGAACGTAGAGAGACCGACTGGGAAACTAGTCTTCTAGCAATAGCTGTCTACG	Bacteria;Proteobacteria;Gammaproteobacteria;Pseudomonadales;Pseudomonadaceae;Pseudomonas	4	TGGCCTTGACATCCTGCGAACCTTCTAGAGATAGGAGGGTACCTTCGGGAGCGCAGAGAC	Bacteria;Proteobacteria;Alphaproteobacteria;Rhodobacterales;Rhodobacteraceae	4	ACCCCTTGACATGGGTATCGCGGTCTCGTGAGAGCGAGTCCTTCAGTTCGGCTGGATACCACAC	Bacteria;Actinobacteria;Actinobacteria	4	TGGGTTTGACATGTAGGGAAAAACCATAGAGATATGGTGTCCTTCGGGGCCCTACAC
Bacteria;Proteobacteria;Alphaproteobacteria;Rhodospirillales	7	AACCCTTGACATGTGAGGTATGATTACCAGAGATGGTTTTCTTCAGTTCGGCTGGCCTCAACAC	Bacteria;Proteobacteria;Alphaproteobacteria	5	AGCCCTTGACATGGGGGTCGCGGGCGCCGGAGACGGCGTTCATCAGTTCGGCTGGACCCCGCAC	Bacteria;Verrucomicrobia;Opitutae;Opitutales;Opitutaceae;Opitutus	5	TAGGCTTGACATCTATAGGACGGTTTTCAGAGATGAATTCCTCCCTTCGGGGCTTATAGAC	Bacteria;Chloroflexi;Caldilineae;Caldilineales;Caldilineaceae	6	TGGGCTTGACATATAGGTAGTAGTGAAGGGAAACTGGAACGATTCTTCGGAAAGCCTATAC	Bacteria;Bacteroidetes;Flavobacteria;Flavobacteriales	5	AGGGTTTGACATTCCATAACCTATTTAGAAATAAATAGAATTTAAGTAGGGTAAC	Bacteria;Proteobacteria;Gammaproteobacteria;Pseudomonadales;Pseudomonadaceae;Pseudomonas	4	TGGCCTTGACATCCTGCGAACCTTCTAGAGATAGGAGGGTGCCCTCGGGAGCGCAGAGAC	Bacteria;Proteobacteria;Alphaproteobacteria;Rhodobacterales;Rhodobacteraceae	4	ATCCCTTGACATCCTCAACGCGATTTCCGGAGACGGATTTCTTCAGTTCGGCTGGTTGAGTGAC	Bacteria;Actinobacteria;Actinobacteria	4	TGGGTTTGACATGTAGGGAAAAGCCATAGAGATATGGTGTCCTTCGGGCCCTACAC
Bacteria;Proteobacteria;Alphaproteobacteria;Rhodospirillales	7	AGCCCTTGACATGGGGAGTGAGGTCGCCGGAGACGGCGTCCGTCAGTTCGGCTGGCTCCCGCAC	Bacteria;Proteobacteria;Alphaproteobacteria	5	AGCCCTTGACATGGGGGTTATGGTCTCGAGAGATCGGGACCTTCAGTTCGGCTGGGCCCCACAC	Bacteria;Verrucomicrobia;Verrucomicrobiae;Verrucomicrobiales;Verrucomicrobiaceae	5	TGGGCTTGACATGCTTATCATAGTCCCGTGAAAGCGGGACGTCAGTTCGGCTGGATTTGCAC	Bacteria;Cyanobacteria;True Cyanobacteria;Cyanobacteria;Unassigned;Unassigned;Acaryochloris	6	AGGGCTTGACATGTCGCGAATCCTTGGGAAACCGAGGAGTGCCTTCGGGAACGCGAACAC	Bacteria;Bacteroidetes;Flavobacteria;Flavobacteriales	5	AGGGTTTGACATTCCATAACTATTTAGAAATAAATAGAATTTAAGTATGGTAAC	Bacteria;Proteobacteria;Gammaproteobacteria;Pseudomonadales;Pseudomonadaceae;Pseudomonas	4	TGGCCTTGACATCCTGCGAACCTTCTAGAGATAGGAGGGTGCCTTCGGGAAACGCAGAGAC	Bacteria;Proteobacteria;Alphaproteobacteria;Rhodobacterales;Rhodobacteraceae;Paracoccus	4	AACCTTTGACATGGGGGTCGCGGATCTAGAGATGGATCTTTCAGTTCGGCTGGACCCCACAC	Bacteria;Bacteroidetes;Flavobacteria;Flavobacteriales;Flavobacteriaceae	4	AGGGCTTAAATGTAAGTTGCATAAATCAGAAATGATTTTTTCTTCGGACTATTTACA
Bacteria;Proteobacteria;Betaproteobacteria;Burkholderiales;Oxalobacteraceae	7	TACCCTTGACATGTACGGAAGGCCGAAGAGATTTGGCTGTGCTCGAAAGAGAACCGTAACAC	Bacteria;Proteobacteria;Alphaproteobacteria	5	AGCCCTTGACATGTGGAGTATGATTACCGGAGATCGGTTTTCTTCAGTTCGGCTGGCTCCAACAC	Bacteria	4	AACCCTTGACATGTTTTGGAAACCTTGTTGTAATAGCAAGACTCGCAATTCAC	Bacteria;Cyanobacteria;True Cyanobacteria;Unassigned;Family IV;GpIV	6	AGGACTTGACATCCCGCGAACTTCTGAGAAATCAGTTGGTGCCTTCGGGAACGCGGAGAC	Bacteria;Bacteroidetes;Flavobacteria;Flavobacteriales;Flavobacteriaceae	5	AGGGCTTAAATGCAGTGTGACAGGTCTAGAGATAGACTTTTCTTCGGACACATTGCA	Bacteria;Proteobacteria;Gammaproteobacteria;Pseudomonadales;Pseudomonadaceae;Pseudomonas	4	TGGCCTTGACATCCTGCGAACCTTCTAGAGATAGGAGGGTGCCTTCGGTAGCGCAGAGAC	Bacteria;Proteobacteria;Alphaproteobacteria;Rhodobacterales;Rhodobacteraceae;Roseovarius	4	AGTCCTTGACATGGATATCGCCGACGCAGAGATGCGCTTTCATTCGGCTGGATATCGCAC	Bacteria;Cyanobacteria	4	AGGGCTTGACATACTACAAATTCTTTTGAGAAAGAGAAGTGCCTTCGGGAATGTAGATAC
Bacteria;Proteobacteria;Gammaproteobacteria	7	TGCCCTTGACATGCTCGGAACGAGGCAGAGATGCCTTGGTGCCTTCGGGAACCGAGACAC	Bacteria;Proteobacteria;Alphaproteobacteria	5	AGCCCTTGACATGTGGAGTCTGATTACCGGAGACGGTTTTCTTCAGCTCGGCTGGCTCCAACAC	Bacteria	4	AGGGCTTGACATCCGCAGAATTCTCTAGAGATAGGGAAGTGCCTTCGGGAACTGCGAGAC	Bacteria;Cyanobacteria;True Cyanobacteria;Unassigned;Family XIII;GpXIII	6	AGGGCTTGACATGTCGCGAACCAGTTGGAAACAGCTGGGTGCCTAAGGGAACGCGAACAC	Bacteria;Bacteroidetes;Flavobacteria;Flavobacteriales;Flavobacteriaceae;Flavobacterium	5	AGGGCTTAAATGGGAGGGGACAGCTGTGGAAACACGGTTTTCTTCGGACTCCTCTCA	Bacteria;Proteobacteria;Gammaproteobacteria;Pseudomonadales;Pseudomonadaceae;Pseudomonas	4	TGGCCTTGACATCCTGCGAACCTTCTAGAGATAGGAGGGTGCCTTTGGGAACGCAGAGAC	Bacteria;Proteobacteria;Alphaproteobacteria;Rhodobacterales;Rhodobacteraceae;Sulfitobacter	4	AACCCTTGACATCCTGTGCTAACCCGAGAGATCGGGCGTCCACTTCGGTGGCGCAGTGAC	Bacteria;Cyanobacteria;True Cyanobacteria	4	AGGGTCTGACATCCTGCGAATCTCTTGGAAACAGGAGAGTGCCTTCGGGAACGCAGTGAC
Bacteria;Proteobacteria;Gammaproteobacteria;Enterobacteriales;Enterobacteriaceae;Serratia	7	TACTCTTGACATCCAGAGAATCCTGCAGAGATGCGGGAGTGCCTTCGGGAACTTTGAGAC	Bacteria;Proteobacteria;Alphaproteobacteria	5	AGCCCTTGACATGTGGAGTCTGATTACCGGAGACGGTTTTCTTCGGTTCGGCTGGCTCCAACAC	Bacteria;Acidobacteria;Acidobacteria;Acidobacteriales;Acidobacteriaceae;Gp10	4	TGGGCTTGAACTGTGGTGGCCCGCCTTGGAAACAAGGCTTTCCCTTCGGGGACTGCTACAG	Bacteria;Firmicutes	6	AGGGTTTGACATTCCATAACCGATTTAGAAATAAATAGAATTTAAGTATGGTAAC	Bacteria;Bacteroidetes;Flavobacteria;Flavobacteriales;Flavobacteriaceae;Robiginitalea	5	AGGGCTTAAATGCATTGTGACAGGGGCAGAGACGCCCTTTTCTTCGGACACATTGCA	Bacteria;Proteobacteria;Gammaproteobacteria;Pseudomonadales;Pseudomonadaceae;Pseudomonas	4	TGGCCTTGACATCCTGCGAACCTTCTAGAGATGGGAGGGTGCCTTCGGGAACGCAGAGAC	Bacteria;Proteobacteria;Alphaproteobacteria;Rickettsiales;Holosporaceae;Holospora	4	AGCTTTTGACATGGAGGTCGAGGGGACTTTAATTGGTTTCCGTCAGTTCGGCTGGACCTCACAC	Bacteria;Cyanobacteria;True Cyanobacteria	4	AGGGTTTGACATCCTGCGAATCTCTTGGAAACAGGAGAGTGCCTTCGGGAACGCAATGAC
Bacteria;Spirochaetes;Spirochaetes;Spirochaetales;Spirochaetaceae;Spirochaeta	7	TGGGCTTGACATACGGTGGACCGTGGCCGAAAGGTCGCTTCCCTTCGGGGCCGCTGTAC	Bacteria;Proteobacteria;Alphaproteobacteria	5	AGCTCTTGACATCCCGGTCGCGGATCGCAGAGATGCTTTCCTTCAGTTCGGCTGGACCGGTGAC	Bacteria;Actinobacteria;Actinobacteria	4	TGGGTTTGACATGTAGGGAAAAGCCATAGAGATATGGTGTCCTTTTGGGCCCTACAC	Bacteria;Firmicutes	6	AGGGTTTGCATTCCATAACCTATTTAGAAATAAATAGAATTTAAGTATGGTAAC	Bacteria;Bacteroidetes;Sphingobacteria;Sphingobacteriales	5	TGGGCGTAGAATGTGATCGGCGTCCCGGGAGACCGGGATTTCTTCGGACGTGAAACA	Bacteria;Proteobacteria;Gammaproteobacteria;Pseudomonadales;Pseudomonadaceae;Pseudomonas	4	TGGCCTTGACATCCTGCGAACCTTCTATAGATAGGAGGGTGCCTTCGGGAACGCAGAGAC	Bacteria;Proteobacteria;Betaproteobacteria;Burkholderiales;Alcaligenaceae;Alcaligenes	4	AACCCTTGACATGTCTTTGAAACCCTTGCCGTAATAGCAAGACTAGCAATTCAC	Bacteria;Cyanobacteria;True Cyanobacteria	4	AGGGTTTGACATCCTGCGAATCTCTTGGAAACAGGAGAGTGCCTTCGGGAACGCAGTGGC
Bacteria	6	AGGGCTTGACATGTTGGTAGTAGGAACCCGAAAGGGTGACGATCCCGGGGTAACTCGGGAAGCCTTCAC	Bacteria;Proteobacteria;Alphaproteobacteria	5	AGTCCTTGACATGTGGAGTCTGATTACCGGAGACGGTTTTCTTCAGTTCGGCTGGCTCCAACAC	Bacteria;Bacteroidetes	4	TAGATTACAATGCCTCTGCATAAGGTAGAAATACCTTTTTCCTTCGGGACTGAGTGCA	Bacteria;Firmicutes;Clostridia;Clostridiales	6	AAGTCTTGACATCCTCATGACCATCATTTAACCATGATTTCCCTTCGGGGTATGAGTGAC	Bacteria;Bacteroidetes;Sphingobacteria;Sphingobacteriales	5	TGGGCTAGAATGTGATCGGCGTCCCGAGAGACCGGGATTTCTTCGGACGTGAAACA	Bacteria;Proteobacteria;Gammaproteobacteria;Pseudomonadales;Pseudomonadaceae;Pseudomonas	4	TGGCCTTGACATCCTGTCGAACCTTACTAGAGATAGGAGGGTGCCTTCGGGAGCGCAGAGAC	Bacteria;Proteobacteria;Betaproteobacteria;Burkholderiales;Alcaligenaceae;Pelistega	4	AACCCTTGACATGTTTTTGGAAACCTTGTTGTAATAGCAAGACTCGCAATTCAC	Bacteria;Cyanobacteria;True Cyanobacteria	4	AGGGTTTGACATCCTGCGAATCTCTTGGAAACAGGAGAGTGCCTTTCGGGAACGCAGTGAC
Bacteria	6	CAGGCTCGAACACGGCCGGACAGTCCCTGAAAGGGGATCTCCTTCGGGCTGGTCGTG	Bacteria;Proteobacteria;Alphaproteobacteria	5	CACCTTTGACATGGTAGTTCGGGGTATTGGAGACAATACCTTTCAGCTCGGCTGGGCTACACAC	Bacteria;Bacteroidetes	4	TAGGCTTAAACGTATAATGACCGGTAATGAAAGTTACTTTCCCTTCGGGGCATTATGCG	Bacteria;Firmicutes;Clostridia;Clostridiales	6	AGGATTTGACATCCCATACTTTTTTTAGAAATAAAAAAATAATAGTGGAGAC	Bacteria;Bacteroidetes;Sphingobacteria;Sphingobacteriales	5	TGGGCTAGAATGTGATCGGCGTCCCGGGAGACCGGGATTTCTTCGGACGTGAAACAA	Bacteria;Proteobacteria;Gammaproteobacteria;Pseudomonadales;Pseudomonadaceae;Pseudomonas	4	TGGCCTTGACATCCTGTGAACCTTCTAGAGATAGGAGGGTGCCTTCGGGAACGCAGAGAC	Bacteria;Proteobacteria;Betaproteobacteria;Burkholderiales;Unassigned;Aquabacterium	4	TACCCTTGACATGTCAAGAATTCTGCAGAGATGTGGAAGTGCTCGAAAGAGAACTTGAACAC	Bacteria;Cyanobacteria;True Cyanobacteria	4	AGGGTTTGACATCCTGCGAATCTCTTGGAAACCGGAGAGTGCCTTCGGGAACGCAGTGAC
Bacteria	6	TAGACTTGACATGTTGGTAGTAGAAATCCGAAAGGATGACGACCTCGGGGTAACTCGGGGAGCCATCAC	Bacteria;Proteobacteria;Alphaproteobacteria;Rhizobiales	5	AGCCCTTGACTTCCTGGTCGCGGTTAGTGGAGACACTTTCCTTCAGTTCGGCTGGACCAGTGAC	Bacteria;Bacteroidetes	4	TGGGCTAAATCCACGGCGCTACCTCTGGAAACAGAGGGTTTCTTCGGAACGCTGTGGA	Bacteria;Firmicutes;Clostridia;Clostridiales	6	AGGATTTGACATCCCATATTCTTTTTAGAAATAAAAAAATAATAGTGGAGAC	Bacteria;Bacteroidetes;Sphingobacteria;Sphingobacteriales	5	TGGGCTAGAATGTGATCGGCTCCCGGGAGACCGGGATTTCTTCGGACGTGAAACA	Bacteria;Proteobacteria;Gammaproteobacteria;Pseudomonadales;Pseudomonadaceae;Pseudomonas	4	TGGCCTTGACATTCTGCGAACCTTCTAGAGATAGGAGGGTGCCTTCGGGAACGCAGAGAC	Bacteria;Proteobacteria;Deltaproteobacteria;Desulfobacterales;Desulfobacteraceae	4	CGGATTTGACATCTCTGGAATTTCCTAGAGATAGGAAAGTGCCCTTCGGGGAGCCAGAAGAC	Bacteria;Cyanobacteria;True Cyanobacteria	4	TGGGTTTGACATCCTGCGAATCTCTTGGAAACAGGAGAGTGCCTTCGGGAACGCAGTGAC
Bacteria	6	TGGGTTTGAACTCTTCGGGGACCGGATGCAGAGATGTGTCCTTTCTTTCGAGACTCCGTTGAG	Bacteria;Proteobacteria;Alphaproteobacteria;Rhizobiales	5	AGCTCTTGACTTCCTGGTCGGGGCTCCAGAGACGGAGCTCTTCAATTGGCCAGTGAC	Bacteria;Bacteroidetes;Flavobacteria;Flavobacteriales;Flavobacteriaceae	4	AGGATCTGACATTTCATTTATTATTCAGAAATGAATATGTTTATTATGAAAAC	Bacteria;Firmicutes;Clostridia;Clostridiales	6	AGGATTTGACATCCCATATTTTTTTAGAAATAAAAGAATAATAGTGGAGAC	Bacteria;Bacteroidetes;Sphingobacteria;Sphingobacteriales	5	TGGGCTAGAATGTGGTCGGCGTCCCGGGAGACCGGGATTTCTTCGGACGTGAAACA	Bacteria;Proteobacteria;Gammaproteobacteria;Pseudomonadales;Pseudomonadaceae;Pseudomonas	4	TGGCCTTGACGTCCTGCGAACCTTCTAGAGATAGGAGGGTGCCTTCGGGAACGCAGAGAC	Bacteria;Proteobacteria;Deltaproteobacteria;Myxococcales	4	AGGGCTAGAAAAACGGAGAATCCTGACGAAACTCGGGAGTGCTCGCAAGAGAACTCCGGTCC	Bacteria;Cyanobacteria;True Cyanobacteria;Unassigned;Family II;GpIIa	4	AGGGTTTGACATCCTGCGAATCTCTTGGAAACAGAGAGTGCCTTCGGGAGCGCAGTGAC
Bacteria;Acidobacteria	6	TGGGCTTGAACTGGAGTGGAAGTAGGCAGAGATGTCTATGTCCCTAACGGGACTGCTCTGG	Bacteria;Proteobacteria;Alphaproteobacteria;Rhizobiales;Phyllobacteriaceae;Phyllobacterium	5	AGCCCTTGACATCCCGATCGCGGTTTCCAGAGATGGTAACCTTCAGTTAGGCTGGATCGGTGAC	Bacteria;Bacteroidetes;Flavobacteria;Flavobacteriales;Flavobacteriaceae	4	AGGGCTTAAATGTAAGTTGCATGATCTAGAGATAGGTCTTTCTTCGGACCACTTACA	Bacteria;OP11	6	AGGGTTTGACATTCCATAACCTATTTAGAAATAAATTAGAATTTAAGTATGGTAAC	Bacteria;Chlorobi;Chlorobia;Chlorobiales;Chlorobiaceae;Chlorobium	5	TGGGCTTGATATTGCGACTAAACCTCCTGAAAGGGAGGGTCCTTCGGGGAGTCGTAAC	Bacteria;Proteobacteria;Gammaproteobacteria;Pseudomonadales;Pseudomonadaceae;Pseudomonas	4	TGGCCTTTGACATCCTGCGAACCTTCTAGAGATAGGAGGGTGCCTTCGGGAACGCAGAGAC	Bacteria;Proteobacteria;Deltaproteobacteria;Myxococcales	4	TGGGTTAAATCCAACAGAATCCTTTAGAGATAAGGGAGTGCCCTTCGGGGAATTGTTGAGA	Bacteria;Planctomycetes;Planctomycetacia;Planctomycetales;Planctomycetaceae	4	CTGGGTTTGACATGCATGGATTAGCTTCCTGAAAGGGAAGTGACGCGGCTTGCCGTGGAACATGCAC
Bacteria;Acidobacteria;Acidobacteria;Acidobacteriales;Acidobacteriaceae;Gp3	6	TGGGCTTGAACCGCAGTGGACCGTCCTAGAAACAGGGCTTTCCCTTCGGGGACCGCTGTAG	Bacteria;Proteobacteria;Alphaproteobacteria;Rhodobacterales;Rhodobacteraceae	5	AACCCTTGACATCCTAGGACCGGCCCAGAGATGGGTCTTTCACTTCGGTGACCTAGTGAC	Bacteria;Bacteroidetes;Flavobacteria;Flavobacteriales;Flavobacteriaceae	4	AGGGCTTAAATGTAGGATGACAGGTTTAGAGATAGACTTTTCTTCGGACATTCTACA	Bacteria;OP11	6	AGGGTTTGACATTTCCATAACCCTATTTTAGAAATAAAATAGAATTTAAGTATGGTAAC	Bacteria;Cyanobacteria	5	AGGGCTCGACATCCCGCGAATCTTTTGGAAACGAGAGAGTGCCTTCGGGAACGCGGAGAC	Bacteria;Verrucomicrobia;Opitutae;Opitutales;Opitutaceae;Opitutus	4	TAGGCTTGACATCTATAGGACGGTTTCCAGAGATGGATTCCTCCCTTCGGGGCTTATAGAC	Bacteria;Proteobacteria;Gammaproteobacteria	4	AAGACTTGACATCCTGATAACTTTCTAGAGATAGATTGGTGCCTTCGGGAAATCAGTGAC	Bacteria;Planctomycetes;Planctomycetacia;Planctomycetales;Planctomycetaceae;Blastopirellula	4	CTAGATTTGACATGCTTGAGAATTTCTTCGAAAGAAGAAAGTGCCCCTCGGGGAGCTTTTGCAC
Bacteria;Acidobacteria;Acidobacteria;Acidobacteriales;Acidobacteriaceae;Gp6	6	CAGGCTTGAAGTGCGAGCGATCATCGGCGAAAGCCGACTTCCGCAAGGACGCTCGTAG	Bacteria;Proteobacteria;Alphaproteobacteria;Rhodobacterales;Rhodobacteraceae	5	AGCCCTTGACATACCGATCGCGATTACCAGAGATGGTTTTCTTCAGTTTGGCTGGATCGGATAC	Bacteria;Bacteroidetes;Flavobacteria;Flavobacteriales;Flavobacteriaceae;Aquimarina	4	AGGGCTTAAATGTAGTCTGACAGCTGTAGAGATACGGTTTTCTTCGGACAGATTACA	Bacteria;Planctomycetes;Planctomycetacia;Planctomycetales;Planctomycetaceae;Planctomyces	6	CTGGATTTGACATGCATGGATTAACTCTGTGAAAGCAGAGCCACGCCTTCGGGTGGAACATGCAC	Bacteria;Cyanobacteria	5	AGGGCTTGACACCCCGCGAATCTTTTGGAAACGAGAGAGTGCCTTCGGGAACGCGGAGAC	Bacteria;Verrucomicrobia;Verrucomicrobiae;Verrucomicrobiales;Rubritaleaceae;Rubritalea	4	TAGGCTTGACATGTATTGCTAATCTGCTGAAAGGCAGTGACCCTTCGGGGACCTTACAC	Bacteria;Proteobacteria;Gammaproteobacteria	4	AGCCCTTGACATCCTCGGAACTTTGTAGAGATACATTGGTGCCTTCGGGAATCGAGTGAC	Bacteria;Proteobacteria	4	AGCTCTTGACATATAAATGGACTTCTTTGAGAGAAGAGGTTTTCATGTTTATAC
Bacteria;Actinobacteria;Actinobacteria	6	TGGGTTTGACATGTACGGAAAAGCCATAGAGATATGGTGTCCTTCGGGCCGTACAC	Bacteria;Proteobacteria;Alphaproteobacteria;Rhodobacterales;Rhodobacteraceae;Pseudovibrio	5	AGCCCTTGACATTTGGCGCTACGCCCGGAGACGGGCGGTTCCCTTCGGGGACGCCAGGAC	Bacteria;Bacteroidetes;Flavobacteria;Flavobacteriales;Flavobacteriaceae;Subsaximicrobium	4	AGGGCTTAAATGTGGATTGACGGGTTTAGAGATAGACCTTCCTTCGGGCAATTCACA	Bacteria;Proteobacteria	6	TACCCTTGACATCATCAGAACTTGTTAGAGATAACTCGGTGCCTTCGGGAACTGAATGAC	Bacteria;Cyanobacteria	5	AGGGCTTGACATCCCGCGAATCTTTTGGAAACGAGAGAGTGCCTTCGGAACGCGGAGAC	Bacteria;Verrucomicrobia;Verrucomicrobiae;Verrucomicrobiales;Rubritaleaceae;Rubritalea;tangerina	4	TAGGCTTGACATGTATTGCTAAGATGCTGAAAGGCATTGACCCTTCGGGGACCTTACAC	Bacteria;Proteobacteria;Gammaproteobacteria	4	AGCTCTTGACATCTTCGGAACTTTCTAGAGATAGATTGGTGCCTTCGGGAACCGAATGAC	Bacteria;Proteobacteria	4	CAGTCTTGACATCCCTGGAACCCCATAGAGATATGGTTTCCACCCTAACCGGTGGTCAGGTGAC
Bacteria;Actinobacteria;Actinobacteria;Actinomycetales;Actinomycetaceae;Actinomyces	6	AAGGCTTGACATGTGGGCGGCGGGCGCGGAGACGTGTCCTCCCTTTTTGGGCGCCCTCAC	Bacteria;Proteobacteria;Alphaproteobacteria;Rhodospirillales	5	AGCCCTTGACATGGGGAGTATGGTCCTGAGAGATCGGGTCCTTCAGTTCGGCTGGCTCCCGCAC	Bacteria;Bacteroidetes;Sphingobacteria;Sphingobacteriales;Rhodothermaceae;Salinibacter	4	TGGGCTCGAACGCTACCGGACAGCCTCCGAAAAGAGGTTTTCTTCGGACCGGTAGTG	Bacteria;Proteobacteria	6	TGGGCTTGACATCTAGGGAAGCTCTGGGAAACCAGAGTGTGCCTTCGGGAACCCTAAGAC	Bacteria;Cyanobacteria;True Cyanobacteria	5	AGGACTTGACATGTCGCGAATCTTAGTGAAAGTTAAGAGTGCCTTCGGGAGCGCGAACAC	Bacteria	3	TGGGCTTGACATGCATTGGACTGGTGTAGAAATACACCTTCTCTTCGGAGTCGATGCAC	Bacteria;Proteobacteria;Gammaproteobacteria	4	CTGGCCTTGACATCGTGCGAATCTTTTAGAGATAGAAGAGTGCCTTCGGGAGCGCATGGAC	Bacteria;Proteobacteria;Alphaproteobacteria	4	AACACTTGACATGTTCGTCGCGACTCTGAGAGATCAGAGTTTTCGGTTCGGCCGGACGAAACAC
Bacteria;Bacteroidetes;Flavobacteria;Flavobacteriales;Flavobacteriaceae	6	AGGGCTTAAATGGAAGTTGCATAGTTTTAATCGACTATTTCTTCGGACTACTTTCA	Bacteria;Proteobacteria;Alphaproteobacteria;Rhodospirillales	5	AGCTCTTGACATGGGGATTATGGGTATTGGAGACGATATCCTTCAGTTCGGCTGGGTCCCGCAC	Bacteria;Chloroflexi;Anaerolineae	4	TGGGTTTGACATCATGGTAGTACGGAAGCGAAAGCGGAAGGACTCTTCGGAGAGCCATGAC	Bacteria;Proteobacteria;Alphaproteobacteria	6	AGCCCTTGACATACCGATCGCGGTTTCCAGAGATGGATTCCTTCAGTTAGGCTGGATCGGATAC	Bacteria;Cyanobacteria;True Cyanobacteria;Unassigned;Family IV;GpIV	5	AGGGTTTGACATCCCGCGAACTTCTGTGAAAGCGGAAGGTGCCTTCGGGAGCGTGGAGAC	Bacteria;Acidobacteria	3	AGGATTTGACATTTCATTTATTATTCAGAAATGAATATGTTTGTTATGAAAAC	Bacteria;Proteobacteria;Gammaproteobacteria	4	TACTCTTGACATCCAGAAAACTATCCAGAGATGGATGGGTACCTTCGGGGATTCTGAGAC	Bacteria;Proteobacteria;Alphaproteobacteria	4	AACACTTGACATGTTCGTCGCGACTTTAAGAGATTAAAAGTTTTTCGGTTTCGGCCGGACGAAACAC
Bacteria;Bacteroidetes;Flavobacteria;Flavobacteriales;Flavobacteriaceae	6	AGGGCTTAAATGGAAGTTGCATTAGTTTTTAATCGACTATTTCTTCGGACTACTTTCA	Bacteria;Proteobacteria;Alphaproteobacteria;Rhodospirillales;Rhodospirillaceae	5	AGCCCTTGACATGCCCGTTTTGGGTGCCGGAGACGGTATCCTTCAGTTCGGCTGGACGGGACAC	Bacteria;Chloroflexi;Caldilineae;Caldilineales;Caldilineaceae;Caldilinea	4	TGGGTTTGACATGTACGTAGTAGTGAAGGGAAACTGGAACGAGGCTTCGGTCAGCGTACAC	Bacteria;Proteobacteria;Alphaproteobacteria	6	GACCCTTGACATCCTGATCGCGGTTACCAGAGATGGTTTCCTTCAGTTCGGCTGGATCAGTGAC	Bacteria;Cyanobacteria;True Cyanobacteria;Unassigned;Family VII;GpVII	5	AGGGCTTGACATCCCCCGAATTTTGGTGAAAGCTGAAAGTGCCTTCGGGAGCGGGGAGAC	Bacteria;Acidobacteria;Acidobacteria;Acidobacteriales;Acidobacteriaceae;Gp10	3	TGGGCTTGAACTGTAGAGGACCGTCCGAGAGACCGGACTTCTCCTTCGGGAGCTTCTATAG	Bacteria;Proteobacteria;Gammaproteobacteria	4	TGACCTTGACATCGTGCGAATCTTTTAGAGATAGAAGAGTGCCTTCGGGAGCGCATGGAC	Bacteria;Proteobacteria;Alphaproteobacteria	4	AACACTTGACATGTTCGTCGCGACTTTAAGAGATTAAAGTCTTCGGTTCGGCCGGACAAAACAC
Bacteria;Bacteroidetes;Sphingobacteria;Sphingobacteriales	6	TGGGCTAGAATGTGAGCGCAATTCCCAGAGATGGGAAGTTCTTCGGACGTGAAACA	Bacteria;Proteobacteria;Alphaproteobacteria;Rickettsiales;SAR11	5	AACACTTGACATGTTCGTCGCGACTTTAAGAGACTAAAGTTTTCGGTTCGGCCGGACGAAACAC	Bacteria;Cyanobacteria	4	AGGGCTTGACATCCCGCGAATCTTTTGGAAACGAGAGAGTGCCTTCGGGAGCGCGGAGAC	Bacteria;Proteobacteria;Alphaproteobacteria;Rhizobiales;Rhizobiaceae;Rhizobium	6	AGCCCTTGACATCTGGGTCGCGGTTACCGGAGACGGTTTCCTTCAGTTCGGCTGGACCCAAGAC	Bacteria;OD1	5	AGGGTTTGACATTCCATAACCTATTTAGAAATAAATAGAATTTAAGTATTGTAAC	Bacteria;Acidobacteria;Acidobacteria;Acidobacteriales;Acidobacteriaceae;Gp6	3	CAGGCTTGAAGTGCGAGTGACCATCGACGAAAGTCGACTTCAGCAATGACGCTCGTAG	Bacteria;Proteobacteria;Gammaproteobacteria	4	TGCCCTTGACATTGACAGAATCCTGTAGAGATACGGGAGTGCTTCGGCCTGGAAAAC	Bacteria;Proteobacteria;Alphaproteobacteria	4	AGCCCTTGACATGTGGAGCTTGGTTATCAGAGATGATTTCCTTCAGTTCGGCTGGCTCCAACAC
Bacteria;Bacteroidetes;Sphingobacteria;Sphingobacteriales;Cytophagaceae;Adhaeribacter	6	TGGGCTAGAATGCGCGTGGCATTTCGGGAGACCGAAATTTCTTCGGACACAAAGCA	Bacteria;Proteobacteria;Alphaproteobacteria;Rickettsiales;SAR11	5	AACACTTGACATGTTCGTCGCGACTTTAAGAGATTAAAAGTTTTTCGGTTCGGCCGGACGAAACAC	Bacteria;Cyanobacteria	4	AGGGCTTGACATGTCGCGAATCTTAGGGAAACTTGAGAGTGCCTTCGGGAGCGCGAACAC	Bacteria;Proteobacteria;Alphaproteobacteria;Rhodobacterales;Rhodobacteraceae	6	AACCCTTGACATCCCGGGACCGGTCCAGAGATGGGCCTTTCACTTCGGTGACTCGGTGAC	Bacteria;OP11	5	AGGGTTTGACATTCCATAACCATTTGAAATAAATAGAATTTAAGTATGGTAAC	Bacteria;Bacteroidetes;Flavobacteria;Flavobacteriales;Flavobacteriaceae	3	AGGGCTTAAATGCAGTCTGCATAGGGTAGAGATACCCTTTTCTTCGGACCGATTGCA	Bacteria;Proteobacteria;Gammaproteobacteria	4	TGGCCTTGACACCCTGCGAACTTTCTAGAGATAGATTGGTGCCTTCGGGAACGCAGAGAC	Bacteria;Proteobacteria;Alphaproteobacteria	4	AGGTCTTGACATCCTGATTTTGGTTGTTAGAAATAACTTCCTTCAGTTCGGCTGGATCAGTGAC
Bacteria;Bacteroidetes;Sphingobacteria;Sphingobacteriales;Flammeovirgaceae;Cardinium	6	TGGGCTCGAATGTCTCTGCTACCTCGAGAGATCGAGGGTTCCTTCGGGACAGAGTACA	Bacteria;Proteobacteria;Alphaproteobacteria;Sphingomonadales;Sphingomonadaceae;Sphingomonas	5	AGCGTTTGACATGTCCGGACGATTTCCAGAGATGGATTTCTTCCCTTCGGGGACTGGAACAC	Bacteria;Cyanobacteria	4	GAGGATTGACATACTGCGCAGTTTTCAGAAACGAAAATGTTAAAACGCAGATAC	Bacteria;Proteobacteria;Alphaproteobacteria;Rhodobacterales;Rhodobacteraceae	6	AACCCTTGACATCCTGATCGCGGTTACCGGAGACGGTTTCCTTCAGTTCGGCTGGATCAGTGAC	Bacteria;OP11	5	AGGGTTTGACATTCCATAACCATTTTGAAATAAATAGAATTTAAGTATGGTAAC	Bacteria;Bacteroidetes;Flavobacteria;Flavobacteriales;Flavobacteriaceae	3	AGGGCTTAAATGTAAGTTGCATAGACCAGAGATGGTCTTTTCTTCGGACTACTTACA	Bacteria;Proteobacteria;Gammaproteobacteria	4	TGGCCTTGACACCGTGCGAATCTTTTAGAGATAGAAGAGTGCCTTCGGGAGCGCATGGAC	Bacteria;Proteobacteria;Alphaproteobacteria	4	AGGTCTTGACTTCCTGACTATGGTTATTAGAAATAATTTCCTTCAGTTCGGCTGGGTCAGTGAC
Bacteria;Chloroflexi;Chloroflexi	6	TAGGCTTGACATGTTTGGTGGTACCGAACCGAAAGGGGAGGGACCCTTCGGGGAGCCTTACAC	Bacteria;Proteobacteria;Deltaproteobacteria	5	CGGCCTTGACATCGAGGGAAAGCCTTATGAAAGTAAGGCCCTCACCTTCGGGTGACCCAAAGAC	Bacteria;Cyanobacteria;True Cyanobacteria;Nostocales;Rivulariaceae;Calothrix	4	AGAATTTGACATGTCCATAGATCCACTTGAATAAGAGGGTCTTTTCTCTGGAACAC	Bacteria;Proteobacteria;Alphaproteobacteria;Rhodobacterales;Rhodobacteraceae	6	AACCCTTGACATCCTGTGCTACATCCAGAGATGGATGGTTCCCTTCGGGGACGCAGTGAC	Bacteria;OP11	5	AGGGTTTGACATTCCATAACCTATTTAGAAAATAAATAGAATTTAAGTATGGTAAC	Bacteria;Bacteroidetes;Flavobacteria;Flavobacteriales;Flavobacteriaceae;Gramella	3	AGGGCTTAAATGCAAAATGACAGATCTGGAAACAGATCCTTCTTCGGACAGATTGCA	Bacteria;Proteobacteria;Gammaproteobacteria	4	TGGCCTTGACATCATGCGAATCTTTTAGAGATAGAAGAGTGCCTTCGGGAGCGCATGGAC	Bacteria;Proteobacteria;Alphaproteobacteria	4	AGTCCTTGACATGGGTAGTTTGGTATTTGGAGACAGATACCTTCAGTTTGGCTGGCTACCACAC
Bacteria;Chloroflexi;Chloroflexi;Chloroflexales	6	CAGGTTTGACATGTGGCTGCAAGCGCACAGAAATGTGCGACCTTCGAGGGTGCTACAC	Bacteria;Proteobacteria;Deltaproteobacteria;Desulfobacterales;Desulfobacteraceae	5	TGGATTTGACATCTCGGGAATTTCCTGGAAACTGGAAAGTGCCCTTCGGGGAGCCCGATGAC	Bacteria;Cyanobacteria;True Cyanobacteria;Oscillatoriales;Unassigned;Leptolyngbya	4	AGGGCTTGACATGTCGCGAATCCCGGTGAAAGCTGGGAGTGCCTTAGGGAGCGCGAACAC	Bacteria;Proteobacteria;Epsilonproteobacteria;Campylobacterales;Campylobacteraceae;Sulfurospirillum	6	AAGGCTTGATATCCTAAGAATTTGCTGGAAACAGTGAAGTGTCGGTTTACCGAAACTTAGTGAC	Bacteria;OP11	5	AGGGTTTGACATTCCATAACCTATTTAGAAATAAATAGAATTTAAGTATGGTTAAC	Bacteria;Bacteroidetes;Flavobacteria;Flavobacteriales;Flavobacteriaceae;Muricauda	3	AGGGCTTAAATGCGGGCTGCATGGGACAGAGACGTCCCTTTCTTCGGACCGCCCGCA	Bacteria;Proteobacteria;Gammaproteobacteria	4	TGGCCTTGACATCGTGCGAATCTTTTAGAGATAGAAGAGTGCCTTCGGGAGCGCATAGAC	Bacteria;Proteobacteria;Alphaproteobacteria	4	AGTCCTTGACATGGGTAGTTTGGTATTTGGAGACAGATACTTTCAGTTTGGCTGGCTACCACAC
Bacteria;Cyanobacteria;True Cyanobacteria;Prochlorales	6	AGGGCTTGACATCCTGCGAACCTCTGGGAAACCGGAGGGTGCCTTCGGGAACGCAGTGAC	Bacteria;Proteobacteria;Deltaproteobacteria;Desulfobacterales;Desulfobacteraceae;Desulfotignum	5	TGGCCTTGACATCGTGCGAATCTTTTAGAGATAGAAGAGTGCCTTCGGGAGCACATGGAC	Bacteria;Firmicutes;Clostridia;Clostridiales	4	AGGATTTGACATCCCATATTTTTTTTCTAGAAATAGAAGGATTGACGTGGAGAC	Bacteria;Proteobacteria;Gammaproteobacteria	6	ACCCCTTGACATCCTGCGAATTTTCTAGAGATAGATTAGTGCCTTCGGGAACGCAGTGAC	Bacteria;OP11	5	AGGTTTTGACATTCCATAACCTATTTAGAAATAAATAGAATTTAAGTATGGTAAC	Bacteria;Bacteroidetes;Sphingobacteria;Sphingobacteriales	3	TGGGCTAGAATGTGAATGCTATCCTGAGAGATCAGGAGTTCTTCGGACATGAAACA	Bacteria;Proteobacteria;Gammaproteobacteria	4	TGGCCTTGACATCGTGCGAATCTTTTAGAGATAGAAGAGTGCCTTCGGGAGCGCATGGACA	Bacteria;Proteobacteria;Alphaproteobacteria	4	CAATCTTAACATCCCGTGAACGAAACAGAAATGTATCGGTGCCCTTTTGGGAACACGGTGAT
Bacteria;Firmicutes	6	AGGGTTCGACATTCCATAACCTATTTAGAAATAAATAGAATTTAAGTATGGTAAC	Bacteria;Proteobacteria;Deltaproteobacteria;Desulfobacterales;Desulfobulbaceae;Desulforhopalus	5	TGGTCTTGACATCCCGAGAATCTCTGTGAAAGCAGAGAGTGCCTCTTTTGAGGAATTCGGTGAC	Bacteria;Firmicutes;Clostridia;Clostridiales;Eubacteriaceae;Eubacterium;aggregans	4	AAGGCTTGACATCCTCTGACAGTCTTAGAGATAGGACGTTCTTTAGGGACAGAGAGAC	Bacteria;Proteobacteria;Gammaproteobacteria	6	TACCCTTGACATCCTCAGAACTTGTTAGAGATAACTTGGTGCCTTCGGGAATTGAGTGAC	Bacteria;Proteobacteria	5	TACACTTGACATGCCAAGAACTTTCTAGAGATAGATTGGTGCCTTCGGGAGCTTGGACAC	Bacteria;Bacteroidetes;Sphingobacteria;Sphingobacteriales;Flammeovirgaceae	3	TGGGCTAGAAAGGCGTTGCTATCTTGAGAGATCAAGAGTTCCTTCGGGACTTCGCCTA	Bacteria;Proteobacteria;Gammaproteobacteria	4	TGGCCTTGACATCGTGCGAATCTTTTAGAGATTGAAGAGTGCCTTCGGGAGCGCATGGAC	Bacteria;Proteobacteria;Alphaproteobacteria	4	TACACTTGACATGTTCGTCGCGACTTTAAGAGATTAAAGTTTTCGGTTCGGCCGGACGAAACAC
Bacteria;Firmicutes;Bacilli;Bacillales;Staphylococcaceae;Staphylococcus	6	AAATCTTGACATCCTCTGACCCCTCTAGAGATAGAGTTTTCCCCTTCGGGGGACAGAGTGAC	Bacteria;Proteobacteria;Gammaproteobacteria	5	TGCCCTTGACATCCTCGGAACTTGTCAGAGATGACTTGGTGCCTTCGGGAACCGGGTGAC	Bacteria;Firmicutes;Clostridia;Clostridiales;Ruminococcaceae	4	AGGATTTGACATCCCATATTTTTTTTCTTAGAAATAGAAGAATTGACGTGGAGAC	Bacteria;Proteobacteria;Gammaproteobacteria	6	TGGCCTTGACATCCTCGGAACTTACTAGAGATAGTTTGGTGCCTTCGGGAACCGAGTGAC	Bacteria;Proteobacteria;Alphaproteobacteria	5	AACACTTGACATGTTCGTCGCGAGACTAAGAGATTAGTTTCTTCAGTTCGGCTGGACGAAACAC	Bacteria;Bacteroidetes;Sphingobacteria;Sphingobacteriales;Flammeovirgaceae;Roseivirga	3	TGGGCTCGAATGGTACCGGAATTATTCAGAAATGGATAAGTCTTCGGACCGGTATCA	Bacteria;Proteobacteria;Gammaproteobacteria	4	TGGTCTTGACATCCTCGGAACTTTCCAGAGATGGATTGGTGCCTTCGGGAACCGAGCGAC	Bacteria;Proteobacteria;Alphaproteobacteria;Rhodobacterales;Hyphomonadaceae;Hyphomonas	4	TACCCTTGACATGCCCGGCTACATCCAGAGATGGATGGTTCCTTCGGGACCGGTGCAC
Bacteria;OD1	6	AGGGTTTGACATTCCATAACCTATTTAGAAATAAATAGAATTTAAGTGTGGTAAC	Bacteria;Proteobacteria;Gammaproteobacteria	5	TGCCCTTGACATTGACAGAACCCTTTAGAGATAGAGGGGTGCTTCGGCCTGGAAAAC	Bacteria;Firmicutes;Clostridia;Clostridiales;Veillonellaceae	4	AGGGTTTGACATTTCATTTACTATACAGAGATGAATAGATTTATAATGAAAAC	Bacteria;Proteobacteria;Gammaproteobacteria	6	TGGCCTTGACATCGTGCGAATCTTTTTAGAGATAGAAGAGTGCCTTCGGGAGCGCATGGAC	Bacteria;Proteobacteria;Alphaproteobacteria	5	AGCCCTTGACATGGGCGTCGCGGCTCCTGGAGACAGGAGCTTTCAGTTCGGCTGGACGCCACAC	Bacteria;Chlamydiae;Chlamydiae;Chlamydiales;Parachlamydiaceae	3	CAGACTTGACATGCAACGGACCGCACCAGAAATGGTGTTTTCCTTCGGGACTGTTGCAC	Bacteria;Proteobacteria;Gammaproteobacteria;Legionellales;Coxiellaceae	4	TACCCTTGACATCATCAAAATTTTATAGAGATATAAAAGTGCCTTAGGGAATTGGTAGAC	Bacteria;Proteobacteria;Alphaproteobacteria;Rhodobacterales;Rhodobacteraceae	4	AACACTTGACATCCTGTGCTACATCCAGAGATGGATGGTTCCCTTCGGGGACGCAGTGAC
Bacteria;OD1	6	AGGGTTTGACATTCCATAACCTATTTAGAAGTAAATAGAATTTAAGTATGGTAAC	Bacteria;Proteobacteria;Gammaproteobacteria	5	TGGCCTTGACATCCTCAGAACTTGTAAGAGATTACTTGGTGCCTTCGGGAACTGAGTGAC	Bacteria;Firmicutes;Clostridia;Clostridiales;Veillonellaceae	4	TAGGCTAAATCTGTATCGCTACACCAAGAGATTGGTGGTTCCGTAAGGACGGTATAGA	Bacteria;Proteobacteria;Gammaproteobacteria	6	TGGTCTTGACATCCAGAGAACTTTCCAGAGATGGATTGGTGCCTTCGGGAACTCTGTGAC	Bacteria;Proteobacteria;Alphaproteobacteria	5	CACCTTTGACATGGTAGTTATTGATAGTGGAGACACTGTTATTCAGTTAGGCTGGGCTACGCAC	Bacteria;Cyanobacteria	3	AGGGCTTGACATCCCGCGAATCTTTTGGAAACGAGAGAGTGCCTTCGGGAGCGCGGAGAC	Bacteria;Proteobacteria;Gammaproteobacteria;Legionellales;Coxiellaceae;Coxiella	4	TACCCTTGAAATCCTCGGAATCTTCTAGAGATAGAAGAGTGCCTTCGGGAACCGAGTGAC	Bacteria;Proteobacteria;Alphaproteobacteria;Rhodobacterales;Rhodobacteraceae	4	AACCCCTGACATCCTGTGCTACATCCAGAGATGGATGGTTCCCTTCGGGGACGCAGTGAC
Bacteria;Proteobacteria;Alphaproteobacteria	6	AGCCCTTGACATGGGCGTCGCGGTTCCTGGAGACAGGATCCTTCAGTTCGGCTGGACGCCACAC	Bacteria;Proteobacteria;Gammaproteobacteria	5	TGGCCTTGACATCCTGCGAACCTTCTAGAGATAGATTGGTGCCTTCGGGAACGCAGAGAC	Bacteria;OP11	4	AGGGTTTGACATTTCATTTACTATACAGAAATGAATAGATTTATAATGAGAAC	Bacteria;Proteobacteria;Gammaproteobacteria;Alteromonadales;Alteromonadaceae	6	AGGACTTGACATCCAGAGAACTTTCCAGAGATGGATTGGTGCCTTCGGGAACTCTGAGAC	Bacteria;Proteobacteria;Alphaproteobacteria	5	TACCCTTGACATCCCGGTCGCGGATTACAGAGATGTTTTCCTTCAGTTCGGCTGGACCGGTGAC	Bacteria;Cyanobacteria	3	AGGGTTTGACATGCCGCGAATCTAGGGGAGACCTTAGAGTGCCTTCGGGAACGCGGACAC	Bacteria;Proteobacteria;Gammaproteobacteria;Oceanospirillales	4	TGGCCTTGACATCCTGCGAACTGACTGGAGACAGTCGGGTGCCTTCGGAACGCAGAGAC	Bacteria;Proteobacteria;Alphaproteobacteria;Rhodobacterales;Rhodobacteraceae	4	AACCCTTGACATCCTGTGCTACATCCAGAGATGGATAGTTCCTTTCGGGGACGCAGTGAC
Bacteria;Proteobacteria;Alphaproteobacteria	6	AGCCTTTGACATGGGGGTTTTGGATCTTGGAGACAGGATCCTTCAGTTCGGCTGGACCCCACAC	Bacteria;Proteobacteria;Gammaproteobacteria	5	TGGCCTTGACATCGCGCGAATCTTTTAGAGATAGAAGAGTGCCTTCGGGAGCGCATGGAC	Bacteria;OP11	4	AGGGTTTGACATTTCATTTACTATACAGAAATGAATAGATTTATGATGAAAAC	Bacteria;Proteobacteria;Gammaproteobacteria;Alteromonadales;Moritellaceae;Moritella	6	AGGGTTTGACATTCCATAACCTATTTAGAAATAAATAGAATTTAAGTATGGTAACAA	Bacteria;Proteobacteria;Alphaproteobacteria;Rhizobiales;Rhizobiaceae;Rhizobium	5	AGCCCTTGACATCTGGGTCGCGGTTACCGGAGACGGTTTCCTTCAGTTCGGCTGGACCCAAGAC	Bacteria;Cyanobacteria;True Cyanobacteria	3	AGGGTTTGACATCCTGCGAATCTCTTGGAAACGAGAGAGTGCCTTCGGGAACGCAGTGAC	Bacteria;Proteobacteria;Gammaproteobacteria;Oceanospirillales	4	TGGCCTTGACATCGTGCGAATCTTTTGGAGATAGAAGAGTGCCTTCGGGAGCGCATGGAC	Bacteria;Proteobacteria;Alphaproteobacteria;Rhodobacterales;Rhodobacteraceae	4	AACCCTTGACATCCTGTGCTACATCCAGAGATGGATGGTTCCTTTCGGGGGACGCAGTGAC
Bacteria;Proteobacteria;Alphaproteobacteria	6	TACCCTTGACATCCCGGTCGCGGATTACAGAGATGTTTTCCTTCAGTTCGGCTGGACCGGTGAC	Bacteria;Proteobacteria;Gammaproteobacteria	5	TGGCCTTGACATCGTGCGAATCTCTTAGAGATAGAAGAGTGCCTTCGGGAGCGCATGGAC	Bacteria;Planctomycetes;Planctomycetacia;Planctomycetales;Planctomycetaceae	4	CGGGCCTTGACATAGTTGGATGCCGCCCATGAAAGTGGGTTGGTTGCCTTCGGGTGAAACTTCTAC	Bacteria;Proteobacteria;Gammaproteobacteria;Enterobacteriales;Enterobacteriaceae	6	TACTCTTGACATCCAGAGAACTTAGCAGAGATGCTTTGGTGCCTTCGGGAACTCTGAGAC	Bacteria;Proteobacteria;Alphaproteobacteria;Rhodobacterales;Rhodobacteraceae	5	AACCCTTGACATAGATATCGTACTTTCCAGAGATGGATCGGTCAGTTCGGCTGGATATCATAC	Bacteria;Firmicutes;Clostridia;Clostridiales	3	AGGATTTGACATCCCATATTTTTTTTTAGAAATAAAAAAAATAATAGTGGAGAC	Bacteria;Proteobacteria;Gammaproteobacteria;Oceanospirillales;Oceanospirillaceae	4	AAGTCTTGACATCCAGAGAATTTGCTAGAGATAGCTTAGTGCCTTCGGGAGCTCTGTGAC	Bacteria;Proteobacteria;Alphaproteobacteria;Rhodospirillales	4	AGTCCTTGACATGGGGAGTTTGGTTTCCGGAGACGGATTCCTTCAGTTCGGCTGGCTCTCACAC
Bacteria;Proteobacteria;Betaproteobacteria;Burkholderiales;Alcaligenaceae	6	TACCCTTGACATGTCTGGAATGCCGAAGAGATTTGGCAGTGCTCGCAAGAGAACCGGAACAC	Bacteria;Proteobacteria;Gammaproteobacteria	5	TGGCCTTGACATCGTGCGAATCTTTTAGAGATAGAAGAGCGCCTTCGGGAGCGCATGGAC	Bacteria;Planctomycetes;Planctomycetacia;Planctomycetales;Planctomycetaceae	4	CGGGTTTGAAATCCATGGATGCAGCCTGTGAAAGCAGGTGCGCTGCCCTTCGGGGTGAAACGTGGAC	Bacteria;Proteobacteria;Gammaproteobacteria;Oceanospirillales	6	ACCCCTTGACATCCTGCGAACTTTCTAGAGATAGATTGGTGCCTTCGGGAACGCAGTGAC	Bacteria;Proteobacteria;Alphaproteobacteria;Rhodobacterales;Rhodobacteraceae	5	AACCCTTGACATCCCTGTCGCGGTTTCCAGAGATGGATTCCTTCAGTTCGGCTGGACAGGTGAC	Bacteria;Gemmatimonadetes	3	CAGGCTTGACATCCAGTGGAAATCTCCTGGAAACAGGAGGCCTCCTTCGGGACTGCTGGAC	Bacteria;Proteobacteria;Gammaproteobacteria;Pasteurellales;Pasteurellaceae;Phocoenobacter;uteri	4	TACCCTTGACATCCATAGAAGAGCTAGGAGACTAGCTTGTGCCTCCGGGAACTATGAGAC	Bacteria;Proteobacteria;Alphaproteobacteria;Rickettsiales;SAR11	4	AACACTTGACATGCTCGTCGCGACTTTAAGAGATTAAAGTTTTCGGTTCGGCCGGACGAAACAC
Bacteria;Proteobacteria;Gammaproteobacteria	6	ACCCTTGACATCCTCGGAACTGCCTGGAGACAGGCAGGTGCCTTCGGGAACCGAGTGAC	Bacteria;Proteobacteria;Gammaproteobacteria	5	TGGCCTTGACATCGTGCGAATCTTTTAGAGATAGAAGAGTGCCTTCGGGAGCGCAGTGAC	Bacteria;Proteobacteria	4	AACCCTTGACATGAATTTGAACCCTTGCTGTGTAGGCAAGACACGCAATTCAC	Bacteria;Proteobacteria;Gammaproteobacteria;Pseudomonadales;Moraxellaceae;Acinetobacter	6	TGGTCTTGACATAGTAAGAACTTTCCAGAGATGGATTGGTGCCTTCGGGAACTTACATAC	Bacteria;Proteobacteria;Alphaproteobacteria;Rhodobacterales;Rhodobacteraceae	5	AGCCCTTGACATCCTCATCGCGATTTGTGGAGACACATATCTTCAGTTCGGCTGGATGAGTGAC	Bacteria;Gemmatimonadetes	3	CAGGCTTGACATCCTAGGGAAATCCCCTGGAAACAGGGGGCCTCCTTCGGGACTCTAGGAC	Bacteria;Proteobacteria;Gammaproteobacteria;Vibrionales;Vibrionaceae;Vibrio	4	TACTCTTGACATCCAGAGAAGCCAGCGGAGACGCAGGTGTGCCTTCGGGAACTCTGAGAC	Bacteria;Proteobacteria;Alphaproteobacteria;Rickettsiales;SAR11	4	AACACTTGACATGTTCGTCGCGACTCTAAGAGATTAGAGTTTTCGGTTCGGCCGGGCGAAACAC
Bacteria;Proteobacteria;Gammaproteobacteria	6	TGCCCTTGACATGCTCGGAACTTGGCAGAGATGCCTTGGTGCCCTCGGGAACCGAGACAC	Bacteria;Proteobacteria;Gammaproteobacteria	5	TGGCCTTGACATCGTGCGTATCTTTTAGAGATAGAAGAGTGCCTTCGGGAGCGCATGGAC	Bacteria;Proteobacteria	4	AGCCCTTGACATTGACAGAACCCTGTAGAGATACGGGGGTGCTTCGGCCTGGAAAAC	Bacteria	5	AGGGTTTGACATTCCATAAACCCTATTTAGAAATAAATAGAATTTAAGTATGGTAAC	Bacteria;Proteobacteria;Alphaproteobacteria;Rhodospirillales;Rhodospirillaceae	5	AGCCCTTGACATGTCCCTTTCGGGCCCTGGAGACGGGGTCTTTCGGTTCGGCCGGAGGGAGCAC	Bacteria;Gemmatimonadetes	3	TGGGCTTGACATCGCAGTGAAAGCTCCTGGAAACAGGTGCCCTCCTTCGGGACACTATGAC	Bacteria;Proteobacteria;Gammaproteobacteria;Xanthomonadales;Xanthomonadaceae;Stenotrophomonas	4	TGGCCTTGACATGTCGAGAACTTTCCAGAGATGGATGGGTGCCTTCGGGAACTCGAACAC	Bacteria;Proteobacteria;Alphaproteobacteria;Rickettsiales;SAR11	4	AACACTTGACATGTTCGTCGCGACTTTAAGAGATTAAAAGTTTTCGGTTCGGCCGGACGAAAACAC
Bacteria;Proteobacteria;Gammaproteobacteria	6	TGGTCTTGACATACAGAGAACTTAGTAGAGATACTTTGGTGCCTTCGGGAACTCTGATAC	Bacteria;Proteobacteria;Gammaproteobacteria;Alteromonadales	5	ATCCCTTGACATCCAGAGAATTTTCTAGAGATAGATTAGTGCCTTCGGGAACTCTGAGAC	Bacteria;Proteobacteria	4	TGGGCTTGACATCCAGGGAATCTCTCCGAAAGGAGAGAGTGCCTTCGGGAACCCTGAGAC	Bacteria	5	AGGGTTTGACATTCCATAACCTATTTAGAAATAAATAGAATTTTAAAGTATGGTAAC	Bacteria;Proteobacteria;Betaproteobacteria;Burkholderiales;Comamonadaceae;Curvibacter	5	CACCTTTGACATGTACGGAAGTTACCAGAGATGGTTTCGTGCTCGAAAGAGAACCGTAACAC	Bacteria;Nitrospira;Nitrospira;Nitrospirales;Nitrospiraceae;Nitrospira	3	CAGGTTGGACATGCTCGTGGAAAAGCTTGAAAGAGTAAAGACCCCGTAAGGGGTGCGAGCTC	Bacteria;Verrucomicrobia;Verrucomicrobiae;Verrucomicrobiales;Rubritaleaceae;Rubritalea	4	TAGGCTTGACATGCTTGTCGTACTCTCCCGAAAAGGAGAGGTCACTTCGGGTGGACAATGCAC	Bacteria;Proteobacteria;Alphaproteobacteria;Rickettsiales;SAR11	4	AACACTTGACATGTTCGTCGCGACTTTAAGAGATTAAAGTTTTCGGTTCGGCCGGACGAAACGC
Bacteria;Proteobacteria;Gammaproteobacteria;Chromatiales;Ectothiorhodospiraceae	6	TGCTCTTGACATCCTCGGAATCGATCAGAGATGAACGAGTGCCTTCGGGAACCGAGAGAC	Bacteria;Proteobacteria;Gammaproteobacteria;Enterobacteriales;Enterobacteriaceae;Klebsiella	5	TGGTCTTGACATCCACAGAACTTAGCAGAGATGCTTTGGTGCCTTCGGGAACTGTGAGAC	Bacteria;Proteobacteria;Alphaproteobacteria	4	ACCTTTGACATGGTAGTTATTGATAGTGGAGACACTGTTATTCAGTTAGGCTGGGCTACGCAC	Bacteria	5	TAGACTTGACATGCATTTGCAAACTCCGTAATGGGAGTGTTCCGAGTTTACTCGGACGATTGCAC	Bacteria;Proteobacteria;Gammaproteobacteria	5	AGCCCTTGACATCCTCGGAACTTGGTAGAGATACCTTGGTGCCTTCGGGAATCGAGTGAC	Bacteria;OD1	3	AGGATTTGACATCCCATATTTTTTTCTAGAAATAGAAAATTGACGTGGAGAC	Bacteria	3	AACCCTTGACATGTTTTTGAAACCTTTGCCGTAATAGCAAGACTAGCAATTCAC	Bacteria;Proteobacteria;Alphaproteobacteria;Rickettsiales;SAR11	4	AACACTTGACATGTTCGTCGCGACTTTAGGAGATTAAAGTTTTCGGTTCGGCCGGACGAAACAC
Bacteria;Proteobacteria;Gammaproteobacteria;Enterobacteriales;Enterobacteriaceae	6	TGGTCTTGACATCCACGGAAGTTTTCAGAGATGAGAATGTGCCTTCGGGAACCGTGAGAC	Bacteria;Proteobacteria;Gammaproteobacteria;Methylococcales;Crenotrichaceae	5	CAGGCTCGAACGCTACCTGACAGCCCTTGAAAGAGGGTTTCCTTCGGGTGGGTAGCG	Bacteria;Proteobacteria;Alphaproteobacteria	4	AGCCCTTGACATCCCGATCGCGATTTCCAGAGATGGATTTCTTCAGTTCGGCTGGATCGGTGAC	Bacteria;Actinobacteria;Actinobacteria	5	TGGGTTTGACATGTTGGGGACAGTCGCAGAGATGCGGTTTCCTTATGGTCCCATCAC	Bacteria;Proteobacteria;Gammaproteobacteria	5	AGCCCTTGACATCCTCGGAACTTTGTAGAGATACATTGGTGCCTTCGGGAATCGAGTGAC	Bacteria;OP11	3	AGGGTTTGACATTCCATAAATCTATTTAGAAATAGATAAAGTTAAATATGGTAAC	Bacteria	3	AGGCCTAGACATCTAGGTGTAACTATGTGAAAGCATAGCCAACCCTTCGGGGAAACCTAGTGC	Bacteria;Proteobacteria;Betaproteobacteria	4	TACCCTTGACATGTGCAGAACTTTATAGAGATATATCGGTGCCCGAAAGGGAGCTGCAACAC
Bacteria;Proteobacteria;Gammaproteobacteria;Oceanospirillales	6	ACCCCTTGACATCCACGGAACTTTCCAGAGATGGATCGGTGCCTTCGGGAACCGTGTGAC	Bacteria;Proteobacteria;Gammaproteobacteria;Oceanospirillales	5	TGGCCTTGACATCGTGCGAATCTTTTAGAGATAGAAGAGTGCCTTCGAGAGCGCATGGAC	Bacteria;Proteobacteria;Alphaproteobacteria	4	AGCCCTTGACATCCTGGTCGCGATTTCCGGAGACGGATTTCTTCAGTTCGGCTGGACCAGTGAC	Bacteria;Actinobacteria;Actinobacteria;Actinomycetales	5	TGGGCTTGACATATAGAGGATCGCTACAGAGATGTGGTTTCCCTTGTGGCTTCTATAC	Bacteria;Proteobacteria;Gammaproteobacteria	5	TACACTTGACATACTTGGAATCTTTTGTAATGAAAGAGTGCCTTTTGGAGCCAAGATAC	Bacteria;Planctomycetes;Planctomycetacia;Planctomycetales;Planctomycetaceae	3	TGGGTTTGACATGCACGGATTAGCTCGGTGAAAGTCGAGTGACGCCCTCGGGTGGAACGTGCAC	Bacteria	3	AGGGTTTTGACATTCCATAACCTATTTAGAAATAAATAGAATTTAAGTATGGTAAC	Bacteria;Proteobacteria;Deltaproteobacteria	4	CGGCCTTGACATCCTGTGAAATCCTCCGAAAAGAGGACGTGCTACCGCAAGGTAGAACGCAGTGAC
Bacteria;Proteobacteria;Gammaproteobacteria;Pseudomonadales;Moraxellaceae;Acinetobacter	6	TGGTCTTGACATAGTAAGAACTTTCCAGAGATGGATTGGTGCCTTCGGGAACTTACATAC	Bacteria;Proteobacteria;Gammaproteobacteria;Oceanospirillales	5	TGGCCTTGACATCGTGCGAATCTTTTGGAGATAGAAGAGTGCCTTCGGGAGCGCATGGAC	Bacteria;Proteobacteria;Alphaproteobacteria	4	AGCCCTTGACATGGGGGTCGCGGCTCTGAGAGATCGGAGCTTTCAGTTCGGCTGGACCCCGCAC	Bacteria;Bacteroidetes;Flavobacteria;Flavobacteriales	5	AGGGCTTAAATGCATAATGACATGCTTGGAAACAAGTTTTTCTTCGGACATTTTGCA	Bacteria;Proteobacteria;Gammaproteobacteria;Alteromonadales;Alteromonadaceae;Alteromonas	5	TACACTTGACATGCTGAGAAGTTACTAGAGATAGTTTCGTGCCTTCGGGAACTCAGACAC	Bacteria;Proteobacteria	3	AGGGTTTGACATTCCATAAATCTATTTAGAAATCGATAGAGTTAAATATGGTAAC	Bacteria;Acidobacteria;Acidobacteria;Acidobacteriales;Acidobacteriaceae;Gp10	3	TAGGCTTGAACTGTCGCGGACCGTCCTGGAAACAGGATTTTCTCTTCGGAGACTGCGTCAG	Bacteria;Proteobacteria;Deltaproteobacteria	4	TAGCCTTGACATCCTTGGAACTCTCCCGAAACGGAGAGGTGCCCTTCGGGGAATCAAGTGAC
Bacteria;Spirochaetes	6	AGGGTTTGACATGTACACGAAGAGCCAGGAAACTGGTTGGTCCTTCGGGACGTGTACAC	Bacteria;Proteobacteria;Gammaproteobacteria;Pseudomonadales;Pseudomonadaceae;Pseudomonas	5	TGGCCTTGACATCCTGCGAGCCTTCTAGAGATAGGAGGGTGCCTTCGGGAGCGCAGAGAC	Bacteria;Proteobacteria;Alphaproteobacteria	4	AGCCCTTGACATGTGGAGTCTGATTACCGGAGACGGGTTTTCTTCAGTTCGGCTGGCTCCAACAC	Bacteria;Bacteroidetes;Flavobacteria;Flavobacteriales	5	AGGGTTTGACATTCCATAACTATTTAGAAATAAATAGAATTTAAGTATGGTAAC	Bacteria;Proteobacteria;Gammaproteobacteria;Chromatiales;Ectothiorhodospiraceae	5	TGCCTTTGACATCCTCGGAACCTTCCAGAGATGGAAGGGTGCCTTCGGGAACCGAGTGAC	Bacteria;Proteobacteria	3	AGGGTTTGACATTCCATAAATTTATTTAGAAGTAGATAAAGTTAAATATGGTAAC	Bacteria;Acidobacteria;Acidobacteria;Acidobacteriales;Acidobacteriaceae;Gp22	3	TGGGTTTAAATTGCGGTGGACCGCTCCAGAGATGGAGTTTCCCTTCGGGGCTGCCGTGA	Bacteria;Proteobacteria;Deltaproteobacteria	4	TGGCCTTGACATCCTAGGAACCTGCCCGAAAAGGCGGGGTGCCCTTCGGGGAATCTAGTGAC
Bacteria	5	AGGATTTGACATCCCATATTTTTCTTCTAGAAATAGAAGAATTGACGTGGAGAC	Bacteria	4	AGGGTCTGACATTCCATAACCTATTTAGAAATAAATAGAATTTAAGTATGGTAAC	Bacteria;Proteobacteria;Alphaproteobacteria	4	AGCCCTTGACATGTGGAGTCTGATTACCGGAGACGGTTTTCTCCAGTTCGGCTGGCTCCAACAC	Bacteria;Bacteroidetes;Flavobacteria;Flavobacteriales;Cryomorphaceae	5	TGGGCTTAAATGTATTTTGACAGGCTGGGAAACCAGTCCTTCTTCGGACAATTTACA	Bacteria;Proteobacteria;Gammaproteobacteria;Enterobacteriales;Enterobacteriaceae	5	TGGTCTTGACATCCACGGAAGTTTTCAGAGATGAGAATGTGCCTTCGGGAACCGTGAGAC	Bacteria;Proteobacteria	3	TGGGCTTGACATCTGGGGAACCTCTTCGAAAGTTGAGGGTGCCTTCGGGAACCCCAAGAC	Bacteria;Actinobacteria;Actinobacteria	3	TGGGTTTGACATGTACCGAAAAGCCATAGAGATATGGTGTCCTTCGGGGCGGTACAC	Bacteria;Proteobacteria;Deltaproteobacteria;Myxococcales	4	TGGGTTTGAACTGCAGTGGACCGGTGCAGAGATGCACTTTCCCTTCGGGGCCGCTGTGG
Bacteria	5	AGGGCTTGACATGGCGGTGGTATCCCATGCGAAAGCAAGGGAGACCCCTCGGGGAGCCGTCAC	Bacteria	4	AGGGTTTGACATGACGTGATACTACTAGAGATAGAAGTTATAAAACACGTACAC	Bacteria;Proteobacteria;Alphaproteobacteria	4	AGCCCTTGACATGTGGAGTCTGATTACCGGAGACGGTTTTCTTCAGTTCGGCTAGCTCCAACAC	Bacteria;Bacteroidetes;Flavobacteria;Flavobacteriales;Flavobacteriaceae	5	AGGGCTTAAATGTAAGTTGCATAAGCTAGAGATAGCTTTTTCTTCGGACTACTTACA	Bacteria;Proteobacteria;Gammaproteobacteria;Pseudomonadales;Pseudomonadaceae;Pseudomonas	5	AGGCCTTGACATGCAGAGAACTTTCCAGAGATGGATTGGTGCCTTCGGGAACTCTGACAC	Bacteria;Proteobacteria	3	TGGTCTTGACATCCCGGGAATCACTTTGAAAGAAGTGAGTGCCTTCGGGAACCCGGTGAC	Bacteria;Actinobacteria;Actinobacteria;Actinomycetales;Actinomycetaceae;Actinomyces;radicidentis	3	AAGGCTTGACATGGAAGCGACCGCCGCAGAGATGTGGTTTCCCCCTTGTGGGGCGCTTTCAC	Bacteria;Proteobacteria;Deltaproteobacteria;Syntrophobacterales	4	TGGGCTTGACATCCCCGGACAACCCTGGAAACATGGTCTTCCACTTCGGTGGACCGGGTGAC
Bacteria	5	CGGACTTGACATATACCTGCAAGCCTTAGAAATAGGGCCCCTCTTCGGAGCGGGTATAC	Bacteria	4	AGGGTTTGACATTCCATAACCATTTAGAAATAAATAGAATTTAAGTATGGTAAC	Bacteria;Proteobacteria;Alphaproteobacteria	4	AGCCCTTGACATGTGGAGTCTGATTACCGGAGACGGTTTTCTTCAGTTCGGCTGGCTCCAAACAC	Bacteria;Bacteroidetes;Sphingobacteria;Sphingobacteriales	5	TGGGCTAGAATGTGATGTGCTATTTTGAGAAATCAGAAGTTCTTCGGACGCATTACA	Bacteria;TM7	5	AGGGTTTGACATTCCATAAACCCTATTTTAGAAAATAAAATAGAATTTAAGTATGGTAAC	Bacteria;Proteobacteria;Alphaproteobacteria	3	AGCCCTTGACATACCAAGTATGATTACCGGAGACGGTTTCTTCAGTTCGGCTGGCTTGGATAC	Bacteria;Actinobacteria;Actinobacteria;Actinomycetales;Corynebacteriaceae;Corynebacterium	3	TGGGCTTGACATACACCGGATCGGGCTAGAGATAGTCTTTCCCTTTGTGGCTGGTGTAC	Bacteria;Proteobacteria;Gammaproteobacteria	4	AGCCCTTGACATCCTGTGAACTTTTTAGAGATAAATTGGTGCCTTCGGGAACACAGTGAC
Bacteria	5	GGGTTTGACATATACCGGACAGCCCTAGAGATAGGGTCTTCTTCGGACTGGTATAC	Bacteria;Actinobacteria;Actinobacteria	4	TGGGCTTGACATGTACGGAAAAGCCGTAGAGATACGGTGTCCTTCGGGGCCGTACAC	Bacteria;Proteobacteria;Alphaproteobacteria	4	AGCCCTTGACATGTGGAGTCTGATTACCGGAGACGGTTTTCTTCAGTTCGGCTGGCTCTAACAC	Bacteria;Bacteroidetes;Sphingobacteria;Sphingobacteriales	5	TGGGCTAGAATGTGATTGCCATCCCCAGAGATGGGGAGTTCTTCGGACATGAAAC	Bacteria	4	AGGGTTTGACATTCCATAACCTATTTAGAAACAAATAGAATTTAAGTATGGTAAC	Bacteria;Proteobacteria;Alphaproteobacteria	3	AGCCCTTGACATCCCGATCGCGAGGACCGGAGACGGACCTTTTCAGTTCGGCTGGATCGGAGAC	Bacteria;Actinobacteria;Actinobacteria;Actinomycetales;Microbacteriaceae;Microbacterium	3	AAGGCTTGACATATACGAGAACGCTGCAGAAATGTAGAACTCTTTGGACACTCGTAAAC	Bacteria;Proteobacteria;Gammaproteobacteria	4	AGCTCTTGACATCCAGAGAACTTTCTAGAGATAGATTGGTGCCTTCGGGAACTCTGAGAC
Bacteria	5	TGGGCTTGACATGTCGGTGGTACTTCCCTGGAAACAGGGGGGGGACCCTTCGGGGAGCCGTCAC	Bacteria;Actinobacteria;Actinobacteria	4	TGGGTTTGACATGTAGGGAAAAGCTCTAGAGATAGGGTGTCCTTCGGGGCCGTTACAC	Bacteria;Proteobacteria;Alphaproteobacteria	4	AGCCCTTGACATGTGGAGTCTGATTACCGGAGATCGGTTTTCTTCAGTTCGGCTGGCTCCAACAC	Bacteria;Bacteroidetes;Sphingobacteria;Sphingobacteriales	5	TGGGCTAGAATGTGATTGCCATCCCCAGGGATGGGGAGTTCTTCGGACATGAAACA	Bacteria	4	AGGGTTTGACATTCCATAACCTATTTAGAAATAAATAGAATTTAAATATGGTAAC	Bacteria;Proteobacteria;Alphaproteobacteria	3	AGCCCTTGACATCCCGGTCGCGAGGATCAGAGATGGACCTCTTCAGTTCGGCTGGACCGGTGAC	Bacteria;Actinobacteria;Actinobacteria;Actinomycetales;Nocardioidaceae;Nocardioides	3	TGGGTTTGACATACACCCTGCCGCTCCAGAGATGGGGCTTCTTTTGGGGGTGTAC	Bacteria;Proteobacteria;Gammaproteobacteria	4	AGGTCTTGACATCCCGAGAAGTCGCTAGAGATAGCTTCGTGCCTTCGGGAACTCGGTGAC
Bacteria;Actinobacteria;Actinobacteria;Actinomycetales	5	TGGGTTTGACATGCACAGAAAAGCCATAGAGATATGGTGTCCTTCGGGGCTGTGCGC	Bacteria;Bacteroidetes;Flavobacteria;Flavobacteriales	4	AGGACTTAAATGCATAACGATCGGTTGAGAAATCAACTTTTCTTCGGACGGTATGCA	Bacteria;Proteobacteria;Alphaproteobacteria	4	AGCCCTTGACATGTGGAGTCTGATTGCCGGAGACGGTTTTCTTCAGTTCGGCTGGCTCCAACAC	Bacteria;Bacteroidetes;Sphingobacteria;Sphingobacteriales	5	TGGGCTAGAATGTGGTTGCCATCCCCAGAGATGGGGAGTTCTTCGGACATGAAACA	Bacteria	4	AGGGTTTGACATTCCATTAACCTATTTAGAAATAAATAGAATTTAAGTATGGTAAC	Bacteria;Proteobacteria;Alphaproteobacteria	3	AGCCCTTGACATCCCGGTCGCGGGCGGCGGAGACGTCGTCTTTCAGTTCGGCTGGACCGGAGAC	Bacteria;Bacteroidetes	3	TAGGTTACAATGCTTCTGCATAGAGCAGAAATGCTATTTTCCTTCGGGACTGAGTGCA	Bacteria;Proteobacteria;Gammaproteobacteria	4	TACACTTGACATACTTCGAATTTTCTAGAGATAGATTAGTGCCTTAGGGAACGGAGATAC
Bacteria;Bacteroidetes;Bacteroidia;Bacteroidales	5	TGGGCTCAAACGTAGAGTGACCGTCTGTGAAAGCAGTCTTCCCTTCGGGGCAGTCTACG	Bacteria;Bacteroidetes;Flavobacteria;Flavobacteriales	4	AGGGCTTAAATGTAGTATGACCGGTCTGGAAACAGACCTTCTCTTCGGAGCAGATTACA	Bacteria;Proteobacteria;Alphaproteobacteria	4	AGCCCTTGACGTCCCGGTCGCGGTCCTTGGAGACGAGGACTTTCAGTTCGGCTGGACCGGAGAC	Bacteria;Bacteroidetes;Sphingobacteria;Sphingobacteriales	5	TGGGCTCGAACGCTATCGGGCGATATGAAGAAATTCGTATTTTCCTTCGGGACTGATAGTG	Bacteria;Acidobacteria;Acidobacteria;Acidobacteriales;Acidobacteriaceae;Gp10	4	TGGGCTTGAACTGTAGTGGACCGCCTGCGAGATCAGGCTTTCCCTTCGGGGACTGCTATAG	Bacteria;Proteobacteria;Alphaproteobacteria	3	AGCCCTTGACATCCCGGTTTTGGGGAGTGGAGACACACCCTATCAGTTCGGCTGGACCGGAGAC	Bacteria;Bacteroidetes	3	TGGGCTAAATCCACGGCGCTACCTCTGGAAACAGAGGGTTTCTTCGGAACGCTGTGGA	Bacteria;Proteobacteria;Gammaproteobacteria	4	TACTCTTGACATCCTCAGAAGAGACTGGAGACAGTCTTGTGCCTTCGGGAACTGAGAGAC
Bacteria;Bacteroidetes;Flavobacteria;Flavobacteriales;Flavobacteriaceae	5	AGGCTTAAATGGAAGTTGCATTAGTTTTAATCGACTATTTCTTCGGACTACTTTCA	Bacteria;Bacteroidetes;Flavobacteria;Flavobacteriales;Flavobacteriaceae	4	AGAACTTAAATGTAGAACGACAGGAGCAGAGATGCTTTTTTCTTCGGACGATCTACA	Bacteria;Proteobacteria;Alphaproteobacteria	4	AGCCCTTGACGTGTGGAGTCTGATTACCGGAGACGGTTTTCTTCAGTTCGGCTGGCTCCAACAC	Bacteria;Bacteroidetes;Sphingobacteria;Sphingobacteriales;Chitinophagaceae;Chitinophaga	5	TGGGCTAGAATGCTAGTGGACCGATCCTGAAAGGGATTTTTGTAGCAATACACTGCTAGTA	Bacteria;Acidobacteria;Acidobacteria;Acidobacteriales;Acidobacteriaceae;Gp21	4	GGGGTTTGAACTGCCGGCGCCGCCTCCGGAGACGGGGGGTTGCCTTCGGGCACGCCGGCGG	Bacteria;Proteobacteria;Alphaproteobacteria	3	AGCCCTTGACATGGGCGTCGCGGAACCTGGAGACAGGTTCTTTCAGTTCGGCTGGACGCCACAC	Bacteria;Bacteroidetes;Bacteroidia;Bacteroidales	3	TAGGCTTGAACGTGTAGTGACATCTGATGAAAGTCAGCTTCCCTTCGGGGCACTATGCG	Bacteria;Proteobacteria;Gammaproteobacteria	4	TGGTCTTGACATCCTGCGAATGCTTTAGAGACAAAGCAGTGCCTTCGGGAGCGCAGAGAC
Bacteria;Bacteroidetes;Flavobacteria;Flavobacteriales;Flavobacteriaceae	5	AGGCTTAATGGAAGTTGCATTAGTTTTAATCGACTATTTCTTCGGACTACTTTCA	Bacteria;Bacteroidetes;Flavobacteria;Flavobacteriales;Flavobacteriaceae	4	AGGGCTTAAATGTAAGTTGCATAAATCAGAGATGATTTTTTCTTCGGACTACTTACA	Bacteria;Proteobacteria;Alphaproteobacteria	4	AGCTCTTGACATCCCGGTCGCGGGTCTCGGAGACGAGATCTTTCAGTTCGGCTGGACCGGAGAC	Bacteria;Bacteroidetes;Sphingobacteria;Sphingobacteriales;Flammeovirgaceae;Cardinium	5	TAGGCTAGAATGTGTGTTGCTACATTGAGAAATCAATGGTTTCGAAAGAACGACATACA	Bacteria;Actinobacteria;Actinobacteria;Actinomycetales;Intrasporangiaceae;Ornithinimicrobium	4	AAGGCTTGACATACACCGGAAACTTCCAGAGATGGGAGCCCCCTTTGTGGCTGGTGTAC	Bacteria;Proteobacteria;Alphaproteobacteria	3	AGCCCTTGACATGGGGGTCGCGATTGGTGGAGACACCTTTCTTCAGTTCGGCTGGACCCCACAC	Bacteria;Bacteroidetes;Bacteroidia;Bacteroidales;Prevotellaceae;Prevotella;shahii	3	CGGGCTTGAACTGCGGCGGAACGATTCCGAGAGGATGAGGCCCTTCGGGGCCGCCGCGG	Bacteria;Proteobacteria;Gammaproteobacteria;Oceanospirillales;Oceanospirillaceae;Marinomonas	4	TACTCTTGACATCCAGAGAACTTTTCAGAGATGAATTGGTGCCGTTAGGAACTCTGAGAC
Bacteria;Bacteroidetes;Flavobacteria;Flavobacteriales;Flavobacteriaceae;Psychroserpens;burtonensis	5	AGGGCTTAAATGGAAGTTGCATTAGTTTTAATCGACTATTTCTTCGGACACTTTCA	Bacteria;Bacteroidetes;Flavobacteria;Flavobacteriales;Flavobacteriaceae	4	AGGGCTTAAATGTAAGTTGCATGAATCAGAGATGATTCTTTCTTCGGACTACTTACA	Bacteria;Proteobacteria;Alphaproteobacteria	4	AGCTCTTGACATGGGGGTCGCGGACCCGAGAGATCGGGTCTTTCAGTTCGGCTGGACCCCGCAC	Bacteria;Bacteroidetes;Sphingobacteria;Sphingobacteriales;Saprospiraceae	5	TGGGCTAGAATGTGCGTGACCGCTCCTGAAAGGGAGTTTTCTTCGGACACAAAACA	Bacteria;Bacteroidetes	4	TGGGCTCGAATGCCTCTGACAGCCGCCGAAAGGTGGTTTTTCCTTCGGGACAGAGTGCA	Bacteria;Proteobacteria;Alphaproteobacteria	3	AGCCCTTGACATGGGGGTCGCGGGTACCGGAGACGGTATCCATCAGTTCGGCTGGACCCCGCAC	Bacteria;Bacteroidetes;Flavobacteria;Flavobacteriales	3	AGGGCTTAAATGCACCACGAACGGGACAGAGACGTCCCGGTCTTCGGACGGGGTGCA	Bacteria;Tenericutes;Mollicutes;Acholeplasmatales;Acholeplasmataceae;Phytoplasma	4	AATCCTTGCAATATATAGAAAATATCTGTTATGAGGTGTATTTTGATATAC
Bacteria;Bacteroidetes;Sphingobacteria;Sphingobacteriales;Flammeovirgaceae	5	TGGGCTAGAAAGGCGTTGCTATCTTGAGAGATCAAGAGTTCCTTCGGGACCTCGCCTA	Bacteria;Bacteroidetes;Flavobacteria;Flavobacteriales;Flavobacteriaceae	4	AGGGCTTAAATGTAAGTTGCATGGACCAGAGATGGACCTTTCTTCGGACTACTTACA	Bacteria;Proteobacteria;Alphaproteobacteria	4	AGGGTTTGACATGTGGAGTCTGATTACCGGAGACGGTTTTCTTCAGTTCGGCTGGCTCCAACAC	Bacteria;Chlorobi;Chlorobia;Chlorobiales;Chlorobiaceae;Chlorobium	5	TGGGCTTGATATTGCGACTAAACCTCCTGAAAGGGAGGGTCCTTCGGGGAGTCGTAAC	Bacteria;Bacteroidetes;Bacteroidia;Bacteroidales;Porphyromonadaceae;Parabacteroides	4	CGGGCTTGAACGTAGAGAGACCGATTGGGAAACCAGTCTTCTAGCAATAGCTGTCTACG	Bacteria;Proteobacteria;Alphaproteobacteria	3	AGCCCTTGACATGGGGGTCGCGGGTACCGGAGACGGTATTCATCAGTTCGGCTGGACCCCGCAC	Bacteria;Bacteroidetes;Flavobacteria;Flavobacteriales;Flavobacteriaceae	3	AAAACTTAAATGTAGAACGACAGGAGCAGAGATGCTTTTCTCTTCGGACGCTCTACA	Bacteria	3	AGGGTTTGACATGACGTGATACTACTAGAGATAGAAGTTATAAAACACGTACAC
Bacteria;Bacteroidetes;Sphingobacteria;Sphingobacteriales;Flammeovirgaceae;Cardinium	5	TGGGCTCGAATGTCTCTGCTACCTCGAGAAATCGAGGGTTCCTTCGGGGACAGAGTACA	Bacteria;Bacteroidetes;Flavobacteria;Flavobacteriales;Flavobacteriaceae	4	AGGGCTTAAATGTAAGTTGCATGGATCAGAGATGATCCTTTCTTCGGACCACTTACA	Bacteria;Proteobacteria;Alphaproteobacteria	4	CACTCTTGACATCCCGGTCGCGGGGACCAGAGATGGACCCTTTCAGTTCGGCTGGACCGGTGAC	Bacteria;Cyanobacteria;True Cyanobacteria;Oscillatoriales;Unassigned;Leptolyngbya	5	AGGGCTTGACATGTCGCGAATCCCGGTGAAAGCTGGGAGTGCCTTCGGGAGCGCGAACAC	Bacteria;Bacteroidetes;Flavobacteria;Flavobacteriales;Flavobacteriaceae;Croceibacter	4	AGGGCTTAAATGCATTGTGACAGGGGTGGAGACACCCTTTTCTTCGGACACATTGCA	Bacteria;Proteobacteria;Alphaproteobacteria	3	AGCCCTTGACATGGGGGTCGCGGGTCCGAGAGATCGGATCTTTCAGTTCGGCTGGACCCCGCAC	Bacteria;Bacteroidetes;Flavobacteria;Flavobacteriales;Flavobacteriaceae	3	AAGGCTTAAATGTATGATGAAGTATATAGAGATATGTATGTTTTTCGGACATTATACA	Bacteria	3	TGGGCTTGACATATTCATGAAAACCCTGTGAAAGCAGGGCCTTCTGCGAGCTTGCTCAAAGACATGATTAC
Bacteria;Bacteroidetes;Sphingobacteria;Sphingobacteriales;Flammeovirgaceae;Cardinium	5	TGGGCTCGAATGTCTCTGCTACCTCGAGAAATCGAGGGTTCCTTCGGGGCAGAGTACA	Bacteria;Bacteroidetes;Flavobacteria;Flavobacteriales;Flavobacteriaceae	4	AGGGCTTAAATGTAAGTTGCATGGATCAGAGATGATCCTTTCTTCGGACTACTTACA	Bacteria;Proteobacteria;Alphaproteobacteria;Rhizobiales	4	AACCCTTGACATACTGGTCGCAGTCTCCAGAGATGGAGACCTTCAGTTCGGCTGGACCAGATAC	Bacteria;Cyanobacteria;True Cyanobacteria;Unassigned;Family VII;GpVII	5	AGGGTTTGACATCCCTCGAATCTTAGTGAAAGCTGAGAGTGCCTTCGGGAGCGAGGAGAC	Bacteria;Bacteroidetes;Flavobacteria;Flavobacteriales;Flavobacteriaceae;Muricauda	4	AGGGCTTAAATGCAGGCTGCATGGGGCAGAGACGCCCCTTTCTTCGGACCGCCTGCA	Bacteria;Proteobacteria;Alphaproteobacteria	3	AGCCCTTGACATGGGGGTCGCGGGTGCCGGAGACGGCATTCATCAGTTCGGCTGGACCCCGCAC	Bacteria;Bacteroidetes;Flavobacteria;Flavobacteriales;Flavobacteriaceae	3	AGAGCTTAAATGTAAAATGACAGAAGCAGAGATGTTTTTTCTTCGGACAATTTACA	Bacteria;Actinobacteria;Actinobacteria	3	TGGGTTTGACATGTAGGGAAAAGCTCTAGAGATAGGGTGTCCTTCGGGCCGTTACAC
Bacteria;Bacteroidetes;Sphingobacteria;Sphingobacteriales;Flammeovirgaceae;Roseivirga	5	AGGGTTTGACACTTCATTTACTATACAGAAATGAATAGATTTATAATGAAAAC	Bacteria;Bacteroidetes;Flavobacteria;Flavobacteriales;Flavobacteriaceae	4	AGGGCTTAAATGTAGGACGCATAGTTTAGAGATAGACTTTTCTTCGGACTTCTTACA	Bacteria;Proteobacteria;Alphaproteobacteria;Rhizobiales	4	AGCCCTTGACATGGCAGGACGGCTTCCAGAGATGGATTTCTTCCCTTCGGGGACCTGCACAC	Bacteria;Firmicutes;Clostridia;Clostridiales	5	AGGATTTGACATCCCATAACCTATTTAGAAATAAATAGAATTTAAGTATGGTAAC	Bacteria;Bacteroidetes;Flavobacteria;Flavobacteriales;Flavobacteriaceae;Polaribacter	4	AGGGCTTAAATGTAGTATGACAGGTTTAGAGATAGACTTTTCTTCGGACATATTACA	Bacteria;Proteobacteria;Alphaproteobacteria;Rhizobiales	3	AGCCCTTGACATCCCGATCGCGGTCAGTGGAGACGCTATCCTTCAGTTCGGCTGGATCGGAGAC	Bacteria;Bacteroidetes;Flavobacteria;Flavobacteriales;Flavobacteriaceae;Myroides	3	AAGGCTTAAATGTAGATTGACAGGTCTAGAGATAGATTTTTCTTCGGACAATTTACA	Bacteria;Bacteroidetes;Flavobacteria;Flavobacteriales;Cryomorphaceae;Owenweeksia	3	AGGGCTTAAATGCAGAACGACAGACTGGGAAACCAGTCCTTCTTCGGACGATCTGCA
Bacteria;Chloroflexi;Chloroflexi	5	AGGGCTTGACATGCTGGTAGTAAGAACCCGAAAGGGTGATGATCCGGGGGTAACTCCGGAAGCCTTCAC	Bacteria;Bacteroidetes;Flavobacteria;Flavobacteriales;Flavobacteriaceae	4	AGGGTTTAAATGCAGAGCGACTGCACTGGAAACAGGGCTTTCTTCGGACGATCTGCA	Bacteria;Proteobacteria;Alphaproteobacteria;Rhizobiales	4	AGCCCTTGACTTCCCGATCGGGAGGATCAGAGATGATCCTCTTCATTTAGTTGGATCGGTGAC	Bacteria;Firmicutes;Clostridia;Clostridiales	5	AGGATTTGACATCCCATATTTTTTTTAGAAATAAAAAAATAAATAGTGGAGAC	Bacteria;Bacteroidetes;Sphingobacteria;Sphingobacteriales	4	CGGGCTAGAATGTGATCGGCGTCCCGGGAGACCGGGATTTCTTCGGACGTGAAACA	Bacteria;Proteobacteria;Alphaproteobacteria;Rhizobiales	3	AGCCCTTGACATCCCGGTCGCGGTTAGTGGAGACACTTTCCTTCAGTTCGGCTGGACCGGTGAC	Bacteria;Bacteroidetes;Sphingobacteria;Sphingobacteriales	3	TGAGCTAGAATGTGATTGCCATCCCCAGAGATGGGGAGTTCTTCGGACATGAAACA	Bacteria;Bacteroidetes;Flavobacteria;Flavobacteriales;Flavobacteriaceae	3	AGGACTTAAATGTAAGTTGCATGATTCAGAGATGAATCTTTCTTCGGACTACTTACA
Bacteria;Cyanobacteria;True Cyanobacteria	5	AGGGTTTGACATCCTGCGAATCTCTTGGAAACAGGAGAGTGCCTTCGGGGACGCAGTGAC	Bacteria;Bacteroidetes;Flavobacteria;Flavobacteriales;Flavobacteriaceae;Cloacibacterium	4	AAGACTTAAATGGGAATTGACAGCTTTAGAAATAGAGCTTTCTTCGGACAATTTTCA	Bacteria;Proteobacteria;Alphaproteobacteria;Rhizobiales	4	AGCCCTTGACTTCCTGGTCGCGGTTAGTGGAGACACTTTCCTTCAGTTCGGCTGGACCAGTGAC	Bacteria;Firmicutes;Clostridia;Clostridiales	5	AGGATTTGACATCCCATATTTTTTTTAGAAATAAAAAAATAATAGTGGGGAC	Bacteria;Bacteroidetes;Sphingobacteria;Sphingobacteriales	4	TGGGCTAGAATGCGATCGGCGTCCCGGGAGACCGGGATTTCTTCGGACGTGAAACA	Bacteria;Proteobacteria;Alphaproteobacteria;Rhizobiales	3	AGGCCTTGACATCCCGTGCTACGTTCAGAGATGGACGGTCCCCGCAAGGGGCGCGGTGAC	Bacteria;Bacteroidetes;Sphingobacteria;Sphingobacteriales;Flammeovirgaceae;Cardinium	3	TGGGCTCGAATGTCTCTGCTACCTCGAGAAATCGAGGGTTCCTTCGGGACGGAGTACA	Bacteria;Bacteroidetes;Flavobacteria;Flavobacteriales;Flavobacteriaceae	3	AGGGCTTAAATGTAACGGGACAGATCTAGAGGTAGATCCTTCTTCGGACTCATTACA
Bacteria;Firmicutes;Bacilli;Lactobacillales;Streptococcaceae;Streptococcus	5	AGGTCTTGACATCCCTCTGACCGCTCTAGAGATAGAGTTTTCCTTCGGGACAGAGGTGAC	Bacteria;Bacteroidetes;Sphingobacteria;Sphingobacteriales	4	TGGGCTAGAATGTGATTGACGGTTTCAGAGATGGGACTTTCTTCGGACATGAAACA	Bacteria;Proteobacteria;Alphaproteobacteria;Rhizobiales	4	AGCTCTTGACATCCCGATCGCGGATCGCAGAGATGCTTTCCTTCAGTTAGGCTGGATCGGAGAC	Bacteria;Firmicutes;Clostridia;Clostridiales	5	AGGATTTGACATCCCATATTTTTTTTAGAAATAAAAAAATATAGTGGAGAC	Bacteria;Bacteroidetes;Sphingobacteria;Sphingobacteriales	4	TGGGCTAGAATGTGATCGGCATCCCGGGAGACCGGGATTTCTTCGGACGTGAAACA	Bacteria;Proteobacteria;Alphaproteobacteria;Rhizobiales;Bradyrhizobiaceae	3	AGCCCTTGACATCCCGGTCGCGGATTTCGGAGACGAGATCTTTCAGTTCGGCTGGACCGGAGAC	Bacteria;Bacteroidetes;Sphingobacteria;Sphingobacteriales;Saprospiraceae;Lewinella	3	TGGGCTCGAACGCTACTTGAAAGTAGAGGAAACTTTGCTGGCTCTTCGGAGACAGGTAGTG	Bacteria;Bacteroidetes;Flavobacteria;Flavobacteriales;Flavobacteriaceae	3	AGGGCTTAAATGTAAGTTGCATAAATCAGAGATGATTTTTCTTCGGACTACTTACA
Bacteria;Firmicutes;Clostridia;Clostridiales	5	AGGATTTGACATCCCATATTTTTTTTCTAGAAATAGAGGAATTGACGTGGAGAC	Bacteria;Chlorobi;Chlorobia;Chlorobiales;Chlorobiaceae;Chlorobium	4	TGGGCTTGATATTGCGACTAAACCTCCTGAAAGGGAGGGTCCTTCGGGAGTCGTAAC	Bacteria;Proteobacteria;Alphaproteobacteria;Rhizobiales;Hyphomicrobiaceae;Rhodoplanes	4	AGCCCTTGACATCCCGATCGCGGGTTTGAGAGATCAGACCTTTCAGTTCGGCTGGATCGGAGAC	Bacteria;Firmicutes;Clostridia;Clostridiales	5	AGGATTTGACATCCCATTATTTTTTTTAGAAATAAAAAATAATAGTGGAGAC	Bacteria;Bacteroidetes;Sphingobacteria;Sphingobacteriales	4	TGGGCTAGAATGTGATCGGCGTCCCGGGAGACCGGGATTCCTTCGGACGTGAAACA	Bacteria;Proteobacteria;Alphaproteobacteria;Rhizobiales;Hyphomicrobiaceae	3	AGCTCTTGACATTTACTGACTGTTTCCAGAGATGGATTCGTCCCAGCAATGGGCAGTAGGAC	Bacteria;Chlamydiae;Chlamydiae;Chlamydiales;Simkaniaceae	3	CAGGCTTGACATGTAGAGGACCGCTCTAGAGATAGAGTTTCCCGCAAGGGCCTTTACAC	Bacteria;Bacteroidetes;Flavobacteria;Flavobacteriales;Flavobacteriaceae;Kordia	3	AGGGCTTAAATGTAGGTTGCATGATCTAGAGATAGATCTTTCTTCGGACTACCTACA
Bacteria;Firmicutes;Clostridia;Clostridiales;Clostridiaceae;Clostridium	5	TGGGCTTGACATCCCAAGAATCCTGTGGAAACACGGGAGTGCCCTTCGGGGAACTTGGTGAC	Bacteria;Cyanobacteria;True Cyanobacteria	4	AGGGCTTGACATCCTGCGAACCTCTGGGAAACAGGAGAGTGCCTTCGGGAACGCAGTGAC	Bacteria;Proteobacteria;Alphaproteobacteria;Rhizobiales;Phyllobacteriaceae	4	AGCCCTTGACATCCCGATCGCGGTTTCCAGAGATGGATTCCTTCAGTTAGGCTGGATCGGAGAC	Bacteria;Firmicutes;Clostridia;Clostridiales;Lachnospiraceae	5	AGGGTTTGACATTCCATAATCTATTTAGAAATAAATAGAATTTAAGTATGGTAAC	Bacteria;Bacteroidetes;Sphingobacteria;Sphingobacteriales	4	TGGGCTAGAATGTGATCGGCGTCCCGGGAGACCGGGATTTCTTCGGACGTGGAACA	Bacteria;Proteobacteria;Alphaproteobacteria;Rhizobiales;Hyphomicrobiaceae;Devosia	3	AACCCTTGACATCCCGGTCGCGGTTTCCAGAGATGGTTACCTTCAGTTCGGCTGGACCGGTGAC	Bacteria;Chlorobi;Chlorobia;Chlorobiales;Chlorobiaceae;Chlorobium	3	TGGGCTTGATATTGCGACTAAACCTCCTGAAAAGGGAGGGTCCTTCGGGGAGTCGTAAC	Bacteria;Bacteroidetes;Sphingobacteria;Sphingobacteriales	3	TGGGCTCGAATGCGTCTGCATAGACTAGAGATAGTCTTTTCCTTCGGGACTGACTGCA
Bacteria;Firmicutes;Clostridia;Clostridiales;Ruminococcaceae	5	AGGGCTTGACATCCTGCGGCGGCACTGGAGACAGTGTCATCCTACGGGACGCAGAGAC	Bacteria;Cyanobacteria;True Cyanobacteria	4	AGGGTTTGACATCCTGCGAATCTCTTGGAAACAGGAGGGTGCCTTCGGGAACGCAGTGAC	Bacteria;Proteobacteria;Alphaproteobacteria;Rhizobiales;Phyllobacteriaceae	4	AGCCCTTGACATCCCGGTCGCGGATACGAGAGATCGTTTCCTTCAGTTAGGCTGGACCGGTGAC	Bacteria;OD1	5	AGGGTTTGACATTCCATAACCTATTTATAAATAAATAGAATTTAAGTATGGTAAC	Bacteria;Bacteroidetes;Sphingobacteria;Sphingobacteriales	4	TGGGCTAGAATGTGATCGGCGTCCCGGGGAGACCCGGGGATTTCTTCGGACGTGAAACA	Bacteria;Proteobacteria;Alphaproteobacteria;Rhizobiales;Phyllobacteriaceae	3	AGCCCTTGACATCCCGATCGCGATTTCCAGAGATGGATTTCTTCAGTTAGGCTGGATCGGTGAC	Bacteria;Chloroflexi;Caldilineae;Caldilineales;Caldilineaceae	3	AGGGCTTGACATATAGCTGGTAGTGAGTCGAAAGATAAACGACCCTTCGGGAAGGCTATAC	Bacteria;Bacteroidetes;Sphingobacteria;Sphingobacteriales;Cytophagaceae;Hymenobacter	3	TGGGCTACAATGCCTGTGACAACCTCAGAAATGAGGCTTTCCTTCGGGACGCAGTGCA
Bacteria;OD1	5	AGGACTTGACATTTCATTTATTATTCAGAAATGAATATGTTTATTATGAAAAC	Bacteria;Cyanobacteria;True Cyanobacteria;Oscillatoriales;Unassigned;Trichodesmium	4	AGGGTTTGACATGCCGCGAATCTAGGGGAGACCTTAGAGTGCCTTCGGGAGCGCGGACAC	Bacteria;Proteobacteria;Alphaproteobacteria;Rhizobiales;Rhizobiaceae;Rhizobium	4	AGCCCTTGACATCTGGGTCGCGGTTACCGGAGACGGTTTCCTTCAGCTCGGCTGGACCCAAGAC	Bacteria;OD1	5	AGGTTGACATTCCATAACCTATTTAGAAATAAATAGAATTTAAGTATGGTAAC	Bacteria;Bacteroidetes;Sphingobacteria;Sphingobacteriales	4	TGGGCTAGAATGTGATCGGCGTCCCGGGGAGACCGGGATTTCTTCGGACGTGAAACA	Bacteria;Proteobacteria;Alphaproteobacteria;Rhizobiales;Rhizobiaceae;Ensifer	3	AGCCCTTGACATCCCGATCGCGGATTTCAGAGATGATTTCCTTCAGTTCGGCTGGATCGGTGAC	Bacteria;Cyanobacteria	3	AGGACTTGACATGTCGCGAATCTTGGCGAAAGTTGAGAGTGCCTTCGGGAGCGCGAACAC	Bacteria;Bacteroidetes;Sphingobacteria;Sphingobacteriales;Flammeovirgaceae;Flammeovirga	3	TGGACTCGAATTCGTTTTGACCGTTCTAGAGATAGAACTTTCTTCGGACAGAATGGA
Bacteria;OP11	5	AGGGTTTGACATTCCATAACCCTATTTTAGAAATAAAATAGAATTTAAGTATGGTAAC	Bacteria;Cyanobacteria;True Cyanobacteria;Unassigned;Family II;GpIIa	4	AGGGCTTGACATCCTGCGAATCTCTGGGAAACAGGAGAGTGCCTTCGGGAACGCAGTGAC	Bacteria;Proteobacteria;Alphaproteobacteria;Rhizobiales;Rhodobiaceae;Parvibaculum	4	AACCCTTGACATCGAGATCGCGGTTTCCAGAGATGGATTCCTTCAGTTCGGCTGGATCTATGAC	Bacteria;Proteobacteria	5	TACCCTTGACATCATCAGAACTTGTCAGAGATGACTCGGTGCCTTCGGGAACTGATTGAC	Bacteria;Bacteroidetes;Sphingobacteria;Sphingobacteriales	4	TGGGCTAGAGTGTGATCGGCGTCCCGGGAGACCGGGATTTCTTCGGACGTGAAACA	Bacteria;Proteobacteria;Alphaproteobacteria;Rhodobacterales;Hyphomonadaceae;Maricaulis	3	AGCCCTTGACATTTGGTGTTACATCCAGAGATGGATGGTCCTCTTCGGAGGCGCCAGGAC	Bacteria;Cyanobacteria	3	AGGGTTTGACATTCCATAACCTATTTAGAAATAAAATAGAATTTAAGTATGGTAAC	Bacteria;Bacteroidetes;Sphingobacteria;Sphingobacteriales;Saprospiraceae	3	TGGGCTCGAACGCTACTTGAAAGTAGAGGAAACTTTACTGGCCCTTCGGGGACAGGTAGTG
Bacteria;OP11	5	AGGGTTTGACATTCCATAACCTATTTTAGAAATAAAATAGAATTTAAGTATGGTAAC	Bacteria;Cyanobacteria;True Cyanobacteria;Unassigned;Family II;GpIIa	4	AGGGCTTGACATCCTGCGAATCTCTGGGAAACCGGAGAGTGCCTTCGGGAACGCAGAGAC	Bacteria;Proteobacteria;Alphaproteobacteria;Rhodobacterales;Rhodobacteraceae	4	AACCCTTGACATCCCGTGCCACTTCCAGAGATGGGAGGTTCCCTTCGGGGACGCGGAGAC	Bacteria;Proteobacteria;Alphaproteobacteria	5	AGCCCTTGACATACCAATCGCGGTTAGTGGAGACACTTTCCTTCAGTTCGGCTGGATTGGATAC	Bacteria;Bacteroidetes;Sphingobacteria;Sphingobacteriales	4	TGGGCTAGGATGTGATCGGCGTCCCGGGAGACCGGGATTTCTTCGGACGTGAAACA	Bacteria;Proteobacteria;Alphaproteobacteria;Rhodobacterales;Rhodobacteraceae	3	AACCCTTGACATACCTGTCGCGGTTACCAGAGATGGTTTCCTTCAGTTCGGCTGGACAGGATAC	Bacteria;Cyanobacteria;True Cyanobacteria;Pleurocapsales;Unassigned;Pleurocapsa	3	AGGACTTGACATCTCGAGAATCTTCCGTAATGGGAAGAGTGCCTTAGGGAACTCGAAGAC	Bacteria;Cyanobacteria	3	AAGGCTTGACATACTACAGATCTCTTTGAGAAAGGAGAGTGCCTTCGGGAATGTAGATAC
Bacteria;OP11	5	AGGGTTTGACATTTCATTTACTATACAGAAATGAATAGATTTATAATGAGAAC	Bacteria;Cyanobacteria;True Cyanobacteria;Unassigned;Family II;GpIIa	4	AGGGTTTGACATCCTGCGAATCTCCTGGAAACAGGAGAGTGCCTTCGGGAACGCAGTGAC	Bacteria;Proteobacteria;Alphaproteobacteria;Rhodobacterales;Rhodobacteraceae;Roseovarius	4	AGCTCTCGACATCCTCATCGCGGATGGCGGAGACGCTTTCCTTCAGTTCGGCTGGATGAGAGAC	Bacteria;Proteobacteria;Alphaproteobacteria	5	AGCCCTTGACATCCTGGTCGCAATTTCTGGAGACAGATTTTTTCAGTTCGGCTGGACCAGTGAC	Bacteria;Chloroflexi;Caldilineae;Caldilineales;Caldilineaceae	4	TGGGCTTGACATGTTGGTAGTAGTGAAGTGAAAGCGGAACGACCCTTCGGGGAGCCATCAC	Bacteria;Proteobacteria;Alphaproteobacteria;Rhodobacterales;Rhodobacteraceae	3	AACCCTTGACATCCTGGGACCGCCAGAGAGATCTGGTTTCCACTTCGGTGGCTCAGTGAC	Bacteria;Cyanobacteria;True Cyanobacteria;Unassigned;Family I;GpI	3	AGGGCTTGACATGTCGCGAATTTCTGGGAAACCAGTTAGTGCCTTCGGGAGCGCGAACAC	Bacteria;Cyanobacteria	3	AGGGCTTGACATACTACAGATCTTTTTGAGAAAGAAGAGTGCCTTCGGGAATGTAGATAC
Bacteria;Planctomycetes;Planctomycetacia;Planctomycetales;Planctomycetaceae	5	AGGGTTTGACTATTTCATTTACTATACAGAAATGAATAGATTTATAATGAAAAC	Bacteria;Firmicutes	4	AAGGCTTGACATTACTTGCAAATCTGTGGAAACATGGAAGAGGTTATCAAGCTAAC	Bacteria;Proteobacteria;Alphaproteobacteria;Rhodobacterales;Rhodobacteraceae;Roseovarius	4	AGCTCTTGACATCCTCATCGCGGATGGCGGAGACGCCTTCCTTCAGTTCGGCTGGATGAGAGAC	Bacteria;Proteobacteria;Alphaproteobacteria;Rhizobiales;Phyllobacteriaceae	5	AGCCCTTGACATCCCGATCGCGGTTCGTGGAGACACGTTCCTTCAGTTAGGCTGGATCGGTGAC	Bacteria;Cyanobacteria	4	AGGGCTTGACATCCCGCAATCTTTTGGAAACGAGAGAGTGCCTTCGGGAGCGCGGAGAC	Bacteria;Proteobacteria;Alphaproteobacteria;Rhodobacterales;Rhodobacteraceae;Roseovarius	3	AACCCTTGACATACTGGTCGCGGTTTCCAGAGATGGATTCCTTCAGTTCGGCTGGACCAGATAC	Bacteria;Cyanobacteria;True Cyanobacteria;Unassigned;Family II;GpIIa	3	AGGGTTTGACATCCTGCGAATCTCTTGGAAACAGGAGAGTGCCTTCGGGAGCGCAGTGAC	Bacteria;Cyanobacteria	3	AGGGCTTGACATACTGCAGATCTTTTTGAGAAAGAAGAGTGCCTTCGGGAATGCAGATAC
Bacteria;Proteobacteria	5	AGGGTTTGACATTCCATAACCTATTTAGAAATAAATAGAATTTAGGTATGGTAAC	Bacteria;Firmicutes	4	AAGGGTTTGACTATTCCATAACCTATTTAGAAATAAATAGAATTTAAGTATGGTAAC	Bacteria;Proteobacteria;Alphaproteobacteria;Rhodobacterales;Rhodobacteraceae;Stappia	4	AGCCCTTGACATTTGGTGCACACTCCAGAGATGGGGTTTTCCCTTCGGGGACGCCAGGAC	Bacteria;Proteobacteria;Alphaproteobacteria;Rhizobiales;Phyllobacteriaceae;Phyllobacterium	5	AGCCCTTGACATCCCGATCGCGGTTACCAGAGATGGTGACCTTCAGTTAGGCTGGATCGGTGAC	Bacteria;Cyanobacteria	4	AGGGCTTGACATCCCGCGAATCTTTGGAAACGAGAGAGTGCCTTCGGGAGCGCGGAGAC	Bacteria;Proteobacteria;Alphaproteobacteria;Rhodobacterales;Rhodobacteraceae;Silicibacter	3	AACCCTTGACATCCTCGGACCGGCCCAGAGATGGGTCTTTCACTTCGGTGACCGAGTGAC	Bacteria;Cyanobacteria;True Cyanobacteria;Unassigned;Family IX;GpIX	3	AGGACTTGACATCTGGCGAATCTTGCGGAAACGTGAGAGTGCCTTCGGGAACGCCAAGAC	Bacteria;Cyanobacteria;True Cyanobacteria	3	AGGGCTTGACATCCTGCGAACCTCTGGGAAACCGGAGAGTGCCTTCGGGAACGCAGTGAC
Bacteria;Proteobacteria	5	TGGGTTTGACATCCCCGGCCGACACCAGAGATGGTGTTTTCTCTTCGGAGACCGGGTGAC	Bacteria;Firmicutes	4	AGGGTTTAGACATTTCCATAACCTATTTAGAAATAAATAGAATTTAAGTATGGTAAC	Bacteria;Proteobacteria;Alphaproteobacteria;Rhodospirillales	4	AGCCCTTGACATCCCGGTTTCGGGTCGCGGAGACGCGTCCTTTCAGTTCGGCTGGGCCGGAGAC	Bacteria;Proteobacteria;Alphaproteobacteria;Rhizobiales;Rhizobiaceae	5	AGCTCTTGACATCTGGGTCGCGGCCTTTGGAGACAGAGGCTTTCAGTTCGGCTGGACCCAAGAC	Bacteria;Cyanobacteria	4	AGGGCTTGACATCCCGCGAATCTTTTGGAAAACGAGAGAGTGCCTTCGGGAGCGCGGAGAC	Bacteria;Proteobacteria;Alphaproteobacteria;Rhodospirillales	3	AACCCTTGACATGTGAGGTATGATTACTAGAGATGGTTTTCTTCAGTTCGGCTGGCCTCAACAC	Bacteria;Firmicutes;Clostridia;Clostridiales	3	AGGATTTGACATCCCATATTTTTTTTAGAAATAAAAAAAATAATAGTGGAGAC	Bacteria;Cyanobacteria;True Cyanobacteria	3	AGGGCTTGACATCCTGCGAACCTCTTGGAAACAGGAGAGTGCCTTCGGGAACGCAGTGAC
Bacteria;Proteobacteria;Alphaproteobacteria	5	AACACTTGACATGTTTGTCGCGACTTTAAGAGATTAAAGTCTTCGGTTCGGCCGGACAAAACAC	Bacteria;Firmicutes	4	AGGGTTTGACGTTCCATAACCTATTTAGAAATAAATAGAATTTAAGTATGGTAAC	Bacteria;Proteobacteria;Alphaproteobacteria;Rhodospirillales	4	AGCCCTTGACATGGAGCGTATGGTCTTTGGAGACAGAGTCCTTCAGTTCGGCTGGCGCTCACAC	Bacteria;Proteobacteria;Alphaproteobacteria;Rhodobacterales;Rhodobacteraceae	5	AGCTCTTGACATTCACTGACGTTTTCCAGAGATGGATTACTTCCTTCGGGACAGTGGGAC	Bacteria;Cyanobacteria	4	AGGGCTTGACATCCCGCGAATCTTTTGGAAACGGGAGAGTGCCTTCGGGAGCGCGGAGAC	Bacteria;Proteobacteria;Alphaproteobacteria;Rhodospirillales	3	AGCCCTTGACATGATGGCTGCGGATCGGTGAGAGCCGGTCTTTCCTTCGGGAGGCCATTAC	Bacteria;Firmicutes;Clostridia;Clostridiales	3	AGGGCTTGACATCCCTCTGGCGTAGGAGTAAAATTCTATTTCCCTTAGGGGACAGAGGAGAC	Bacteria;Cyanobacteria;True Cyanobacteria	3	AGGGCTTGACATCCTGCGAATCTCTGGGAAACCGGAGGGTGCCTTCGGGAACGCAGTGAC
Bacteria;Proteobacteria;Alphaproteobacteria	5	AGCCCTTGACTCGCTAGGTTCCGGGTCCGGGAGACCGGACCCTTCGGTTCGGCCGGGCCTAGTAC	Bacteria;Firmicutes	4	GAGACTTGACATCCCATGCTAAGCTATGAAAATAGCAGTTAGGTTTATACCTACATGGAGAC	Bacteria;Proteobacteria;Alphaproteobacteria;Rhodospirillales	4	AGCCCTTGACATGGGACGTTTGGTTTCCGGAGACGGTTACCTTCAGTTCGGCTGGCGTCCACAC	Bacteria;Proteobacteria;Alphaproteobacteria;Rhodobacterales;Rhodobacteraceae;Amaricoccus	5	AATCCTTGACATCAAGATCGCGGACTCAGAGATGAGTCTTTCAGTTTGGCTGGATCTTAGAC	Bacteria;Cyanobacteria	4	AGGGCTTGACATCCCGCGAATCTTTTGGAAATGAGAGAGTGCCTTCGGGAACGCGGAGAC	Bacteria;Proteobacteria;Alphaproteobacteria;Rhodospirillales	3	AGCCCTTGACATGGAGCGTATGGTCTCTGGAGACAGAGTCCTTCAGTTCGGCTGGCGCTCACAC	Bacteria;Firmicutes;Clostridia;Clostridiales;Lachnospiraceae	3	TGGGTTTGACATTTAGTGACCGATCTTTAACAGGATCTTTCCTTCGGGACACGAAAAC	Bacteria;Cyanobacteria;True Cyanobacteria	3	AGGGTTGACATCCTGCGAATCTCTTGGAAACAGGAGAGTGCCTTCGGGAACGCAGTGAC
Bacteria;Proteobacteria;Alphaproteobacteria	5	AGCTCTTGACATGTCCTGTCGCGGGGACCGAGAGATCGGCCCCTTCAGTTCGGCTGGACAGGATAC	Bacteria;Firmicutes;Bacilli;Bacillales;Pasteuriaceae	4	AGGACTTGACATCCCCTGTAAGGCCTAGAGATAGGATTTTCCCTTTTGGGACAGGGAGAC	Bacteria;Proteobacteria;Alphaproteobacteria;Rhodospirillales	4	AGCCCTTGACATGGGGAGTATGGGTACTGGAGACGGTATCCTTCAGTTCGGCTGGCTCCCGCAC	Bacteria;Proteobacteria;Betaproteobacteria;Burkholderiales	5	TACCCTTGACATGTCTGGAATCCTGAAGAGATTTGGGAGTGCTCGAAAGAGAGCCAGAACAC	Bacteria;Cyanobacteria	4	AGGGCTTGACATCCCGCTAATCTTTTGGAAACGAGAGAGTGCCTTCGGGAGCGCGGAGAC	Bacteria;Proteobacteria;Alphaproteobacteria;Rhodospirillales	3	AGCCCTTGACATGGGGAGTATGGGCCTGAGAGATCGGGTCCTTCAGTTCGGCTGGCTCCCACAC	Bacteria;Firmicutes;Clostridia;Clostridiales;Ruminococcaceae	3	AGGGTTTGACATATAGATGAAGTTCATAGAGATATGAGTGCTCTTCGGAGCATCTATAC	Bacteria;Cyanobacteria;True Cyanobacteria	3	AGGGTTTGACATCCTGCGAATCTCTTGGAAACAGGAGAGTGCCGTTCGGGAACGCAGTGAC
Bacteria;Proteobacteria;Alphaproteobacteria;Rhizobiales	5	AGCTTTTGACATCCCGGTCGCGAATACCAGAGATGGTTTTCTTCAGTTCGGCTGGACCGGTGAC	Bacteria;Firmicutes;Clostridia;Clostridiales	4	AGGGCTTGACATCCCTCTGACGTAGGAGTAAAATTCTATTTCCCTTAGGGGACAGAGGAGAC	Bacteria;Proteobacteria;Alphaproteobacteria;Rhodospirillales	4	AGCCCTTGACATGGGGAGTTGGGTCCTTGGAGACGGGGACCGTCAGTTCGGCTGGCTCCCGCAC	Bacteria;Proteobacteria;Betaproteobacteria;Burkholderiales;Alcaligenaceae;Alcaligenes	5	AACCCTTGACATGTCTTTGAAACCCTTGCCGTAATAGCAAGACTAGCAATTCAC	Bacteria;Cyanobacteria	4	AGGGCTTGACATGTCGCGAACCTCTGGGAAACCGGGGGGTGCCTTCGGGAACGCGAACAC	Bacteria;Proteobacteria;Alphaproteobacteria;Rhodospirillales;Rhodospirillaceae	3	AGCCCTTGACATCCCCCTTTTGGCCTCTGGAGACGGAGGCTATCAGTTCGGCTGGAGGGGAGAC	Bacteria;Firmicutes;Clostridia;Clostridiales;Ruminococcaceae	3	CGGTCTTGACATCCCAAGAAGCTGGCGTTACTGCCGGTGTGCCCTTCGGGGAACTTGGTGAC	Bacteria;Cyanobacteria;True Cyanobacteria	3	AGGGTTTGACATCCTGCGAATCTCTTGGAAACAGGAGAGTGCCTTCGGGAACGCAGCGAC
Bacteria;Proteobacteria;Alphaproteobacteria;Rhizobiales;Methylobacteriaceae;Methylobacterium	5	ATCCCTTGACATGGCATGCGAACCGGAGAGATCCGGTGTTCCCTTCGGGGACGTGCACAC	Bacteria;Firmicutes;Clostridia;Clostridiales	4	AGGGCTTGACATCCCTCTGGCGTAGGAGTAAAATTCTATTTCCCTTAGGGGACAGAGGAGAC	Bacteria;Proteobacteria;Alphaproteobacteria;Rhodospirillales	4	AGCCCTTGACATGGGGCGTATGGGTCTTGGAGACAGGATCCTTCAGTTCGGCTGGCGCCCACAC	Bacteria;Proteobacteria;Deltaproteobacteria	5	TGGGCTTGACATCTGGAGAACCTCTTCGAAAGTTGAGGGTGCCTTCGGGAACTCCAAGAC	Bacteria;Deinococcus-Thermus;Deinococci;Deinococcales;Trueperaceae;Truepera	4	CAGCCTTGACATTGATAGAATCCCCTAGAGATAGGGGAGTGCTCTTCGGAGCCTTGAAAAC	Bacteria;Proteobacteria;Betaproteobacteria;Burkholderiales;Alcaligenaceae;Taylorella;equigenitalis	3	AACCCTTGACATGTTTTTTGGAAACCTTGTTGTAATAGCAAGACTCGCAATTCAC	Bacteria;Fusobacteria;Fusobacteria;Fusobacteriales;Fusobacteriaceae;Propionigenium	3	AGCCCTTGACATCCTCAGAACTTAGCAGAGATGCTTTGGTGCTCCTTCGGGGGAACTGAGTGGC	Bacteria;Cyanobacteria;True Cyanobacteria	3	AGGGTTTGACATCCTGCGAATCTCTTGGAAACAGGAGAGTGCCTTCGGGAACGCAGTGACG
Bacteria;Proteobacteria;Alphaproteobacteria;Rhizobiales;Methylobacteriaceae;Methylobacterium	5	ATCCTTTGACATGGCGTGTTATGGGGAGAGATTCCCAGTCCTCTTCGGAGGCGCGCACAC	Bacteria;Lentisphaerae;Lentisphaeria	4	TGGGTTTGACATATATTTGACCGTCCCCGAAACGGGATTTCTCTTCGGAGCAGATATAC	Bacteria;Proteobacteria;Alphaproteobacteria;Rhodospirillales	4	AGCCTTTGACATGGGGGTTATGGTACTTAGAGATAGGTACCTTCAGTTCGGCTGGGCCCCACAC	Bacteria;Proteobacteria;Gammaproteobacteria	5	AGGACTTGACATCCCAAGAAGTGAGCAGAGATGCTTTCGTGCCTTCGGGAACTTGGAGAC	Bacteria;Firmicutes	4	AGGGTTTAGACATTTCCATAACCTATTTAGAAATAAATAGAATTTAAGTATGGTAAC	Bacteria;Proteobacteria;Deltaproteobacteria	3	TGGACTTGACATCTAGGGAAGCTCCTGGAAACAGGAGTGTGCCTTCGGGAACCCTAAGAC	Bacteria;Lentisphaerae;Lentisphaeria;Lentisphaerales;Lentisphaeraceae;Lentisphaera;araneosa	3	TGGGTTTGACATTGAGCGACGTCTAGTGAAAGCTAGATTCCCTTCGGGGCGCGAAAAC	Bacteria;Cyanobacteria;True Cyanobacteria	3	AGGGTTTGACATCCTGCGAATCTCTTGGAAACAGGAGAGTGCCTTCGGGAACGCAGTGAT
Bacteria;Proteobacteria;Alphaproteobacteria;Rhizobiales;Phyllobacteriaceae	5	AGCCCTTGACATCCCGGTCGCGGGATCCGGAGACGGGTCTCTTCAGTTCGGCTGGACCGGAGAC	Bacteria;OD1	4	AGGGTTTGACATTCCATAACCTATTTAGAAATAAATAGAATTTAAGTATGGTAGC	Bacteria;Proteobacteria;Alphaproteobacteria;Rhodospirillales;Rhodospirillaceae	4	AGCCCTTGACATGGGGAGTGTGGTCTTTGGAGACGGAGACCTTCAGTTCGGCTGGCTTCCGCAC	Bacteria;Proteobacteria;Gammaproteobacteria	5	TGGTCTTGACATCCTGCGAACTTTCTAGAAATAGATTGGTGCCTTCGGGAACGCAGTGAC	Bacteria;Firmicutes	4	AGGGTTTGCATTCCATAACCTATTTAGAAATAAATAGAATTTAAGTATGGTAAC	Bacteria;Proteobacteria;Deltaproteobacteria	3	TGGCCTTGACATCTGGGGAACCTCCTGGAAACAGGAGGGTGCCTTCGGGAACCCCAAGAC	Bacteria;OD1	3	AGGGTTTGACATTCCATAACCTATTTAGAAATAAATAGAATTTGAGTATGGTAAC	Bacteria;Cyanobacteria;True Cyanobacteria	3	AGGGTTTGACATCCTGCGAATCTCTTGGGAACAGGAGAGTGCCTTCGGGAACGCAGTGAC
Bacteria;Proteobacteria;Alphaproteobacteria;Rhodobacterales;Rhodobacteraceae	5	AACCCTTGACATCCCTGTCGCGGTTATCAGAGATGGTTTCCTTCAGTTCGGCTGGACAGGAGAC	Bacteria;OD1	4	AGGGTTTGACATTCCATAACCTATTTAGAAATAAATAGAATTTAAGTGTGGTAAC	Bacteria;Proteobacteria;Alphaproteobacteria;Rhodospirillales;Rhodospirillaceae	4	AGCCTTTGACATCCCGGTCGCGGGGGCGAGAGATTGCCTCTTTCAGTTCGGCTGGACCGGAGAC	Bacteria;Proteobacteria;Gammaproteobacteria;Alteromonadales	5	ATCCCTTGACATCCAGAGAATTTTCTAGAGATAGATTAGTGCCTTCGGGAACTCTGAGAC	Bacteria;Firmicutes	4	AGGGTTTTACATTCCATAACCTATTTAGAAATAAATAGAATTTAAGTATGGTAAC	Bacteria;Proteobacteria;Deltaproteobacteria	3	TGGGCTTGACATCTGGGGAACCTCCCCGAAACGGGAGGGTGCCTTCGGGAACCCCAAGAC	Bacteria;OP11	3	AGGGTTTGACATTCCATAACCCATTTTAGAAATAAAATAGAATTTAAGTATGGTAAC	Bacteria;Cyanobacteria;True Cyanobacteria	3	AGGGTTTGACATCCTGCGAATCTCTTTGGAAACAAGGAGAGTGCCTTCGGGAACGCAGTGAC
Bacteria;Proteobacteria;Alphaproteobacteria;Rhodospirillales;Rhodospirillaceae	5	AGCCCTTGACATGTCCCTTTGGGGCCCTGGAGACGGGGTCTTTCGGTTCGGCCGGAGGGAGCAC	Bacteria;OD1	4	AGGGTTTGACATTCCATAACCTATTTAGAAATAAATGGAATTTAAGTATGGTAAC	Bacteria;Proteobacteria;Alphaproteobacteria;Sphingomonadales;Sphingomonadaceae;Novosphingobium	4	TGGGTTTGACATCCTGTGCTACTTCCAGAGATGGAAGGTTCTCTTCGGAGACGCAGTGAC	Bacteria;Proteobacteria;Gammaproteobacteria;Alteromonadales;Alteromonadaceae;Alteromonas	5	TACACTTGACATGCTGAGAAGTTACCAGAGATGGTTTCGTGCCTTCGGGAACTCAGACAC	Bacteria;Firmicutes;Bacilli;Bacillales;Bacillaceae;Bacillus	4	AGGTCTTGACATCTCCTGACCGCCCTGGAGACAGGGTCTTCCCTTCGGGGACAGGATGAC	Bacteria;Proteobacteria;Deltaproteobacteria	3	TGGGTTTGACATCTACGGAATCTCTTCGAAAGTTGAGAGTGCCTTCGGGAACCGTAAGAC	Bacteria;OP11	3	AGGGTTTGACATTCCATAACCTAATTAGAAATAAATAGAATTTAAGTATGGTAAC	Bacteria;Cyanobacteria;True Cyanobacteria	3	AGGGTTTGCATCCTGCGAATCTCTTGGAAACAGGAGAGTGCCTTCGGGAACGCAGTGAC
Bacteria;Proteobacteria;Alphaproteobacteria;Rhodospirillales;Rhodospirillaceae;Phaeospirillum	5	AGCCCTTGACATGGGGGTTATGGGTTCGGGAGATCGAACCCTTCAGTTCGGCTGGGCCCCGCAC	Bacteria;OP11	4	AGGATTTGACATTTTCATTTATTATTCAGAAATGAATATGTTTATTATGAAAAC	Bacteria;Proteobacteria;Alphaproteobacteria;Sphingomonadales;Sphingomonadaceae;Sphingomonas	4	AGCGTTTGACATGTCCGGACGATTTCCAGAGATGGATCTCTTCCCTTCGGGGACTGGAACAC	Bacteria;Proteobacteria;Gammaproteobacteria;Enterobacteriales;Enterobacteriaceae;Buchnera	5	AGGGTTTGACATTCCATAACCTATTTTAGAAATAAATAGAATTTTAAGTATGGTAAC	Bacteria;Firmicutes;Bacilli;Bacillales;Staphylococcaceae;Staphylococcus	4	AAATCTTGACATCCTCTGACCCCTCTAGAGATAGAGTTTTCCCCTTCGGGGGACAGAGTGAC	Bacteria;Proteobacteria;Deltaproteobacteria	3	TGGGTTTGACATCTGGGGAATCCCCTGGAAACAGGGGAGTGCCTTGGGAACCCCAAGAC	Bacteria;Planctomycetes	3	AGGCCTTGACATACTAGGATTAACTGTGTGAAAGCACGGGGCTTGCCCTTCCGGGTGTAACTAGTAC	Bacteria;Cyanobacteria;True Cyanobacteria;Oscillatoriales;Unassigned;Oscillatoria;rosea	3	AAGGCTTGACATCCGATGAATCTATCAGAGATGAGAGAGTGCCTAAGGGAACATCGAGAC
Bacteria;Proteobacteria;Alphaproteobacteria;Sphingomonadales;Sphingomonadaceae;Sphingopyxis	5	AGCCCTTGACATCCTCTGACGATCTCCAGAGATGGATTTCTTCCTTCGGGACAGAGTGAC	Bacteria;Planctomycetes;Planctomycetacia;Planctomycetales;Planctomycetaceae	4	CTAGTCTTGACATGTATGGATTAACCCTGTGAAAGCAGGGCCACGCCTTCGGGTGGAACATACAC	Bacteria;Proteobacteria;Deltaproteobacteria	4	TGGATTTGACATCTACGGAATCTCGGTGAAAGCCGAGAGTGCCTTCGGGAGCCGTAAGAC	Bacteria;Verrucomicrobia;Verrucomicrobiae;Verrucomicrobiales;Rubritaleaceae;Rubritalea	5	AGGGCTTGACATGTATCGCTAATCCGGTGAAAGCCGGTGAGTCTTCGGACACTTTACAC	Bacteria;Firmicutes;Bacilli;Bacillales;Staphylococcaceae;Staphylococcus	4	AAATCTTGACATCCTTTGAAAACTCTAGAGATAGAGCCTTCCCCTTCGGGGGACAAAGTGAC	Bacteria;Proteobacteria;Deltaproteobacteria;Desulfobacterales	3	TGGGCTTGACATCTAGGGAATCCCTTCGAAAGTTGGGAGTGCCTTCGGGAACCCTAAGAC	Bacteria;Planctomycetes;Planctomycetacia;Planctomycetales;Planctomycetaceae	3	CAGGCCTTGACATATTCGGATGCCGCCTATGAAAGTAGGTTGGTTGCCTTCGGGTGAAACGTATAC	Bacteria;Cyanobacteria;True Cyanobacteria;Prochlorales	3	AGGGGTTTGACATCCTGCGAATCTCTTGGAAACAGGAGAGTGCCTTCGGGAACGCAGTGAC
Bacteria;Proteobacteria;Betaproteobacteria;Burkholderiales;Comamonadaceae;Diaphorobacter	5	CACCTTTGACATGGCAGGAAGTTTCCAGAGATGGATTCGTGCCCGAAAGGGAACCTGCACAC	Bacteria;Proteobacteria	4	AGGGTTTGACATTCCATAACCTATTTAGAAATAAATAGAATTTAGGTATGGTAAC	Bacteria;Proteobacteria;Deltaproteobacteria	4	TGGATTTGACATCTCGGGAATCTTCCTGAAAAGGAAGAGTGCCTTCGGGAACCCGATGAC	Bacteria	4	AAGGCTTGACATTGTCTGCAAAACTGTGGAAACACAGCAGAGGTTATCAGATAAC	Bacteria;Firmicutes;Clostridia;Clostridiales;Peptostreptococcaceae	4	TAAGCTTGACATCCCACTGACCTCTCCTTAATCGGAGACTTCCCTTCGGGGACAGTGGTGAC	Bacteria;Proteobacteria;Deltaproteobacteria;Desulfobacterales;Desulfobacteraceae	3	TGGACTTGACATCTCGGGAATCTTTTCGAAAGTTTAGAGTGCCCTTCGGGGAGCCCGATGAC	Bacteria;Planctomycetes;Planctomycetacia;Planctomycetales;Planctomycetaceae	3	CGGACTAAATTTGCACTTGTACCTTTTGAAAGAGAGGTGCTTATGGTGCAGA	Bacteria;Cyanobacteria;True Cyanobacteria;Prochlorales	3	AGGGTTTGACATCCCGCGAATCTCTTGGAAACAGGAGAGTGCCTTCGGGAACGCAGTGAC
Bacteria;Proteobacteria;Deltaproteobacteria;Desulfobacterales;Desulfobacteraceae	5	AGGGTTTGACATCTCATTTACTATACAGAAATGAATAGATTTATAATGAAAAC	Bacteria;Proteobacteria	4	AGGGTTTGACATTCCATAACCTATTTAGAAATAAATAGAGTTTAAGTATGGTAAC	Bacteria;Proteobacteria;Deltaproteobacteria;Desulfobacterales	4	TGGGCTTGACATCTAGGGAATGCCTTCGAAAGTTGGCAGTGCCTTCGGGAACCCTAAGAC	Bacteria	4	AGGGCTTGACATATACACGATGTGTGTAGAGATACAGATTTCCTTTCGGGGACGTGTATAC	Bacteria;OP11	4	AGGGTTTGACATTCATAACCTATTTAGAAATAAATAGAATTTAAGTATGGTAAC	Bacteria;Proteobacteria;Deltaproteobacteria;Desulfobacterales;Desulfobacteraceae;Desulfosarcina	3	TGGATTTGACATCCCGGGAATCCTATCGAAAGACTGGAGTGCCCTTCGGGGAACCCGGAGAC	Bacteria;Planctomycetes;Planctomycetacia;Planctomycetales;Planctomycetaceae	3	CTGGATTTGACATGCACGGATTAGCTCTTGGAAACAAGAGTGACGCGGCTTGCCGTGGAACGTGCAC	Bacteria;Cyanobacteria;True Cyanobacteria;Unassigned;Family II;GpIIa	3	AGGGCTTGACATCCTGCGAATCTCTGGGAAACCGGAGAGTGCCTTCGGGAGCGCAGTGAC
Bacteria;Proteobacteria;Deltaproteobacteria;Desulfobacterales;Desulfobacteraceae;Desulfonema	5	TGGGTTTGACATTCGGAGAACTTCCAGGAAACAGGAAGGTGCCCCTCGGGGAGCTCCGTAAC	Bacteria;Proteobacteria	4	TACCCTTGACATCCTAGGAAGACGAAAGAGATTTTGTTGTGCCTTCGGGAACTTAGAGAC	Bacteria;Proteobacteria;Deltaproteobacteria;Desulfobacterales;Desulfobacteraceae	4	AGGGTTTGACATCTCATTTACTATACAGAAATGAATAGATTTATAATGAAAAC	Bacteria	4	AGGGTTTGACATTCCATAACCTATTTAGAAATAAATAGAATTTAAATATGGTAAC	Bacteria;OP11	4	AGGGTTTGACATTCCATAACCTATTTAGAAATAAATAGATTTAAGTATGGTAAC	Bacteria;Proteobacteria;Deltaproteobacteria;Desulfovibrionales;Desulfovibrionaceae	3	TGGGCTTGACATCCAGGGAACCTCTCCGAAAGGAGAGGGTGCCTTCGGGAACCCTGAGAC	Bacteria;Proteobacteria	3	AACCCTTGACATGAATTTGAACCCTTGCTGTGTAGGCAAGACACGCAATTCAC	Bacteria;Cyanobacteria;True Cyanobacteria;Unassigned;Family II;GpIIa	3	AGGGTCTGACATCCTGCGAATCTCTTGGAAACGAGAGAGTGCCTTCGGGAGCGCAGTGAC
Bacteria;Proteobacteria;Gammaproteobacteria	5	TACACTTGACATACTTGGAATCTTTTGTAATGAAAGAGTGCCTTTTGGAGCCAAGATAC	Bacteria;Proteobacteria;Alphaproteobacteria	4	AACACTTGACATGTCTGTCGCGGATTTCAGAGATGAATTCCTTCGGTTCGGCCGGACAGAACAC	Bacteria;Proteobacteria;Deltaproteobacteria;Desulfobacterales;Desulfobacteraceae	4	TGGATTTGACATCCTGGGAATCTTTTGGAAACTTGAGAGTGCCCTTCGGGGAGCCCAGTGAC	Bacteria	4	AGGTTTGACTATTCCATAACCTATTTAGAAATAAATAGAATTTAAGTATGGTAAC	Bacteria;OP11	4	AGGGTTTGACATTCCCATAACCTATTTAGAAATAAATAGAATTTAAGTATGGTAAC	Bacteria;Proteobacteria;Deltaproteobacteria;Myxococcales;Haliangiaceae;Haliangium	3	TGGGTTAAATCCACCGGAATCCTGTAGAGATACGGGAGTGCCCTTCGGGGAATCGGTGAGA	Bacteria;Proteobacteria	3	AGGGCTAGAAAAACTGAGAATCCTGACGAAACTCGGGAGTGCTCGCAAGAGAACTCAGGTCC	Bacteria;Cyanobacteria;True Cyanobacteria;Unassigned;Family II;GpIIa	3	AGGGTTTGACATCCTGCGAATCTCTTGGAAACAGGAGAGTGCCTTCGGGAACCGAGTGAC
Bacteria;Proteobacteria;Gammaproteobacteria;Chromatiales;Ectothiorhodospiraceae	5	TGCCTTTGACATGCTCGGAACGAGGCAGAGATGCCTTGGTGCCTTCGGGAACCGAGACAC	Bacteria;Proteobacteria;Alphaproteobacteria	4	AACACTTGACATGTTCGTCGCGACTTTAAGAGATTAAAGTCTTCGGTTCGGCCGGACAAAACAC	Bacteria;Proteobacteria;Deltaproteobacteria;Desulfobacterales;Desulfobacteraceae	4	TGGGTTTGACATCCCGGGAATCTTTAGGAAACTTAAGAGTGCCCTTCGGGGAGCCCGGTGAC	Bacteria	4	CAGACTTGACATGCACTTGACCGTCTGTGAAAGCAGATTTCCACTTCGGTGGCGGGTGCAC	Bacteria;OP11	4	AGGGTTTGACATTCCTATAACCTATTTAGAAATAAATAGAATTTAAGTATGGTAAC	Bacteria;Proteobacteria;Deltaproteobacteria;Myxococcales;Haliangiaceae;Haliangium	3	TGGGTTAAATCCACCGGGATCTCCTAGAGATAGGGGAGTGCCCTTAGGGGAATCGGTGAGA	Bacteria;Proteobacteria	3	AGGGTTTGACATTCCATAACCTATTTAGAAATAAATAGAATTTAAGTACGGTAAC	Bacteria;Deferribacteres	3	TGGGCTTGACATGTTAGTGAAAACATAATGAAAATTGTGCTTTTTTTAAGCTTGCTTAAAAACACTATCAC
Bacteria;Proteobacteria;Gammaproteobacteria;Enterobacteriales;Enterobacteriaceae	5	TACTCTTGACATCCAGAGAACTTAGCAGAGATGCTTTGGTGCCTTCGGGAACTCTGAGAC	Bacteria;Proteobacteria;Alphaproteobacteria	4	AACACTTGACATGTTCGTCGCGAGACTAAGAGATTAGTTTTTTCAGTTCGGCTGGACGAAACAC	Bacteria;Proteobacteria;Deltaproteobacteria;Desulfobacterales;Desulfobacteraceae;Desulfobacula	4	TGGGTTTGACATCCTGTGAACCCTCTAGAGATAGAGGGGTGCCTTCGGGAGCACAGAGAC	Bacteria	4	TGGGCTTGAACTGCTATTGACCGTACCAGAGATGGTATTTTCCTTCGGGACAGTAGTAG	Bacteria;Planctomycetes;Planctomycetacia;Planctomycetales;Planctomycetaceae	4	CAAGCCTTGACATGCACGGATTAACCCTGTGAAAGCAGGGCCACGCCCTCGGGTGGAACGTGCAC	Bacteria;Proteobacteria;Gammaproteobacteria	3	ACCCCTTGACATCCTCAGAATTTGTCAGAGATGACTTAGTGCCTTCGGGAACTGAGTGAC	Bacteria;Proteobacteria	3	TGGCCTTGACATCTAAGGGAAGATTACCAGAGATGGTGTCGCCTTCGGGCTCTTAGAC	Bacteria;Deferribacteres	3	TGGGCTTGACATGTTCACGAAAATTCTGTGAAAACAGAACCTTCTGCGAGCTTGCTCAAAGACGTGATCAC
Bacteria;Proteobacteria;Gammaproteobacteria;Pseudomonadales;Pseudomonadaceae;Pseudomonas	5	TGGCCTTGACATCCTGCGAACCTTCTAGAGATAGGAGGATGCCTTCGGGAACGCAGAGAC	Bacteria;Proteobacteria;Alphaproteobacteria	4	AGCCCTTGACATCCCGGTCGCGGGCCCTGGAGACGGGGTCTTTCAGTTCGGCTGGACCGGAGAC	Bacteria;Proteobacteria;Deltaproteobacteria;Myxococcales	4	CGGTCTTGACATCGAGAGAAAGGCTCTGGAAACAGAGTCCCTCACCTTCGGGTGACTCAAAGAC	Bacteria;Acidobacteria;Acidobacteria;Acidobacteriales;Acidobacteriaceae;Gp10	4	TGGGCTTGAACTGCGGGGGACCGCGCTAGAAATAGTGCTTCTTCTTCGGAAGTCGCCGTAG	Bacteria;Planctomycetes;Planctomycetacia;Planctomycetales;Planctomycetaceae	4	CAGGCTTGAACTGTATGGATTAGCTCTGTGAAAGCAGAGTGACGCCCTTTGGGTGGAACATACAG	Bacteria;Proteobacteria;Gammaproteobacteria	3	ACCCCTTGACATCCTCGGAACTTGGCAGAGATGCCTTGGTGCCTTCGGGAACCGAGTGAC	Bacteria;Proteobacteria;Alphaproteobacteria	3	AACACTTGACATGTCTGTCGCGGATTCCAGAGATGGATTCCTTCGGTTCGGCCGGACAGAACAC	Bacteria;Firmicutes	3	AATCCTTGCAATGTACAGAAAGCAATCGTTATTGTTTGTCTTTTGGTATAC
Bacteria;Spirochaetes;Spirochaetes;Spirochaetales;Spirochaetaceae;Spirochaeta	5	AGGCTTGACATCACCCGGAAGTAGTCAGAGATGATTATGCTCTTCGGAGCCGGGTGAC	Bacteria;Proteobacteria;Alphaproteobacteria	4	AGCCCTTGACATCCTAGGACCACTCCAGAGATGGAGCTTTCCCTTCGGGGACCTAGTGAC	Bacteria;Proteobacteria;Gammaproteobacteria	4	AAGCCTTGACATCTAGCAAACTTTCCAGAGATGGATTGGTGCCTTCGGGAACGCTAAGAC	Bacteria;Bacteroidetes	4	TGGGCTACAATGCCTCTGCTATCCGGTGAAAGCTGGAGTTCCTTCGGGACAGAGTGCA	Bacteria;Proteobacteria	4	AACCCTTGACATGAATTTGAACCCTTGCTGTGTAGGCAAGACACGCAATTCAC	Bacteria;Proteobacteria;Gammaproteobacteria	3	ACCCCTTGACATCCTCGGAACTTTCTAGAGATAGATTGGTGCCTTCGGGAACCGAGTGAC	Bacteria;Proteobacteria;Alphaproteobacteria	3	AGCCCTTGACATACCGATCGCGATTTCCAGAGATGGATTTCTTCAGTTCGGCTGGATCGGATAC	Bacteria;Lentisphaerae	3	TGGGTTTGACATGCCGTCATAAGCTGTGAAAGCAGTGGTCAGTTCGGCTGGACGTGCAC
Bacteria	4	AGGGCTTGACATCCGAGGAACCTCTTGGAAACAGGAGGGTGCCTTAGGGAACCTCGAGAC	Bacteria;Proteobacteria;Alphaproteobacteria	4	AGCCCTTGACATGGGGGTCGCGGAAGCCAGAGACGGTTTCTTTCAGTTCGGCTGGACCCCGCAC	Bacteria;Proteobacteria;Gammaproteobacteria	4	AAGCCTTGACATCTAGCAACTTTCCAGAGATGGATTGGTGCCTTCGGGAACGCTAAGAC	Bacteria;Bacteroidetes;Bacteroidia;Bacteroidales	4	TGGGCTAGAATGCCTTTGACCGATCCAGAGATGGATTTTCCCTTCGGGGCAAAGTGCA	Bacteria;Proteobacteria	4	CACGTTTGACATCCTCGGACCGGTGCAGAGATGCACTTTTCTCTTCGGAGGCCGAGTGAC	Bacteria;Proteobacteria;Gammaproteobacteria	3	AGGCCTTGACATCCTGTGAACTTTCTAGAGATAGATTGGTGCCTTCGGGAATACAGTGAC	Bacteria;Proteobacteria;Alphaproteobacteria	3	AGCCCTTGACATGGGCGTCGCGGCTTCTGGAGACAGGAGCTTTCAGTTCGGCTGGACGCCACAC	Bacteria;Lentisphaerae;Lentisphaeria	3	TGGGTTTGACATATATTTGACCGTCCCCGAAACGGGATTTCTCTTCGGAGCAGATATAC
Bacteria	4	AGGGTTTGACATTTCATTTACTATACAGAAATGAATAGACTTATAATGAAAAC	Bacteria;Proteobacteria;Alphaproteobacteria	4	AGCCCTTGACATGGGGGTCGCGGGTGCCGGAGACGGTACTCATCAGTTCGGCTGGACCCCACAC	Bacteria;Proteobacteria;Gammaproteobacteria	4	AAGCCTTGACATCTAGCGAACTTTCCAGAGATGGATTGGTGCCTTCGGGAACGCTAAGGC	Bacteria;Bacteroidetes;Bacteroidia;Bacteroidales	4	TGGGCTCAAACGTAGAGTGACCGTCTGTGAAAGCAGTCTTCCCTTCGGGGCAGTCTACG	Bacteria;Proteobacteria;Alphaproteobacteria	4	AGCCCCTGACATCCCGGTCGCGGATTCCAGAGATGGTTTCCTTCAGTTCGGCTGGACCGGTGAC	Bacteria;Proteobacteria;Gammaproteobacteria	3	AGGGTTTGACATTCCATAAATTTATTTAGAAATAGATAAAGTTGAATATGGTAAC	Bacteria;Proteobacteria;Alphaproteobacteria;Parvularculales;Parvularculaceae;Parvularcula	3	AGCCCTTGACATCGGGATCGCGCAGACCAGAGATGGACTGCTTCAGTTCGGCTGGATCCATGAC	Bacteria;Planctomycetes;Planctomycetacia;Planctomycetales;Planctomycetaceae	3	TAGACTTAACATGCTTAGGAACTCCTGTGAAAGCAGGAGGTGCCCTTCGGGGGAGCCTTTGCAT
Bacteria	4	CAGGGCTTGACATCGCTTTGACCGCCATAGAAATATGGTTTTCCTTTGGGACAGAGTGAC	Bacteria;Proteobacteria;Alphaproteobacteria	4	AGCCCTTGACATGTGGAGTCTGATTACCGGAGACGGTTTTCTTCAGTTCGGCCGGCTCCAACAC	Bacteria;Proteobacteria;Gammaproteobacteria	4	AAGCCTTGACATCTAGCTAACTTTCCAGAGATGGATTGGTGCCTTCGGGAACGCTAAGAC	Bacteria;Bacteroidetes;Bacteroidia;Bacteroidales;Rikenellaceae;Rikenella	4	AGGGTTTGACATTCCATAAACCTATTTTAGAAATAAAATAGAATTTAAGTATGGTAAC	Bacteria;Proteobacteria;Alphaproteobacteria	4	AGCCCTTGACACCCCGGTCGCGGATTCCAGAGATGGTTTCCTTCAGTTCGGCTGGACCGGTGAC	Bacteria;Proteobacteria;Gammaproteobacteria	3	AGGTCTTGACATCCAGAGAACTTTCCAGAGATGGATTGGTGCCTTCGGGAACTCTGTGAC	Bacteria;Proteobacteria;Alphaproteobacteria;Rhizobiales	3	AGCCCTTGACATCCCGATCGCGAATAGTGGAGACACTTTTCTTCAGTTAGGCTGGATCGGTGAC	Bacteria;Planctomycetes;Planctomycetacia;Planctomycetales;Planctomycetaceae	3	TAGACTTAACATGCTTGGGAACGTCTGTGAAAGCAGAAAGTGCCTTTCGGGGAGCCCTTGCGT
Bacteria	4	CGGGCTTGACATATACTTGAAATCCCTAGAAATAGGGCCCCTCCCTTTGGGAGCAGGTATAC	Bacteria;Proteobacteria;Alphaproteobacteria	4	AGCCCTTGACATGTGGAGTCTGATTACCGGAGACGGTTTTCTTCAGTTCGGCTGGCTCCAGCAC	Bacteria;Proteobacteria;Gammaproteobacteria	4	ACCCCTTGACATCCTCGGAACTTGATAGAGATATCTTGGTGCCTTCGGGAACCGAGTGAC	Bacteria;Bacteroidetes;Flavobacteria;Flavobacteriales	4	AGGGCTTAAATGCACCACGAACGGGACAGAGGCGTCCCGGTCTTCGGACGGGGTGCA	Bacteria;Proteobacteria;Alphaproteobacteria	4	AGCCCTTGACATCCCGGTCACGGATTCCAGAGATGGTTTCCTTCAGTTCGGCTGGACCGGTGAC	Bacteria;Proteobacteria;Gammaproteobacteria	3	AGGTCTTGACATCCCCGGAACTGTCTGGAAACAGATGGGTGCCTTCGGGAATCGGGTGAC	Bacteria;Proteobacteria;Alphaproteobacteria;Rhizobiales;Bradyrhizobiaceae	3	AGCCCTTGACATCCCGGTCGCGGTTTCCAGAGATGGATTCCTTCAGTTCGGCTGGACCGGAGAC	Bacteria;Planctomycetes;Planctomycetacia;Planctomycetales;Planctomycetaceae	3	TAGGCTTAACATGTTTGGGAATCTCTATGAAAGTAGAGAGTGCCTTTCGGGGAACCCTTACGT
Bacteria	4	TGGGCTGGAAGCGCGGCGGGCGGTCCCGGAGACGGGGCCTCCCCTTCGGGGCCGCCGCGG	Bacteria;Proteobacteria;Alphaproteobacteria	4	AGCCTTTGACATCCCGGTCGCGGTTACCAGAGATGGTTACCTTCAGTTCGGCTGGACCGGAGAC	Bacteria;Proteobacteria;Gammaproteobacteria	4	AGGCCTTGACATCCTCGGAACTTTCTAGAGATAGATTGGTGCCTTCGGGAACCGAGTGAC	Bacteria;Bacteroidetes;Flavobacteria;Flavobacteriales	4	AGGGTTTGACATTCCATAACCTATTTAGAAATAAATAGAACTTAAGTATGGTAAC	Bacteria;Proteobacteria;Alphaproteobacteria	4	AGCCCTTGACATCCCGGTCGCGGATTCCAGAGATGGTTCCCTTCAGTTCGGCTGGACCGGTGAC	Bacteria;Proteobacteria;Gammaproteobacteria	3	TGCCCTTGACATCCTCGGAACTTGGAAGAGATTCCTTGGTGCCTTCGGGAACCGAGTGAC	Bacteria;Proteobacteria;Alphaproteobacteria;Rhizobiales;Phyllobacteriaceae	3	AGCCCTTGACATCCCGATCGCGGTTCGTGGAGACACGTTCCTTCAGTTAGGCTGGATCGGTGAC	Bacteria;Planctomycetes;Planctomycetacia;Planctomycetales;Planctomycetaceae;Planctomyces	3	TGGCCTTGACATGATTGGATTAGCTCAGTGAAAGCTGAGTGACGGTTCCTTCGGGAACGGGAACAATCAC
Bacteria;Acidobacteria	4	AGGATTTGACATTTCATTTATTACTCAGAAATGAATATGTTTATTATGAAAAC	Bacteria;Proteobacteria;Alphaproteobacteria	4	CACTCTTGACATCCCGGTCGCGGGGACCAGAGATGGACCCTTTCAGTTCGGCTGGACCGGAGAC	Bacteria;Proteobacteria;Gammaproteobacteria	4	AGGGTTTGACATCCCCCGAACTTTCCAGAAATGGATTGGTGCCTTCGGGAACGGGGAGAC	Bacteria;Bacteroidetes;Flavobacteria;Flavobacteriales	4	AGGGTTTGACATTCCATAACCTATTTAGAAATAAATGAATTTAAGATGGTAAC	Bacteria;Proteobacteria;Alphaproteobacteria	4	AGCCCTTGACATCCCGGTCGCGGATTCCAGAGATGGTTTCCTTCAATTCGGCTGGACCGGTGAC	Bacteria;Proteobacteria;Gammaproteobacteria	3	TGCCCTTGACATCTTAGGAATCTCGCAGAGATGCGAGAGTGCCTTCGGGAACCTAATGAC	Bacteria;Proteobacteria;Alphaproteobacteria;Rhizobiales;Phyllobacteriaceae	3	AGCCCTTGACATCCCGATCGCGGTTTCCAGAGATGGATTCCTTCAGCTAGGCTGGATCGGTGAC	Bacteria;Proteobacteria	3	AACACTTGACATGTTCGTCGCGACTTTAAGGGATTAAAGTTTTCGGTTCGGCCGGACGAAACAC
Bacteria;Acidobacteria	4	AGGATTTGACATTTCATTTATTATTCAGAAATGAATATGTTTGTTATGAAAAC	Bacteria;Proteobacteria;Alphaproteobacteria;Rhizobiales	4	AGCCCTTGACATCCCGGTCGCGATTTCCGGAGACGGATTTCTTCAGTTCGGCTGGACCGGTGAC	Bacteria;Proteobacteria;Gammaproteobacteria	4	TGCCCTTGACATTGACAGAACCCTCTAGAGATAGAGGGGTGCTTCGGCCTGGAAAAC	Bacteria;Bacteroidetes;Flavobacteria;Flavobacteriales;Flavobacteriaceae	4	AGAGCTTAAATGTAAAATGACAGAAGCAGAGATGTTTTTTTCTTCGGACAATTTACA	Bacteria;Proteobacteria;Alphaproteobacteria	4	AGCCCTTGACATCCCGGTCGCGGATTCCAGAGATTGTCTCCTTCAGTTCGGCTGGACCGGTGAC	Bacteria;Proteobacteria;Gammaproteobacteria	3	TGCCCTTGACATTGATGGAATCCACCAGAGATGGAGGAGTGCCTTCGGGCCCTGAAAAC	Bacteria;Proteobacteria;Alphaproteobacteria;Rhizobiales;Phyllobacteriaceae;Phyllobacterium	3	AGCCCTTGACATCCCGATCGCGGTTACCAGAGATGGTGACCTTCAGTTAGGCTGGATCGGTGAC	Bacteria;Proteobacteria	3	AGGCCTTGACTTGTATTTGTATGCAGCCCAAAAGCTGCGGACCTTCGGGAACATTTACAC
Bacteria;Acidobacteria	4	CGGGCTTGAAGCGCAAGCGACCATCGGCGAAAGCCGACCTCCGCAAGGACGCTTGTAG	Bacteria;Proteobacteria;Alphaproteobacteria;Rhizobiales	4	AGCCCTTGACTTCCCGATCGCGGTGAGTGGAGACGCTCTCCTTCAGTTCGGCTGGATCGGTGAC	Bacteria;Proteobacteria;Gammaproteobacteria	4	TGGCCTTGACATCCTCGGAACTTGTCAGAGATGACTTGGTGCCTTCGGGAACCGAGTGAC	Bacteria;Bacteroidetes;Flavobacteria;Flavobacteriales;Flavobacteriaceae;Croceibacter	4	AGGGCTTAAATGCATTGTGACAGGGGTGGAGACACCCTTTTCTTCGGACACATTGCA	Bacteria;Proteobacteria;Alphaproteobacteria	4	AGCCCTTGACATGGGCGTCGCGGATCTTGGAGACAGGATCCTTCAGTTCGGCTGGACGCCACAC	Bacteria;Proteobacteria;Gammaproteobacteria	3	TGGCCTTGACATCCTGTGAACTTTCTAGAGATAGATTGGTGCCTTCGGGAATACAGTGAC	Bacteria;Proteobacteria;Alphaproteobacteria;Rhodobacterales;Rhodobacteraceae	3	AACCCTTGACATCCTGATCGCGGTTAGTGGAGACACTTTCCTTCAGTTCGGCTGGATCAGTGAC	Bacteria;Proteobacteria	3	CACACTTGACATCCTTCGAACCTCGGGTAATGCCGAGGGTGCCCTTCGGGGAGCGAAGTGAC
Bacteria;Acidobacteria;Acidobacteria;Acidobacteriales;Acidobacteriaceae;Gp6	4	CGGGCTTGAAGCGCAAGTGACCAGCGGCGAAAGCCGCCTTCCTTCGGGACACTTGTAG	Bacteria;Proteobacteria;Alphaproteobacteria;Rhizobiales	4	AGCTCTTGACATGGCAGTTGCGGTATCGGGAGACTGATACTTCCTTCGGGGACTGTCAC	Bacteria;Proteobacteria;Gammaproteobacteria;Chromatiales;Chromatiaceae	4	ATCCCTTGACATCCTCGGAATAGCTTGTAGTGAGCTAGTGCCTTCGGGAGCCGAGTGAC	Bacteria;Bacteroidetes;Flavobacteria;Flavobacteriales;Flavobacteriaceae;Winogradskyella	4	AGGGCTTAAATGTAAGTTGCATTAGCTAGAGATAGCTATTTCTTCGGACTACTTACA	Bacteria;Proteobacteria;Alphaproteobacteria	4	AGCCCTTGACATGGGCGTCGCGGTTTCTGGAGACAGGAACCTTCAGTTCGGCTGGACGCCACAC	Bacteria;Proteobacteria;Gammaproteobacteria;Alteromonadales;Alteromonadaceae;Alteromonas	3	TACACTTGACATGCTGAGAACTTTCTAGAGATAGATTGGTGCCTTCGGGAACTCAGACAC	Bacteria;Proteobacteria;Alphaproteobacteria;Rhodobacterales;Rhodobacteraceae	3	AACCCTTGACATCCTGATTTGGGACTTTGGAGACAGAGTCTTTCGGTTCGGCCGGGTCAGTGAC	Bacteria;Proteobacteria	3	CAGGCTTGACATCTCTAGAACCTCAGGGAAACCCGAGGGTGCCTCCTCACGGAGGAATTAGATGAC
Bacteria;Actinobacteria;Actinobacteria	4	TGGGCTTGACATCGCGGGAAAAACCCTGGAAACAGGGTGTGCGAAAGCGCCCGTGAC	Bacteria;Proteobacteria;Alphaproteobacteria;Rhizobiales	4	AGCTTTTGACATCCCGGTCGCGAATACCAGAGATGGTTTTCTTCAGTTCGGCTGGACCGGTGAC	Bacteria;Proteobacteria;Gammaproteobacteria;Chromatiales;Halothiobacillaceae;Halothiobacillus	4	AGGCCTTGACATCCTTGGAACTCGGCAGAAATGCCTTGGTGCCTTCGGGAACCGAGTGAC	Bacteria;Bacteroidetes;Sphingobacteria;Sphingobacteriales	4	TGGGCTAGAATGTGATTGCCATCCCAGAGATGGGAGTTCTTCGGACATGAAACA	Bacteria;Proteobacteria;Alphaproteobacteria	4	GACCCTTGACATCCTGATCGCGGTTACCAGAGATGGTTTCCTTCAGTTCGGCTGGATCAGTGAC	Bacteria;Proteobacteria;Gammaproteobacteria;Chromatiales;Ectothiorhodospiraceae	3	TGCCCTTGACATCCTCGGAACCTTCCAGAGATGGTTGGGTGCCTTCGGGAACCGAGTGAC	Bacteria;Proteobacteria;Alphaproteobacteria;Rhodobacterales;Rhodobacteraceae	3	AACCCTTGACATCCTGTGCTAACTCCAGAGATGGAGTGTTCCCTTCGGGGACGCAGTGAC	Bacteria;Proteobacteria	3	CAGTCTTGACATGCCCTGAAAAACCTAGAGATAGGTCCTTTTCTTCGGAAACAGGTGCAC
Bacteria;Actinobacteria;Actinobacteria	4	TGGGTTTGACATGCACGGAAAGCCATAGAGATATGGTGTCCTTCGGGGCTGTGCGC	Bacteria;Proteobacteria;Alphaproteobacteria;Rhizobiales;Phyllobacteriaceae	4	AGCCCTTGACATCCCGATCGCGGTTTCCAGAGATGGATTCCTTCAGTTAGGCTGGATCGGTGAC	Bacteria;Proteobacteria;Gammaproteobacteria;Enterobacteriales;Enterobacteriaceae	4	TACACTTGACATCCAGAGAACTTAGCAGAGATGCTTTGGTGCCTTCGGGAGCTCTGAGAC	Bacteria;Bacteroidetes;Sphingobacteria;Sphingobacteriales	4	TGGGCTAGAATGTGATTGCCATCCCCAGAGATGGGGAGCTCTTCGGACATGAAACA	Bacteria;Proteobacteria;Alphaproteobacteria;Kordiimonadales;Kordiimonadaceae;Kordiimonas	4	AGACCTTGACATACCAATCGCGGTTTTCAGAGATGAATTCCTTCAGTTCGGCTGGATTGGATAC	Bacteria;Proteobacteria;Gammaproteobacteria;Enterobacteriales;Enterobacteriaceae;Citrobacter	3	ATCCCTTGACATCCACGGAACTTGGCAGAGATGCCTTGGTGCCTTCGGGAACCGTGAGAC	Bacteria;Proteobacteria;Alphaproteobacteria;Rhodobacterales;Rhodobacteraceae	3	AGTCCTTGACATGGATATCGCCGAACGCAGAGATGCGTCTTTCAGTTCGGCTGGATATCGCAC	Bacteria;Proteobacteria	3	TACCCTTAACATCCCGGGGCGCATGCAGAGATGTATGTTTCTCTTCGGAGACTCGGTGAT
Bacteria;Actinobacteria;Actinobacteria;Actinomycetales;Propionibacteriaceae;Propionibacterium	4	TGGGTTTGACATGGATCGGGAGCGCTCAGAGATGGGTGTGCCTCTTTGGGTCGGTTCAC	Bacteria;Proteobacteria;Alphaproteobacteria;Rhizobiales;Phyllobacteriaceae	4	AGCCCTTGACATCCCGGTCGCGGGGTCCGGAGACGGGCCTCTTCAGTTCGGCTGGACCGGAGAC	Bacteria;Proteobacteria;Gammaproteobacteria;Methylococcales;Crenotrichaceae	4	CAGGCTCGAACACTACCGGACAGCCCCTGAAAGGGGGTCTCCTTCGGGCTGGTAGTG	Bacteria;Bacteroidetes;Sphingobacteria;Sphingobacteriales	4	TGGGCTAGAATGTGATTGCCATCCCCAGAGATGGGGAGTTCCTCGGACATGAAACA	Bacteria;Proteobacteria;Alphaproteobacteria;Rhizobiales	4	AGCTCTTGACATTCACTGACTGTTCCCAGAGATGGGATCGTCCTAGCAATAGGCAGTGGGAC	Bacteria;Proteobacteria;Gammaproteobacteria;Oceanospirillales	3	TGGCCTTGACATCCTCGGAACTTAGCAGAGATGCTTTGGTGCCTTCGGGAACCGAGTGAC	Bacteria;Proteobacteria;Alphaproteobacteria;Rhodobacterales;Rhodobacteraceae;Amaricoccus	3	AGCCTTTGACTTGGAGGTCGCGCCCTGAGAGATCAGGGTTTCAGTTCGGCTGGACCTCACAC	Bacteria;Proteobacteria	3	TAGCCTTGACATGTTAGCGTACGGCCCCCAAAAGGGCCCGACCTTCGGGAACGCTTACAC
Bacteria;Actinobacteria;Actinobacteria;Rubrobacterales;Rubrobacteraceae	4	AGGGCTTGACATGTACGGGAATGTCGTAGAAATATGGCAGCCCTTCGGGGCTCGTACAC	Bacteria;Proteobacteria;Alphaproteobacteria;Rhizobiales;Rhizobiaceae;Ensifer	4	AGCCCTTGACATCCCGGTCGCGGATTACAGAGATGTTTTCCTTCAGTTCGGCTGGACCGGTGAC	Bacteria;Proteobacteria;Gammaproteobacteria;Oceanospirillales	4	AAGCCTTGACATCTAGCGAACTTTCTAGAGATAGATTGGTGCCTTCGGGAACGCAGTGAC	Bacteria;Bacteroidetes;Sphingobacteria;Sphingobacteriales	4	TGGGCTAGAATGTGATTGCCATCCCCAGAGATGGGGAGTTCTTCGGACACGAAACA	Bacteria;Proteobacteria;Alphaproteobacteria;Rhizobiales;Brucellaceae;Mycoplana;dimorpha	4	AGCCCTTGACATCCCGGTCGCGGTTACCAGAGATGGTTTCCTTCAGTTCGGCTGGACCGGAGAC	Bacteria;Proteobacteria;Gammaproteobacteria;Oceanospirillales;Alcanivoracaceae;Alcanivorax	3	AGGTCTTGACATCCTTGGAACTTGGCAGAGATGCCTTGGTGCCTTCGGGAGCCAAGTGAC	Bacteria;Proteobacteria;Alphaproteobacteria;Rhodobacterales;Rhodobacteraceae;Paracoccus	3	AACCCTTGACATCCCAGGACATCCCCAGAGATGGGGCTTCCACTTCGGTGGCCTGGAGAC	Bacteria;Proteobacteria	3	TGGGTTTAAACTGCAGTGGCTAGATGCAGAGATGCATTTTTCCTTCGGGACTGCTGTAG
Bacteria;Bacteroidetes	4	TAGGCTAGAATGCGAGTGACATCCAGAGAGATCTGGAGTTCTTCGGACACAAAGCA	Bacteria;Proteobacteria;Alphaproteobacteria;Rhizobiales;Rhizobiaceae;Rhizobium	4	AGCCCTTGACATCTGGGTCGCGGTTACCGGAGACGGTTTCCTTCAGTTCGGCTGGACCCGAGAC	Bacteria;Tenericutes;Mollicutes;Acholeplasmatales;Acholeplasmataceae;Acholeplasma	4	GAGACTTGACATCCCATGCAATGCTATGAAAATAGCAGTTAGGTTTATACCTACATGGAGAC	Bacteria;Bacteroidetes;Sphingobacteria;Sphingobacteriales	4	TGGGCTAGAATGTGATTGCCATCCCCAGAGATGGGGAGTTCTTCGGACATGAAACG	Bacteria;Proteobacteria;Alphaproteobacteria;Rhizobiales;Brucellaceae;Ochrobactrum	4	AGCCCTTGACATACCGATTGCGGAACGCGGAGACGTGTTCTTTCAGTTCGGCTGGATCGGATAC	Bacteria;Proteobacteria;Gammaproteobacteria;Pseudomonadales;Pseudomonadaceae;Pseudomonas	3	AGGCCTTGATATCCAATGAACTTTCTAGAGATAGATTGGTGCCTTCGGGAACATTGAGAC	Bacteria;Proteobacteria;Alphaproteobacteria;Rhodobacterales;Rhodobacteraceae;Paracoccus	3	AACCCTTGACATGGCAGGACCGCTGGAGAGATTCAGCTTTCTCGTAAGAGACCTGCACAC	Bacteria;Proteobacteria;Alphaproteobacteria	3	AACACTTGACATGTCTGTCGCGGAATCCAGAGATGAATTCCTTCGGTTCGGCCGGACAGAACAC
Bacteria;Bacteroidetes;Flavobacteria;Flavobacteriales	4	AGGGTTTAACATTCCATAACCTATTTAGAAATAAATAGAATTTAAGTATGGTAAC	Bacteria;Proteobacteria;Alphaproteobacteria;Rhodobacterales;Rhodobacteraceae	4	AACCCTTGACATCCTGATCGCGGTTACCAGAGATGGTTTCCTTCAGTTCGGCTGGATCAGTGAC	Bacteria;Verrucomicrobia;Verrucomicrobiae;Verrucomicrobiales	4	CAGGCTTGACATGCTCGTCATACCCTCCCGAAAAGGAGGGGTCGGTTCGGCCGGACGATGCAC	Bacteria;Bacteroidetes;Sphingobacteria;Sphingobacteriales	4	TGGGCTAGAATGTGATTGCCATCCCCAGAGATGGGGAGTTCTTCGGACATGAGACA	Bacteria;Proteobacteria;Alphaproteobacteria;Rhizobiales;Hyphomicrobiaceae;Devosia	4	AGCCCTTGACATCCCGGTCGCGGTTTCCAGAGATGGTTACTTTCAGTTCGGCTGGACCGGTGAC	Bacteria;Proteobacteria;Gammaproteobacteria;Pseudomonadales;Pseudomonadaceae;Pseudomonas	3	CTGGCCTTGACATCCTGCGAACCTTCTAGAGATAGGAGGGTGCCTTCGGGAGCGCAGAGAC	Bacteria;Proteobacteria;Alphaproteobacteria;Rhodobacterales;Rhodobacteraceae;Roseovarius	3	AGTCCTTGACATGGACATCGCCGACGCAGAGATGCGTCTTTCAGTTCGGCTGGATATCGCAC	Bacteria;Proteobacteria;Alphaproteobacteria	3	AACACTTGACATGTCTGTCGCGGATTCCAGAGATGGTTTCCTTCGGTTTGGCCGGACAGAACAC
Bacteria;Bacteroidetes;Flavobacteria;Flavobacteriales;Cryomorphaceae;Cryomorpha	4	AAGGCTTAAATGCATAACGACCGTTCCGGAAACGGAACTTTCTTCGGACGGAATGCA	Bacteria;Proteobacteria;Alphaproteobacteria;Rhodobacterales;Rhodobacteraceae	4	AACCCTTGACATCCTGTGCTACATCCAGAGATGGATGGTTCCCTTCGGGACGCAGTGAC	Bacteria;Verrucomicrobia;Verrucomicrobiae;Verrucomicrobiales;Rubritaleaceae;Rubritalea	4	TAGGCTTGACATGTATTGCTAAGTTACAGAGATGTAGCGACTCTTCGGAGGCCTTACAC	Bacteria;Bacteroidetes;Sphingobacteria;Sphingobacteriales;Flammeovirgaceae;Cardinium	4	TGGGCTCGAATGTCTCTGCTACCTCGAGAAATCGAGGGTTCCTTCGGGACAGAGTACA	Bacteria;Proteobacteria;Alphaproteobacteria;Rhizobiales;Phyllobacteriaceae;Phyllobacterium	4	AGCCCTTGACATCCCGATCGCGGTTACCAGAGATGGTTTCCTTCAGTTAGGCTGGATCGGTGAC	Bacteria;Proteobacteria;Gammaproteobacteria;Pseudomonadales;Pseudomonadaceae;Pseudomonas	3	TGACCTTGACATCCTGCGAACCTTCTAGAGATAGGAGGGTGCCTTCGGGAACGCAGAGAC	Bacteria;Proteobacteria;Alphaproteobacteria;Rhodobacterales;Rhodobacteraceae;Roseovarius	3	AGTCCTTGACATGGATATCGCCGACGCAGAGATGCGCTTTCAGTTCGGCTGGATATCGCAC	Bacteria;Proteobacteria;Alphaproteobacteria	3	AACACTTGACATGTTCGTCGCGACTTTAAGAGATTAAAAGTTTTCGGTTTCGGCCGGACGAAACAC
Bacteria;Bacteroidetes;Flavobacteria;Flavobacteriales;Flavobacteriaceae	4	AGGACTTAAATGTAAGTTGCATGATTCAGAAATGAATCTTTCTTCGGACTACTTACA	Bacteria;Proteobacteria;Alphaproteobacteria;Rhodobacterales;Rhodobacteraceae	4	AACCCTTGACATCCTGTGCTACATCCAGAGATGGATGGTTCCCTTCGGGGGACGCAGTGAC	Bacteria;Verrucomicrobia;Verrucomicrobiae;Verrucomicrobiales;Rubritaleaceae;Rubritalea	4	TAGGCTTGACATGTATTGCTAATCTGCTGAAAGGCAGTGACCCTTCGGGGACCTTACAC	Bacteria;Bacteroidetes;Sphingobacteria;Sphingobacteriales;Saprospiraceae	4	TAGGCTCGAACGCTACAGGACAGTTTATGAAAGTAGATTTCCCTTCGGGGCTTGTAGTG	Bacteria;Proteobacteria;Alphaproteobacteria;Rhodobacterales;Rhodobacteraceae	4	AACCCTTGACATACCTGTCGCGGTTTCCAGAGATGGATTCCTTCAGTTCGGCTGGACAGGATAC	Bacteria;Proteobacteria;Gammaproteobacteria;Pseudomonadales;Pseudomonadaceae;Pseudomonas	3	TGGCCTCGACATCCTGCGAACCTTCTAGAGATAGGAGGGTGCCTTCGGGAACGCAGAGAC	Bacteria;Proteobacteria;Alphaproteobacteria;Rhodobacterales;Rhodobacteraceae;Roseovarius	3	AGTCCTTGACATGGATATCGCCGACGCAGAGATGCGTCTTTCAGTTCGGCCGGATATCGCAC	Bacteria;Proteobacteria;Alphaproteobacteria	3	AACACTTGACATGTTCGTCGCGAGACCAAGAGATTGGTTTCTTCATTTAGTTGGCGAAACAC
Bacteria;Bacteroidetes;Flavobacteria;Flavobacteriales;Flavobacteriaceae	4	AGGGCTTAAATGGAAGTTGCATTAGTTTTAATCGACATTTCTTCGGACTACTTTCA	Bacteria;Proteobacteria;Alphaproteobacteria;Rhodobacterales;Rhodobacteraceae;Roseovarius	4	AGTCCTTGACATGGATATCGCCGACGCAGAGATGCGTCCTTCAGTTCGGCTGGATATCGCAC	Bacteria	3	AGGATTTGACATCCCATATTCTTTTTCTAGAAATAGAAGAATTGACGTGGAGAC	Bacteria;Bacteroidetes;Sphingobacteria;Sphingobacteriales;Saprospiraceae	4	TGGGCTAGAATGCGAGTGACCTTCCCGGAAACGGGAATTTCCTTCGGGACACAAAGCA	Bacteria;Proteobacteria;Alphaproteobacteria;Rhodobacterales;Rhodobacteraceae	4	AACCCTTGACATCCCGATCGCGGTTACCAGAGATGGTTTCCTTCAGCTCGGCTGGATCGGTGAC	Bacteria;Proteobacteria;Gammaproteobacteria;Pseudomonadales;Pseudomonadaceae;Pseudomonas	3	TGGCCTTGACATCCTGCGAAACCTTCTAGAGATAGGAGGGTGCCTTCGGGAAACGCAGAGAC	Bacteria;Proteobacteria;Alphaproteobacteria;Rhodobacterales;Rhodobacteraceae;Roseovarius	3	AGTCCTTGACATGGATATCGCCGACGCAGAGGTGCGTCTTTCAGTTCGGCTGGATATCGCAC	Bacteria;Proteobacteria;Alphaproteobacteria	3	AACACTTGACATGTTCGTCGCGAGCCTAAGAGATTAGGCTTTTCAGTTTGGCTGGACGAAACAC
Bacteria;Bacteroidetes;Flavobacteria;Flavobacteriales;Flavobacteriaceae;Gramella	4	AGGGCTTAAATGCAGACTGACAGATCTGGAAACAGATTTTTCTTCGGACAGACTGCA	Bacteria;Proteobacteria;Alphaproteobacteria;Rhodobacterales;Rhodobacteraceae;Stappia	4	AGCCCTTGACATTTGGTGCTTTCTCCAGAGATGGAGTTTTCCCTTCGGGGACGCCAGGAC	Bacteria	3	AGGATTTGACATCCCATATTTTCTTTCTAGAAATAGAAGAATTGACGTGGAGAC	Bacteria;Bacteroidetes;Sphingobacteria;Sphingobacteriales;Saprospiraceae	4	TGGGCTATAATGCCTCTGACCGCTTTTGAAAGAGAGTTTTCCTTCGGGACAGAGTGCA	Bacteria;Proteobacteria;Alphaproteobacteria;Rhodobacterales;Rhodobacteraceae	4	AACCCTTGACATCCTTGGCTCACCAGAGAGATCTGGTTTTCCCTTACGGGACCAAGTGAC	Bacteria;Proteobacteria;Gammaproteobacteria;Pseudomonadales;Pseudomonadaceae;Pseudomonas	3	TGGCCTTGACATCCTGCGAACCTTCCAGAGATAGGAGGGTGCCTTCGGGAACGCAGAGAC	Bacteria;Proteobacteria;Alphaproteobacteria;Rhodobacterales;Rhodobacteraceae;Roseovarius	3	CGTCCTTGACATGGATATCGCCGACGCAGAGATGCGTCTTTCAGTTCGGCTGGATATCGCAC	Bacteria;Proteobacteria;Alphaproteobacteria	3	AACACTTGACATGTTCGTCGCGCTCTAAGAGATTAGAGTTTCGGTTCGGCCGGACGAAACAC
Bacteria;Bacteroidetes;Flavobacteria;Flavobacteriales;Flavobacteriaceae;Olleya	4	AAATCTTAAATTTCAATTGACAGGTTTAGAAATAGACTGTTCTTCGGACAATTGAAA	Bacteria;Proteobacteria;Alphaproteobacteria;Rhodobacterales;Rhodobacteraceae;Stappia	4	AGCCCTTGACATTTGGTGTTACATCGGGAGACCGATGGTTCCCTTCGGGGACGCCAGGAC	Bacteria	3	AGGGTTTGACATTTCATTTACTATACAGAAACGAATAGATTTATAATGAAAAC	Bacteria;Bacteroidetes;Sphingobacteria;Sphingobacteriales;Saprospiraceae	4	TGGGCTCTAATGCCTTTGACCGCCCTTGAAAGAGGGTTTTCCTTCGGGACAAAGTGCA	Bacteria;Proteobacteria;Alphaproteobacteria;Rhodobacterales;Rhodobacteraceae	4	ACCACTTGACATCACCATCGCGATTTCCGGAGACGGATTTCTTCAGTTCGGCTGGATGGATGAC	Bacteria;Proteobacteria;Gammaproteobacteria;Pseudomonadales;Pseudomonadaceae;Pseudomonas	3	TGGCCTTGACATCCTGCGAACCTTCTAGAGATAGGAGGGTGCCCTTCGGGAGCGCAGAGAC	Bacteria;Proteobacteria;Alphaproteobacteria;Rhodospirillales;Acetobacteraceae	3	ACCCCTTGACATGCCGCGCTACATCCGGAGACGGATGGTTCCTTCGGGACGCGGACAC	Bacteria;Proteobacteria;Alphaproteobacteria	3	AACACTTTGACATGTTCGTCGCGACTTTAAGAGATTAAAGTTTTCGGTTCGGCCGGACGAAACAC
Bacteria;Bacteroidetes;Sphingobacteria;Sphingobacteriales	4	TGGGCTAGAATGCGAGCGCCATCCCAAGAGATTGGGAGTTCTTCGGACGTGAAGCA	Bacteria;Proteobacteria;Alphaproteobacteria;Rhodospirillales	4	AGCCCTTGACATGGGACGTGTGGTTGCCGGAGACGGCATCCTTCAGTTCGGCTGGCGTCCGCAC	Bacteria	3	AGGGTTTGACATTTCATTTACTATACAGAAATGAATAGATTATAATGAAAC	Bacteria;Bacteroidetes;Sphingobacteria;Sphingobacteriales;Saprospiraceae;Haliscomenobacter	4	TAGGCTCTAATGCGCGTGATGATATATGAAAGTATATTTTCCTTCGGGACACAAAGCA	Bacteria;Proteobacteria;Alphaproteobacteria;Rhodobacterales;Rhodobacteraceae	4	ACCTCTTGACATCCTCATCGCGATTTCCGGAGACGGATTTCTTCAGTTCGGCTGGATGAGTGAC	Bacteria;Proteobacteria;Gammaproteobacteria;Pseudomonadales;Pseudomonadaceae;Pseudomonas	3	TGGCCTTGACATCCTGCGAACCTTCTAGAGATAGGAGGGTGCCCTTTCGGGGAACGCAGAGAC	Bacteria;Proteobacteria;Alphaproteobacteria;Rhodospirillales;Rhodospirillaceae	3	AGCCCTTGACATCCCGGTCGCGGGCCCGAGAGATTGGGTCTTTCAGTTCGGCTGGACCGGAGAC	Bacteria;Proteobacteria;Alphaproteobacteria	3	AACGCTTGACATGTTCGTCGCGAGACTAAGAGATTAGTCTTTTCAGTTAGGCTGGACGAAACAC
Bacteria;Bacteroidetes;Sphingobacteria;Sphingobacteriales	4	TGGGCTAGAATGTGATCGGCGTCCCGGGATACCGGGATTTCTTCGGACGTGAAACA	Bacteria;Proteobacteria;Alphaproteobacteria;Rhodospirillales;Rhodospirillaceae	4	AGCCCTTGACATGGGGGTCGCGGAAGCCAGAGACGGTTTCCTTCAGTTCGGCTGGACCCCGCAC	Bacteria	3	AGGGTTTGACATTTCATTTACTATACAGAAATGAATAGATTTATAAATGAAAAC	Bacteria;Bacteroidetes;Sphingobacteria;Sphingobacteriales;Saprospiraceae;Lewinella	4	TGGGCTCGAACGCTATCGGCCGTACTATGAAAGTAGTATTTCCTTCGGGACTGATAGTG	Bacteria;Proteobacteria;Alphaproteobacteria;Rhodobacterales;Rhodobacteraceae	4	ATCCCTTGACATCCTCAACGCGGTTTCCGGAGACGGATTCCTTCAGTTCGGCTGGTTGAGTGAC	Bacteria;Proteobacteria;Gammaproteobacteria;Pseudomonadales;Pseudomonadaceae;Pseudomonas	3	TGGCCTTGACATCCTGCGAACCTTCTAGAGATAGGAGGGTGCCTTCAGGAACGCAGAGAC	Bacteria;Proteobacteria;Alphaproteobacteria;Rhodospirillales;Rhodospirillaceae	3	AGCCCTTGACATGTCCCTTTGGGGCCCTGGAGACGGGGTCTTTCGGTTCGGCCGGAGGGAGCAC	Bacteria;Proteobacteria;Alphaproteobacteria	3	AGCCCTTGACATGGGGAGTGTGGTTACCGGAGACGGTTTCCTTCAGTTCGGCTGGCTCCCACAC
Bacteria;Bacteroidetes;Sphingobacteria;Sphingobacteriales;Flammeovirgaceae;Cardinium	4	TGGGCCCGAATGTCTCTGCTACCTCGAGAAATCGAGGGTTCCTTCGGGACAGAGTACA	Bacteria;Proteobacteria;Alphaproteobacteria;Rhodospirillales;Rhodospirillaceae;Phaeospirillum	4	AGCCCTTGACATGGGGGTTATGGTCTCGAGAGATCGAGACCTTCAGTTCGGCTGGGCCCCGCAC	Bacteria	3	AGGGTTTGACATTTCATTTACTATACAGAAATGAATGGATTTATAATGAAAAC	Bacteria;Cyanobacteria	4	AGGACTTGACATGTCGCGAATCTTAGGGAAACTTAGGAGTGCCTTCGGGAGCGCGAACAC	Bacteria;Proteobacteria;Alphaproteobacteria;Rhodobacterales;Rhodobacteraceae	4	ATCCCTTGACATCCTGATCGCGGTTACCGGAGACGGTTTCCTTCAGTTCGGCTGGATCAGTGAC	Bacteria;Proteobacteria;Gammaproteobacteria;Pseudomonadales;Pseudomonadaceae;Pseudomonas	3	TGGCCTTGACATCCTGCGAACCTTCTAGAGATAGGAGGGTGCCTTCGGAGCGCAGAGAC	Bacteria;Proteobacteria;Alphaproteobacteria;Rickettsiales;Unassigned;Caedibacter	3	TACCCTTGACATCCACAGAAGACGAAAGAGATTTTGTTGTGCCTTCGGGAACTGTGAGAC	Bacteria;Proteobacteria;Alphaproteobacteria	3	AGGTCTTGACATCCTGACTATGGTTGTTAGAAATAACTTCCTTCAGCTCGGCTGGGTCAGTGAC
Bacteria;Bacteroidetes;Sphingobacteria;Sphingobacteriales;Flammeovirgaceae;Cardinium	4	TGGGCTAGAATGTCTCTGCTACCTCGAGAAATCGAGGGTTCCTTCGGGACAGAGTACA	Bacteria;Proteobacteria;Alphaproteobacteria;Rickettsiales;SAR11	4	AACACTTGACATGTTCGTCGCGACTCTAAGAGATTAAAGTTTTCGGTTCGGCCGGACGAAACAC	Bacteria	3	CAGGCTTGACATCCTCGGAACCTCATGGAAACGTGAGGGTGCCGTCTTGCGACGGAACCGAGTGAC	Bacteria;Cyanobacteria	4	AGGGCTTGACATGTCGCGAATTTTCCGGAAACGGATTAGTGCCTTCGGGAGCGCGAACAC	Bacteria;Proteobacteria;Alphaproteobacteria;Rhodobacterales;Rhodobacteraceae;Pseudovibrio	4	AGCCCTTGACATTTGGCGCTACGCCCGGAGACGGGCGGTTCCCTTCGGGGACGCCAGGAC	Bacteria;Proteobacteria;Gammaproteobacteria;Pseudomonadales;Pseudomonadaceae;Pseudomonas	3	TGGCCTTGACATCCTGCGAACCTTCTAGAGATAGGAGGGTGCCTTCGGGAACGTCAGAGAC	Bacteria;Proteobacteria;Alphaproteobacteria;Rickettsiales;Unassigned;Caedibacter	3	TACCCTTGACATCCATAGAAGAACTGAGAGATTGGTTTGTGCCTTTTAGGAACTATGAGAC	Bacteria;Proteobacteria;Alphaproteobacteria	3	AGGTCTTGACATCCTGATTATGGTCGTTAGAAATAACTTCCTTCAGTTCGGCTGGATCAGTGAC
Bacteria;Bacteroidetes;Sphingobacteria;Sphingobacteriales;Flammeovirgaceae;Cardinium	4	TGGGCTCGAATGTCTCTGCTACCTCGAGAAATCGAGGGTTCCTTCGGGACAGAGTGCA	Bacteria;Proteobacteria;Alphaproteobacteria;Sphingomonadales;Sphingomonadaceae;Novosphingobium	4	TACCCTTGACATCCCGCGCTATTCACAGAGATGTGGAGTTCCTTCGGGACGCGGTGAC	Bacteria	3	TGGGCTTGACATCGTAGCGAAACCTCCTGGAAACAGGAGGCCTCCTTCGGGACGCTATGAC	Bacteria;Cyanobacteria	4	AGGGTTTGACATTCCATAACCTATTTAGTAAATAAATAGAATTTAAGTATGGTAAC	Bacteria;Proteobacteria;Alphaproteobacteria;Rhodospirillales	4	AGCCCTTGACATGGGGAGTATGGTCTTTGGAGACGGAGACCTTCAGTTCGGCTGGCTTCCGCAC	Bacteria;Proteobacteria;Gammaproteobacteria;Pseudomonadales;Pseudomonadaceae;Pseudomonas	3	TGGCCTTGACATCCTGCGAACCTTCTAGAGATAGGAGGGTGCCTTCGGGAAGCAGAGAC	Bacteria;Proteobacteria;Alphaproteobacteria;Sphingomonadales;Sphingomonadaceae;Sphingomonas	3	AGCGTTTGACATGTCCGGACGATTCCCAGAGATGGGTCTCTTCCCTTCGGGGACTGGAACAC	Bacteria;Proteobacteria;Alphaproteobacteria	3	AGTCCTTGACATGTGTAGTATGGTTTCCAGAGATGGTTACCTTCAGTTCGGCTGGCTACAACAC
Bacteria;Chlorobi;Chlorobia;Chlorobiales;Chlorobiaceae;Chlorobium	4	TGGGCTTGATATTGCGACTAAACCTCCTGAAAGGGAGGGTCCTTCGGGGAGTCGTAAC	Bacteria;Proteobacteria;Betaproteobacteria;Burkholderiales;Comamonadaceae;Delftia	4	CACCTTTGACATGGCAGGAAGTTTCCAGAGATGGATTCGTGCTCGAAAGAGAACCTGCACAC	Bacteria;Acidobacteria	3	TGGGTTTGAACCGCCGTGGACCGATGCAGAGATGTATCTTTCTTTCGGGACTGCGGTAG	Bacteria;Cyanobacteria;True Cyanobacteria	4	AGGGTTTGACATCCTGCGAATCTCTTGGAAACAGGAGAGTGCCTTCGGGAACGCAGTGAC	Bacteria;Proteobacteria;Alphaproteobacteria;Rhodospirillales;Rhodospirillaceae	4	AGCCCTTGACATCCCGGTCGCGGGCCCGAGAGATTGGGTCTTTCAGTTCGGCTGGACCGGAGAC	Bacteria;Proteobacteria;Gammaproteobacteria;Pseudomonadales;Pseudomonadaceae;Pseudomonas	3	TGGCCTTGACATCCTGCGAACCTTCTAGAGATAGGAGGGTGCCTTCGGGAGCGCTGAGAC	Bacteria;Proteobacteria;Betaproteobacteria;Burkholderiales;Comamonadaceae;Curvibacter	3	CACCTTTGACATGTACGGAAGTTACCAGAGATGGTTTCGTGCTCGAAAGAGAACCGTAACAC	Bacteria;Proteobacteria;Alphaproteobacteria;Rhodobacterales;Rhodobacteraceae	3	AACACTTGACATCCTGTGCTACATCCAGAGATGGATGGTTCCTTTCGGGGACGCAGTGAC
Bacteria;Chloroflexi;Anaerolineae	4	TGGGTTTGACATGGTGGTAGTACGGAAGCGAAAGCGGAAGGACCCTTCGGGGAGCCATTGC	Bacteria;Proteobacteria;Deltaproteobacteria	4	TGGGCTTGACATCCCCTGGCATCCGTGGAAACACGGTTTTCCCTTCGGGGACAGGGTGAC	Bacteria;Acidobacteria;Acidobacteria;Acidobacteriales;Acidobacteriaceae;Gp10	3	TGGGCTTGAACTGTAGAGGACCGCTCGAGAAACCGAGCTTTCCACTTCGGTGGTCTCTATAG	Bacteria;Cyanobacteria;True Cyanobacteria;Prochlorales	4	AGGGCTTGACATCCTGCGAACCTCTGGGAAACCGGAGGGTGCCTTCGGGAACGCAGTGAC	Bacteria;Proteobacteria;Alphaproteobacteria;Rhodospirillales;Rhodospirillaceae	4	AGCCCTTGACATGCCCGTTATGGGTGCCGGAGACGGCGCTCTTCAGTTCGGCTGGACGGGACAC	Bacteria;Proteobacteria;Gammaproteobacteria;Pseudomonadales;Pseudomonadaceae;Pseudomonas	3	TGGCCTTGACATCCTGCGAACCTTCTAGAGATAGGAGGGTGCCTTCGGGAGCGTAGAGAC	Bacteria;Proteobacteria;Betaproteobacteria;Burkholderiales;Comamonadaceae;Diaphorobacter	3	CACCTTTGACATGGCAGGAAGTTTCCAGAGATGGATTCGTGCCCGAAAGGGAACCTGCACAC	Bacteria;Proteobacteria;Alphaproteobacteria;Rhodobacterales;Rhodobacteraceae	3	AACCCCTGACATCCTGTGCTACATTCAGAGATGAATGGTTCCCTTCGGGGACGCAGTGAC
Bacteria;Chloroflexi;Caldilineae;Caldilineales;Caldilineaceae	4	TGGGCTTGACATGCAGGTGGTACCAAACCGAAAGGTGAGGGACCCGCAAGGGAGCTTGCAC	Bacteria;Proteobacteria;Deltaproteobacteria	4	TGGGTTTGACATCTGGGGAATCTCCTGGAAACAGGAGAGTGCCTTCGGGAGCCCCAAGAC	Bacteria;Acidobacteria;Acidobacteria;Acidobacteriales;Acidobacteriaceae;Gp10	3	TGGGCTTGAACTGTAGTGGATCGCCGTAGAAATACGGTCTTCTCTTCGGAGACTGCTGCAG	Bacteria;Deferribacteres;Deferribacteres;Deferribacterales;Unassigned;Caldithrix	4	GGGGCTTAAACTGTTAGGTAAACCCTGTGAAAGCAGGACTGCTCTTCGGAGCGACCTAATAG	Bacteria;Proteobacteria;Alphaproteobacteria;Rhodospirillales;Rhodospirillaceae;Defluviicoccus	4	AGCCCTTGACATGCCCGTCGCGACCCTGGGAGACCGGGGTTTTCGGTTCGGCCGGACGGGACAC	Bacteria;Proteobacteria;Gammaproteobacteria;Pseudomonadales;Pseudomonadaceae;Pseudomonas	3	TGGCCTTGACATCCTGCGAACCTTCTAGAGATAGGAGGGTGCCTTCGGGAGGCGCAGAGAC	Bacteria;Proteobacteria;Betaproteobacteria;Neisseriales;Neisseriaceae	3	TGGCCTTGACATGTGCGAATCTTTTAGAGATAGAAGAGTGCCTTCGGGAGCGCATGGAC	Bacteria;Proteobacteria;Alphaproteobacteria;Rhodobacterales;Rhodobacteraceae	3	AACCCTTGACATCCTGCGCTACATCCAGAGATGGATGGTTCCCTTCGGGGACGCAGTGAC
Bacteria;Cyanobacteria;True Cyanobacteria	4	TGGGTTTGACATCCCGCGAATCACTCGTAACTGAGTGAGTGCCTTCGGGAACGCGGTGAC	Bacteria;Proteobacteria;Deltaproteobacteria;Desulfobacterales;Desulfobacteraceae	4	AGGATTTGACATCCCATATTTTTTTTTAGAAATAAAAAAATAATAGTGGAGAC	Bacteria;Acidobacteria;Acidobacteria;Acidobacteriales;Acidobacteriaceae;Gp26	3	TGGGTTTGAACTGCTACGGACAGCCCTAGAAATAGGGTCTTCCCTTCGGGGACTGTAGTAG	Bacteria;Firmicutes;Bacilli;Bacillales;Staphylococcaceae;Staphylococcus	4	AAATCTTGACATCCTCTGACCCCTCTAGAGATAGAGTTTTCCCCTTCGGGGGACAGAGTGAC	Bacteria;Proteobacteria;Alphaproteobacteria;Sphingomonadales;Sphingomonadaceae;Novosphingobium	4	AGCGTTTGACATCCTGATCGCGATTAGCAGAGATGCTTTTCTTCAGTTCGGCTGGATCAGTGAC	Bacteria;Proteobacteria;Gammaproteobacteria;Pseudomonadales;Pseudomonadaceae;Pseudomonas	3	TGGCCTTGACATCCTGCGAACCTTCTAGAGATAGGGAGGGTGCCTTCGGGAGCGCAGAGAC	Bacteria;Proteobacteria;Deltaproteobacteria	3	TGGATTTGACATCCCGGGCTCACCTCAGAGATGAGGTTTTCTCTTCGGAGACCCGGTGAC	Bacteria;Proteobacteria;Alphaproteobacteria;Rhodobacterales;Rhodobacteraceae	3	AACCCTTGACATCCTGTGCTACATCCAGAGATGGATGGCTCCCTTCGGGGACGCAGTGAC
Bacteria;Cyanobacteria;True Cyanobacteria;Unassigned;Family II;GpIIa	4	AGGGTTTGACATCCTGCGAATTTCTGGGAAACCGGAAAGTGCCTTCGGGAACGCAGTGAC	Bacteria;Proteobacteria;Deltaproteobacteria;Syntrophobacterales;Syntrophaceae;Syntrophus	4	TGGGTTTGACATCCTTGGAATCTTCTGGAGACAGTTGAGTGCCCTTCGGGGAACCAAGTGAC	Bacteria;Actinobacteria;Actinobacteria	3	TGGGCTTGACATGTACGGAAAAGCCGTAGAGATACGGTGTCCTTCGGGGCCGTACAC	Bacteria;Firmicutes;Bacilli;Lactobacillales;Streptococcaceae;Streptococcus	4	AGGTCTTGACATCCCTCTGACCGCTCTAGAGATAGAGTTTTCCTTCGGGACAGAGGTGAC	Bacteria;Proteobacteria;Alphaproteobacteria;Sphingomonadales;Sphingomonadaceae;Sphingopyxis	4	AGCGTTTGACATCCTGATCGCGGTTAGCAGAGATGCTTTCCTTCAGTTCGGCTGGATCAGTGAC	Bacteria;Proteobacteria;Gammaproteobacteria;Pseudomonadales;Pseudomonadaceae;Pseudomonas	3	TGGCCTTGACATCCTGCGAACCTTCTAGAGATTAGGAGGGTGCCTTCGGGAGCGCAGAGAC	Bacteria;Proteobacteria;Deltaproteobacteria	3	TGGGCTTGACATCCCCTGGCATCCGTGGGAACACGGTTTTCCCTTCGGGGACAGGGTGAC	Bacteria;Proteobacteria;Alphaproteobacteria;Rhodobacterales;Rhodobacteraceae	3	AACCCTTGACATCCTGTGCTACATCCAGAGATGGATGGTCCCCTTCGGGGACGCAGTGAC
Bacteria;Firmicutes	4	AGGGTTTGACGTTCCATAACCTATTTAGAAATAAATAGAATTTAAGTATGGTAAC	Bacteria;Proteobacteria;Gammaproteobacteria	4	AGCTCTTGACATCTTCGGAACTTTCTAGAGATAGATTGGTGCCTTCGGGAACCGAATGAC	Bacteria;Actinobacteria;Actinobacteria;Actinomycetales;Micrococcaceae;Arthrobacter	3	AAGGCTTGACATGGACTGGACGACTCGGTGAAAGCTGAGTTTCTCTTCGGAGCTGGTTCAC	Bacteria;Firmicutes;Clostridia;Clostridiales	4	AAGGATTTGACATCCCATATTTTTTTAGAAATAAAAAAATAATAGTGGAGAC	Bacteria;Proteobacteria;Betaproteobacteria;Burkholderiales;Unassigned;Aquabacterium	4	TACCCTTGACATGCTAGGAATCTTGCAGAGATGTGAGAGTGCTCGAAAGAGAACCTAGACAC	Bacteria;Proteobacteria;Gammaproteobacteria;Pseudomonadales;Pseudomonadaceae;Pseudomonas	3	TGGCCTTGACATCCTGCGAACCTTCTAGATATAGGAGGGTGCCTTCGGGAACGCAGAGAC	Bacteria;Proteobacteria;Deltaproteobacteria;Bdellovibrionales;Bdellovibrionaceae;Bdellovibrio	3	AACCCTTGACATGAATTTGAACCCTTGCTGTGTAGGCAAGGCACGCAATTCAC	Bacteria;Proteobacteria;Alphaproteobacteria;Rhodobacterales;Rhodobacteraceae	3	AACCCTTGACATCCTGTGCTACATCCAGAGATGGATGGTTCCCTTCGGGGACGCGGTGAC
Bacteria;Firmicutes;Bacilli;Bacillales	4	CAGACTTGACATCCTGTGGTAGCTTTAGAGATAGAGTGTTCTTTTCGGAGACACAGAGAC	Bacteria;Proteobacteria;Gammaproteobacteria	4	AGGCCTTGACATCCCCGGAACTTTCTAGAGATAGATTGGTGCCTTCGGGAACCGGGTGAC	Bacteria;Bacteroidetes	3	TAGACTAAATGTATTTTGACCCACTGAGAAATCAGTGTTTCCGCAAGGACAATTTACA	Bacteria;Firmicutes;Clostridia;Clostridiales	4	AGGATTTGACATCCCAATTTTTTTTTAGAAATAAAAAAAATAATAGTGGAGAC	Bacteria;Proteobacteria;Deltaproteobacteria	4	CGGGCTAGAAAAATACGGAATCCTTTGGAAACATAGGAGTGCCCTTTTGGGAGCCGTAGTCC	Bacteria;Proteobacteria;Gammaproteobacteria;Pseudomonadales;Pseudomonadaceae;Pseudomonas	3	TGGCCTTGACATCCTGTCGAACCTTCTAGAGATAGGAGGGTGCCTTCGGGAACGCAGAGAC	Bacteria;Proteobacteria;Deltaproteobacteria;Desulfobacterales;Desulfobulbaceae;Desulforhopalus	3	TGGTCTTGACATCCCGAGAATCTCGTAGAAATACGAGAGTGCCTCTTTTGAGGAATTCGGTGAC	Bacteria;Proteobacteria;Alphaproteobacteria;Rhodobacterales;Rhodobacteraceae	3	AACCCTTGACATCCTGTGCTACATCCAGAGATGGATGGTTCCTTTCGGGACGCAGTGAC
Bacteria;Firmicutes;Clostridia;Clostridiales	4	AGGCTTGACATCCCTCTGACGTAGGAGTAAAATTCTATTTCCCTTAGGGGACAGAGGAGAC	Bacteria;Proteobacteria;Gammaproteobacteria	4	AGGTCTTGACATCCCCGGAACTGGCTAGAAATAGCCGGGTGCCTTCGGGAATCGGGTGAC	Bacteria;Bacteroidetes	3	TGGGCTAAATCTACCGTGCTACCTCTGGAAACAGAGGGTTCCTTAGGGACGCGGTGGA	Bacteria;Firmicutes;Clostridia;Clostridiales	4	AGGATTTGACATCCCATATTTTTTTAGAAATAAAAAAATAATAGCGGAGAC	Bacteria;Proteobacteria;Deltaproteobacteria;Desulfobacterales;Desulfobulbaceae	4	TGGTCTTGACATCCCGGGAACTTTTAGGAAACTAGAAGGTGCTCTTCGGAGAACCCGGTGAC	Bacteria;Proteobacteria;Gammaproteobacteria;Pseudomonadales;Pseudomonadaceae;Pseudomonas	3	TGGCCTTGACATCCTGTGAACCTTCTAGAGATAGGAGGGTGCCTTCGGGAGCGCAGAGAC	Bacteria;Proteobacteria;Deltaproteobacteria;Desulfobacterales;Desulfobulbaceae;Desulforhopalus	3	TGGTCTTGACATCCCGAGAATCTCTGTGAAAGCAGAGAGTGCCTCTTTTGAGGAATTCGGTGAC	Bacteria;Proteobacteria;Alphaproteobacteria;Rhodobacterales;Rhodobacteraceae	3	AACCCTTGACATCCTGTGCTACATCCAGAGATGGGTGGTTCCCTTCGGGGACGCAGTGAC
Bacteria;Firmicutes;Clostridia;Clostridiales;Clostridiaceae;Tepidibacter	4	TAAGCTTGACATCCCTCAGACCGCTTCTTAATCGAAGCTTTCCCTTCGGGGACTGAGGTGAC	Bacteria;Proteobacteria;Gammaproteobacteria	4	AGGTCTTGACATCCCCGGAACTGGCTAGAAATAGCTGGGTGCCTTCGGGAATCGGGTGAC	Bacteria;Bacteroidetes;Bacteroidia;Bacteroidales	3	TGGGCTCAAACGTAGAGTGATGGTCTGTGAAAGCAGGCTTCCCTTCGGGGCAGTCTACG	Bacteria;Firmicutes;Clostridia;Clostridiales	4	AGGATTTGACATCCCATATTTTTTTAGAAATAAAAAATAATAGTGGGGAC	Bacteria;Proteobacteria;Gammaproteobacteria	4	AGGCCTTGACATCCTTGGAATCCTGCAGAGATGCGGGAGTGCCTTCGGGAATCAAGTGAC	Bacteria;Proteobacteria;Gammaproteobacteria;Pseudomonadales;Pseudomonadaceae;Pseudomonas	3	TGGCCTTGCATCCTGCGAACCTTCTAGAGATAGGAGGGTGCCTTCGGGAACGCAGAGAC	Bacteria;Proteobacteria;Epsilonproteobacteria;Campylobacterales;Helicobacteraceae;Sulfurovum	3	TGGCCTTGACATCGTGCGATCTTTTAGAGATAGAAGAGTGCCTTCGGGAGCGCATGGAC	Bacteria;Proteobacteria;Alphaproteobacteria;Rhodobacterales;Rhodobacteraceae	3	AACCCTTGACATCCTGTGCTACATCCAGGGATGGATGGTTCCCTTCGGGGACGCAGTGAC
Bacteria;Firmicutes;Clostridia;Clostridiales;Lachnospiraceae	4	AGGGTTTGACATTCCATAGCCTATTTAGAAATAAATAGAATTTAAGTATGGTAAC	Bacteria;Proteobacteria;Gammaproteobacteria	4	AGGTCTTGACATCCTCGGAAGTAACCAGAGATGGTTTCGTGCCTTCGGGAGCCGAGTGAC	Bacteria;Bacteroidetes;Flavobacteria;Flavobacteriales;Flavobacteriaceae	3	AGGTCTTAAATGTGTTTTGACAGCTTTAGCGATAGAGTTTTCTTCGGACAAACGCA	Bacteria;Firmicutes;Clostridia;Clostridiales	4	AGGATTTGACATCCCATATTTTTTTTAGAAATAAAAAAATGATAGTGGAGAC	Bacteria;Proteobacteria;Gammaproteobacteria	4	AGGTTTGACATTCCATAACCTATTAGAAATAAATAGAATTTAAGTATGGTAAC	Bacteria;Proteobacteria;Gammaproteobacteria;Pseudomonadales;Pseudomonadaceae;Pseudomonas	3	TGGCTTGACATCCTGCGAACCTTCTAGAGATAGGAGGGTGCCTTCGGGAGCGCAGAGAC	Bacteria;Proteobacteria;Gammaproteobacteria	3	AATCCTTGACATCCTCAGAACTTGTTAGAAATAACTTGGTGCCTTCGGGAATTGAGTGAC	Bacteria;Proteobacteria;Alphaproteobacteria;Rhodobacterales;Rhodobacteraceae	3	AACCCTTGACATCCTGTGCTACATCTAGAGATGGATGGTTCCCTTCGGGGACGCAGTGAC
Bacteria;Firmicutes;Clostridia;Clostridiales;Ruminococcaceae	4	AGGATTTGACATCCCATATTTTTTCTAGAAATAGAAGAATTGACGTGGAGAC	Bacteria;Proteobacteria;Gammaproteobacteria	4	TACTCTTGACATACTTGGAAGCTCTTGTAATGAGAGTGTGCCTTTTGGAACCAAGATAC	Bacteria;Bacteroidetes;Flavobacteria;Flavobacteriales;Flavobacteriaceae;Gramella	3	AGGGCTTAAATGCAGACTGACAGATCTGGAAACAGATTTTTCTTCGGACAGACTGCA	Bacteria;Firmicutes;Clostridia;Clostridiales	4	AGGATTTGACATCCCATATTTTTTTTAGAAATAAGAAAATAATAGTGGAGAC	Bacteria;Proteobacteria;Gammaproteobacteria	4	ATCCCTTGACATCCTCAGTATTTGTAAGAGATTACTTAGTGCCTTCGGGAACTGAGAGAC	Bacteria;Proteobacteria;Gammaproteobacteria;Pseudomonadales;Pseudomonadaceae;Pseudomonas	3	TGGCTTTGACATCCTGCGAACCTTCTAGAGATAGGAGGGTGCCTTCGGGAACGCAGAGAC	Bacteria;Proteobacteria;Gammaproteobacteria	3	ACCCCTTGACATCCTCGGAACTGCCTGGAGACAGGCAGGTGCCTTCGGGAACCGAGTGAC	Bacteria;Proteobacteria;Alphaproteobacteria;Rhodobacterales;Rhodobacteraceae	3	AACCCTTGACATCCTGTGCTACATTTCAGAGATGAATGGTTCCCTTCGGGGACGCAGTGAC
Bacteria;Firmicutes;Clostridia;Clostridiales;Ruminococcaceae	4	AGGGCTTGACATCCCTTGGCGGCACTAGAGATAGTGTTTTCCTTCGGGACGAGGAGAC	Bacteria;Proteobacteria;Gammaproteobacteria	4	TGGCCCTGACATCGTGCGAATCTTTTAGAGATAGAAGAGTGCCTTCGGGAGCGCATGGAC	Bacteria;Bacteroidetes;Flavobacteria;Flavobacteriales;Flavobacteriaceae;Muricauda	3	AGGGCTTAAATGCAGTCTGCATAGGGTAGAGATACCCTTTTCTTCGGACCGACTGCA	Bacteria;Firmicutes;Clostridia;Clostridiales	4	AGGATTTGACATCCCATTATTTTTTTAGAAATAAAAAATAATAGTGGAGAC	Bacteria;Proteobacteria;Gammaproteobacteria	4	TACTCTTGACATACTTGGAAGCTCTTGTAATGAGAGTGTGCCTTTTGGAGCCAAGATAC	Bacteria;Proteobacteria;Gammaproteobacteria;Pseudomonadales;Pseudomonadaceae;Pseudomonas	3	TGGGCTTGACATCCTGCGAACCTTCTAGAGATAGGAGGGTGCCTTCGGGAACGCAGAGAC	Bacteria;Proteobacteria;Gammaproteobacteria	3	AGGCCTTGACATCCTCGGAACTTTCTAGAGATAGATTGGTGCCTTCGGGAACCGAGTGAC	Bacteria;Proteobacteria;Alphaproteobacteria;Rhodobacterales;Rhodobacteraceae	3	AACCCTTGACATCCTGTGCTACGTCCAGAGATGGATGGTTCCCTTCGGGGACGCAGTGAC
Bacteria;Firmicutes;Clostridia;Clostridiales;Veillonellaceae;Dialister	4	AGGATTTGACTATTTCATTTATTATTCAGAAATGAATATGTTTATTATGAAAAC	Bacteria;Proteobacteria;Gammaproteobacteria	4	TGGCCTTGACATCCTGCGAACCTTCTAGAGATAGGAGGTGCCTTCGGGAGCGCAGAGAC	Bacteria;Bacteroidetes;Sphingobacteria;Sphingobacteriales	3	TGGGATCGAATGCCTCTGCTACCTCGAGAAATTGGGGGTTCCTTCGGGACAGAGTGCA	Bacteria;Firmicutes;Clostridia;Clostridiales	4	AGGTTTGACATTCCTATAACCTATTTAGAAATAAATAGAATTTAAGTATGGTAAC	Bacteria;Proteobacteria;Gammaproteobacteria	4	TACTCTTGACATCCAGTGAATTTGGCAGAGATGCCTTAGTGCCTTCGGGAACACTGAGAC	Bacteria	2	AACCCTTGACATGTTTTGGAAACCTTGTTGTAATAGCAAGACTCGCAATTCAC	Bacteria;Proteobacteria;Gammaproteobacteria	3	AGGCCTTGACATCCTGAGAACCTTCTAGAGATAGAAGGGTGCCTTCGGGAACTCAGTGAC	Bacteria;Proteobacteria;Alphaproteobacteria;Rhodobacterales;Rhodobacteraceae	3	AACCCTTGACATCCTGTGCTATATCCAGAGATGGATGGTTCCTTTCGGGGACGCAGTGAC
Bacteria;Fusobacteria;Fusobacteria;Fusobacteriales;Fusobacteriaceae;Cetobacterium	4	AGGGTTTGACATTCCATAAAATCTATTTAGAAATCGATAGAGTTAAATATGGTAAC	Bacteria;Proteobacteria;Gammaproteobacteria	4	TGGCCTTGACATCGTGCGAATCTTTTAGAGATAGAAGAGTGCCTTCGGGAACGCAGAGAC	Bacteria;Bacteroidetes;Sphingobacteria;Sphingobacteriales	3	TGGGCTAGAATGTGAATGCCGGACTCAGAGATGGGTCTTTCTTCGGACATGAAACA	Bacteria;Firmicutes;Clostridia;Clostridiales;Ruminococcaceae	4	AGGATTCGACATCCCATATTTTTTTTAGAAATAAAAAAATAATAGTGGAGAC	Bacteria;Proteobacteria;Gammaproteobacteria	4	TGCCCTTGACATCCTGGGAACTCTCTAGAGATAGAGAGGTGCCTTCGGGAACCCAGTGAC	Bacteria	2	AAGGCTTGACATCCCGTGACTACCTGTGAAAGCAGGGTTACCCTTCGGGGTCACGAAGAC	Bacteria;Proteobacteria;Gammaproteobacteria	3	AGGTCTTGACATCCTGCGAAGTTACCAGAGATGGTTTCGTGCCTTCGGGAACGCAGTGAC	Bacteria;Proteobacteria;Alphaproteobacteria;Rhodobacterales;Rhodobacteraceae	3	ATCCCTTGACATCCTCAACGCGATTTCCGGAGACGGATTTCTTCAGTTCGGCTGGTTGAGTGAC
Bacteria;OD1	4	AGGGTTTGACATTCCATAACCTATTTAGAAATAAATAGAATCTAAGTATGGTAAC	Bacteria;Proteobacteria;Gammaproteobacteria	4	TGGCCTTGACATCGTGCGAATCTTTTAGAGATAGAAGAGTGCCTTTGGGAGCGCATGGAC	Bacteria;Bacteroidetes;Sphingobacteria;Sphingobacteriales	3	TGGGCTAGAATGTGAGCGCAATCTCTAGAGATAGAGAGTTCTTCGGACGTGAAACA	Bacteria;Firmicutes;Clostridia;Clostridiales;Ruminococcaceae	4	AGGATTTGACATCCCAATTTTTTTTTGAATAAAAAAATAATAGTGGAGAC	Bacteria;Proteobacteria;Gammaproteobacteria;Chromatiales	4	TGCCCTTGACATCCTCGGAACCGGTCAGAGACGGCCGGGTGCCTTCGGGAGCCGAGAGAC	Bacteria	2	AGGATTTGACATCCCATATTTTTTCTAGAAATAGAAAATTGACGTGGAGAC	Bacteria;Proteobacteria;Gammaproteobacteria	3	TACCCTTGACATTGACAGAACCTTGTAGAGATACGAGGGTGCCTTCGGGCCTGGAAAAC	Bacteria;Proteobacteria;Alphaproteobacteria;Rhodobacterales;Rhodobacteraceae	3	ATCCCTTGACTTCCCTGTCGCGGGCTCAGAGATGAGCCTTTCAGCTCGGCTGGACAGGTGAC
Bacteria;OP11	4	AGGGTTTGACATTCCGTAACCTATTTAGAAATAAATAGAATTTAAGTATGGTAAC	Bacteria;Proteobacteria;Gammaproteobacteria	4	TGGCCTTGACATCGTGCGAATCTTTTAGAGATAGAAGGGTGCCTTCGGGAGCGCATGGAC	Bacteria;Bacteroidetes;Sphingobacteria;Sphingobacteriales	3	TGGGCTCGAATGCCTCTGCTACCTCGAAAAATTGGGGGTTCCTTCGGGACAGAGTGCA	Bacteria;Firmicutes;Clostridia;Clostridiales;Ruminococcaceae	4	AGGATTTGACATCCCATATTTTTTTTAGAAATAAAGAAATAATAGTGGAGAC	Bacteria;Proteobacteria;Gammaproteobacteria;Methylococcales;Crenotrichaceae	4	CAGGCTCGAACGCTACCTGACAGCCCTTGAAAGAGGGTTTCCTTCGGGTGGGTAGCG	Bacteria	2	AGGGCTTGACATACTAGTGGTACCAAACCGAAAGGGGCGGGACCCTTCGGGGAGCTAGTAC	Bacteria;Proteobacteria;Gammaproteobacteria	3	TACTCTTGACATCCAGCGAACTTTTCAGAGATGAATTGGTGCCTTCGGGAACGCTGAGAC	Bacteria;Proteobacteria;Alphaproteobacteria;Rhodobacterales;Rhodobacteraceae;Roseovarius	3	AACCCTTGACATCCTGTGCTACATCCAGAGATGGATGGTTTCCCTTCGGGGACGCAGTGAC
Bacteria;OP11	4	AGGGTTTGACATTTCACTTACTATACAGAAATGAATAGATTTATAATGAAAAC	Bacteria;Proteobacteria;Gammaproteobacteria	4	TGGCCTTGACATCGTGCGAATCTTTTAGAGATAGAGGAGTGCCTTCGGGAGCGCATGGAC	Bacteria;Bacteroidetes;Sphingobacteria;Sphingobacteriales	3	TGGGCTCGAATGGTTTATGACGGATTCAGAAATGGATCTTCCTTCGGGCATATATCA	Bacteria;OD1	4	AGGGTTTGACATTACATAACCTATTTAGAAATAAATAGAATTTAAGTATGGTAAC	Bacteria;Proteobacteria;Gammaproteobacteria;Thiotrichales;Piscirickettsiaceae;Methylophaga	4	AGGTCTTGACATGTACGGAAGTTGCCAGAGATGGCGATGTGCCTTCGGGAACCGTAACAC	Bacteria	2	AGGGTTTGACATTCCACAAACTATCTCGAAATAGATAGAATTAAGTGTGGTAC	Bacteria;Proteobacteria;Gammaproteobacteria	3	TGCCCTTGACATCCTCGGAACTTGGAAGAGATTCCTTGGTGCCTTCGGGAACCGAGTGAC	Bacteria;Proteobacteria;Alphaproteobacteria;Rhodospirillales	3	AGCCCTTGACATGGGGAGTTTGGTCGCCGGAGACGGCGTCCTTCAGTTCGGCTGGCTCCCACAC
Bacteria;OP11	4	AGGGTTTGACATTTCATTCACTATACAGAAATGAATAGATTTATAATGAAAAC	Bacteria;Proteobacteria;Gammaproteobacteria	4	TGGCCTTGACATCGTGCGAATCTTTTAGAGATGGAAGAGTGCCTTCGGGAGCGCATGGAC	Bacteria;Bacteroidetes;Sphingobacteria;Sphingobacteriales;Cytophagaceae	3	AGGGTTGACATTTCATTTACTATACAGAAATGAATAGATTTATAATGAAAAC	Bacteria;OD1	4	AGGGTTTGACATTCCATAACCTATTTAAAAATAAATAGAATTTAAGTATGGTAAC	Bacteria;Proteobacteria;Gammaproteobacteria;Vibrionales;Vibrionaceae;Photobacterium	4	TACTCTTGACATCCAGAGAAACTTGAAGAGATTCGAGTGTGCCTTCGGGAACTCTGAGAC	Bacteria	2	AGGGTTTGACATTCCACAAACTATCTCGAAATAGATAGGATTAAGTGTGGTAAC	Bacteria;Proteobacteria;Gammaproteobacteria	3	TGCCCTTGACATCCTGGGAACCCTCCAGAGATGGAGGGGTGCCTTCGGGAACCCAGTGAC	Bacteria;Proteobacteria;Alphaproteobacteria;Rhodospirillales	3	AGGGCTTGACATGGGGAGTTTGGTTTCCAGAGATGGATTCCTTCAGTTCGGCTGGCTCCCACAC
Bacteria;Proteobacteria	4	TGGATTTGACATGTACAGGACTGGCAATGAAAGTTGTCTTCTCTTCGGAGTCTGTACAC	Bacteria;Proteobacteria;Gammaproteobacteria	4	TGGCCTTGACATCTCCGGAACCGCTCAGAGATGAGCGGGTGCCTTCGGGAACCGGATGAC	Bacteria;Bacteroidetes;Sphingobacteria;Sphingobacteriales;Cytophagaceae;Adhaeribacter	3	TGGGCTAGAATGCGCGTGGCATTTCGGGAGACCGAAATTTCTTCGGACACAAAGCA	Bacteria;OD1	4	AGGGTTTGACATTCCATAACCTATTTTAGAAAATAAAATAGAATTTAAGTATGGTAAC	Bacteria;Proteobacteria;Gammaproteobacteria;Vibrionales;Vibrionaceae;Photobacterium	4	TACTCTTGACATCCAGAGAAGCTTGAAGAGATTCGAGTGTGCCTTCGGGAACTCTGAGAC	Bacteria	2	AGGGTTTGACATTCCATAAATTTATTTAGAAATAGATAAAGTTAAATGTGGTAAC	Bacteria;Proteobacteria;Gammaproteobacteria	3	TGCCCTTGACATTGACAGAACCCTGGAGAGATCCGGGGGTGCCTTCGGGCCTGGAAAAC	Bacteria;Proteobacteria;Alphaproteobacteria;Rhodospirillales	3	AGTCCTTGACATGGAGAGTTTGGTTTCCGGAGACGGATTCCTTCAGTTCGGCTGGCTCCCACAC
Bacteria;Proteobacteria	4	TGGATTTGACATGTGCAGGACCGGCAATGAAAGTTGTCTTCTCTTCGGAGCCTGTGCAC	Bacteria;Proteobacteria;Gammaproteobacteria	4	TGGCCTTGGCATCGTGCGAATCTTTTAGAGATAGAAGAGTGCCTTCGGGAGCGCATGGAC	Bacteria;Bacteroidetes;Sphingobacteria;Sphingobacteriales;Flammeovirgaceae;Cardinium	3	TGGGCTCGAATGTCTCTGCTACCTCGAGAAATCGAGAGTTCCTTCGGGACAGAGTACA	Bacteria;OP11	4	AGGGTTTGACATTCCATAACCTATTTAGAAATAAATAGAATTTTTAAGTATGGTAAC	Bacteria;Proteobacteria;Gammaproteobacteria;Vibrionales;Vibrionaceae;Vibrio;hispanicus	4	TACTCTTGACATCTACAGAAGCTTGCGGAGACGCGAGTGTGCCTTCGGGAACTGTAAGAC	Bacteria	2	AGGGTTTGACATTCCATAAATTTATTTAGAAATAGATAAAGTTAAGTATGGTAAC	Bacteria;Proteobacteria;Gammaproteobacteria	3	TGCCCTTGACATTGATGGAATCCACCAGAGATGGAGGAGTGCCTTCGGGCCCTGAAAAC	Bacteria;Proteobacteria;Alphaproteobacteria;Rickettsiales;SAR11	3	AAACACTTGACATGTTCGTCGCGACTTTAAGAGATTAAAGTTTTCGGTTCGGCCGGACGAAACAC
Bacteria;Proteobacteria;Alphaproteobacteria	4	AGCCCTTGACATACCGGTTTGGGTCTTTGGAGACAGAGACTTTCAGTTCGGCTGGACCGGATAC	Bacteria;Proteobacteria;Gammaproteobacteria;Chromatiales;Ectothiorhodospiraceae	4	AGCCCTTGACATCCCGGGAACTTGGTAGAGATACCTTGGTGCCTTCGGGAACCCGGTGAC	Bacteria;Bacteroidetes;Sphingobacteria;Sphingobacteriales;Saprospiraceae	3	TGGGCTCGAATGGTACTGGACGCAATGGTGAAAGCTGTTGTTTCCTTCGGGACTGGTATCA	Bacteria;OP11	4	AGGGTTTGACATTCCTATAACCTATTTAGAAATAAATAGAATTTAAGTATGGTAAC	Bacteria;Spirochaetes	4	AGGGTTTGACATACCATAACCTATTTAGAAATAAATAGAATTTAAGTATGGTAAC	Bacteria	2	CAGGCTTGACATCCTATTGAAACCTCCTGGAAACAGGAGGCCTCCTTCGGGACTTTAGGAC	Bacteria;Proteobacteria;Gammaproteobacteria	3	TGGCCTTGACATCCTGCGAACTGCTGGAGACAGTCGGGTGCCTTCGGGAACGCAGAGAC	Bacteria;Proteobacteria;Alphaproteobacteria;Rickettsiales;SAR11	3	AACACTTGACATGTTCGCCGCGACTCTAAGAGATTAGAGTTTTCGGTTCGGCCGGACGAAACAC
Bacteria;Proteobacteria;Alphaproteobacteria	4	AGCCCTTGACATCCGGTGCCATTCGCAGAGATGCGAAGTTCCTTCGGGACGCCGAGAC	Bacteria;Proteobacteria;Gammaproteobacteria;Chromatiales;Halothiobacillaceae;Halothiobacillus	4	TGGCCTTGACATCCTGCGAACTTTCTAGAGATAGATTGGTGCCTTCGGGAGCGCAGTGAC	Bacteria;Cyanobacteria	3	AGGGCTTGACATGTCGCGAATCTCGGTGAAAGTCGAGAGTGCCTTCGGGAGCGCGAACAC	Bacteria;Planctomycetes;Planctomycetacia;Planctomycetales;Planctomycetaceae;Planctomyces	4	CAGGGCTTGACATGGTCGGATTAGCTCCCCGAAAAGGGAGTGACGCGTTTTACGTGGAACGATCAC	Bacteria;Spirochaetes;Spirochaetes;Spirochaetales;Spirochaetaceae;Spirochaeta	4	AGGGCTTGACACCACCCGGAAGTGGTCAGAGATGACTATGCTCTTCGGAGCCGGGTGAC	Bacteria	2	TGGCCTTGACATGCATGGATTAGCTCTGTGAAAGCAGAGTGACAGCTCTTCGGAGTCGGAACATGTAC	Bacteria;Proteobacteria;Gammaproteobacteria	3	TGGCCTTGACATCGTACGAATCTTTTAGAGATAGAAGAGTGCCTTCGGGAGCGCATGGAC	Bacteria;Proteobacteria;Alphaproteobacteria;Rickettsiales;SAR11	3	AACACTTGACATGTTCGTCGCGACTCCAAGAGATTAGAGTTTTCGGTTCGGCCGGACGAAACAC
Bacteria;Proteobacteria;Alphaproteobacteria	4	AGCCCTTGACATGACGGGTCGCGGGAGCCGGAGACGGTTCCCTTCAGTTCGGCTGGACCCGACAC	Bacteria;Proteobacteria;Gammaproteobacteria;Enterobacteriales;Enterobacteriaceae	4	TACTCTTGACATCCAGAGAACTTAGCAGAGATGCTTTGGTGCCTTCGGGAACTCTGAGAC	Bacteria;Cyanobacteria	3	AGGGTTTGACATAAAACAATAGTTATACGAATTTTTTTGAAAAAAAAATAGAATGTATATAC	Bacteria;Proteobacteria	4	AGGGTTTGACATTCCATAACCTATTTAGAAATAAAATAGAATTTTAAGTATGGTAAC	Bacteria;TM6	4	AACCCTTGACATGCTTTTGAAACCCTTGCCGTAATAGCAAGACTAGCAATTCAC	Bacteria	2	TGGGCTTGACATGTACGTGAAACTCCGTGGAAACACGGAGCCCTCTTCGGAGCACGTACAC	Bacteria;Proteobacteria;Gammaproteobacteria	3	TGGCCTTGACATCGTGCGAATCTTTTAGAGATAGAAAGAGTGCCTTCGGGAGCGCATGGAC	Bacteria;Proteobacteria;Alphaproteobacteria;Rickettsiales;SAR11	3	AACACTTGACATGTTCGTCGCGACTTTAAGAGATTAAAGTTTTCGGTCCGGCCGGACGAAACAC
Bacteria;Proteobacteria;Alphaproteobacteria	4	AGCCCTTGACATGCCGGGTCGCGGGAACCGGAGACGGTTCCCTTCAGTTCGGCTGGACCCAGCAC	Bacteria;Proteobacteria;Gammaproteobacteria;Oceanospirillales	4	ACCCCTTGACATCCTGCGAACTTTCTAGAGATAGATTGGTGCCTTCGGGAACGCAGTGAC	Bacteria;Cyanobacteria;True Cyanobacteria	3	AGGGCTTGACATGTCGCGAATCCCAGGGAAACTTGGGAGTGCCTTCGGGAGCGCGAACAC	Bacteria;Proteobacteria	4	TGGGTTTGACATTCCATAACCTATTTAGAAATAAATAGAATTTAAGTATGGTAAC	Bacteria;Verrucomicrobia;Opitutae;Opitutales;Opitutaceae;Opitutus	4	TGGGCTTGACATGGATGGGACCGGACGTGAAAGCGTCCTTCTCTTCGGAGCCGATTCAC	Bacteria	2	TGGGCTTGACATGTCGGTGGTACTCTCTTGGAAACAGGAGGGGACCCTTCGGGGAGCCGTCAC	Bacteria;Proteobacteria;Gammaproteobacteria	3	TGGCCTTGACATCGTGCGAATCTTTTAGAGATAGAAGAGTGCCTTAGGGAGCGCATGGAC	Bacteria;Proteobacteria;Alphaproteobacteria;Rickettsiales;SAR11	3	AACACTTGACATGTTCGTCGCGACTTTAAGAGATTAAAGTTTTCGGTTCGGCCGGACTAAACAC
Bacteria;Proteobacteria;Alphaproteobacteria	4	AGCCCTTGACATGCCGGGTCGCGGGAGCCGGAGACGGTTCCCTTCAGTTCGGCTGGACCCAGCAC	Bacteria;Proteobacteria;Gammaproteobacteria;Pasteurellales;Pasteurellaceae;Haemophilus	4	TACCCTTGACATCCTAAGAAGATTACAGAGATGTAATTGTGCCTTCGGGAACTTAGAGAC	Bacteria;Cyanobacteria;True Cyanobacteria;Cyanobacteria;Unassigned;Unassigned;Acaryochloris	3	AGGGCTTGACATGTCGCGAACTTTCTGGAAACAGATTGGTGCCTTCGGGAGCGCGAACAC	Bacteria;Proteobacteria;Alphaproteobacteria	4	AACCCTTGACATGGGGAGTGTGGTTACCGGAGACGGTTTCCTTCAGTTCGGCTGGCTCCCACAC	Bacteria	3	AACCCTTGACATGTTTCTGAAACCCTTGCCGTAATAGCAAGACTAGCAATTCAC	Bacteria	2	TGGGTTTGACATGCACGGGACTGGCGGTGAAAGTCGTCTTCCCTTCGGGGCTCGTGCAC	Bacteria;Proteobacteria;Gammaproteobacteria	3	TGGCCTTGACATCGTGCGAATCTTTTAGAGATAGAAGAGTGCCTTCGGAAGCGCATGGAC	Bacteria;Proteobacteria;Alphaproteobacteria;Rickettsiales;SAR11	3	AACACTTGACATGTTCGTCGCGACTTTAAGAGATTAAAGTTTTCGGTTTCGGCCGGACGAAACAC
Bacteria;Proteobacteria;Alphaproteobacteria	4	AGCCCTTGACATGGGCGTCGCGGTTTCTGGAGACAGGAACCTTCAGTTCGGCTGGACGCCACAC	Bacteria;Proteobacteria;Gammaproteobacteria;Pseudomonadales;Pseudomonadaceae;Pseudomonas	4	TGGCCTTGACATCCTGCGAACCTTCTAGAGATAGGAGGGTGCCTCCGGGAACGCAGAGAC	Bacteria;Cyanobacteria;True Cyanobacteria;Unassigned;Family III;GpIII	3	AGGGCTTGACATCTGGCGAATTCTTGTGAAAGTGAGAAGTGCCTTCGGGAGCGCCAAGAC	Bacteria;Proteobacteria;Alphaproteobacteria	4	AACCCTTGACATTGTTTTTGAAACCCTTGCCGTAATAGCAAGACTAGCAATTCAC	Bacteria	3	AACCCTTGACATGTTTTTGAAACCCTTGCCGTAATAGCAAGACTAGCAATTCGC	Bacteria;Acidobacteria	2	TGGGTTTGAACCGCCGAGGATCGCTGCAGAGATGTAGTTTCCCTTCGGGGCTTCGGTAG	Bacteria;Proteobacteria;Gammaproteobacteria	3	TGGCCTTGACATCGTGCGAATCTTTTAGAGATAGAGAGTGCCTTCGGGAGCGCATGGAC	Bacteria;Proteobacteria;Alphaproteobacteria;Rickettsiales;SAR11	3	AACACTTGACATGTTCGTCGCGACTTTAAGAGATTAAAGTTTTCGGTTTGGCCGGACGAAACAC
Bacteria;Proteobacteria;Alphaproteobacteria	4	CACCTTTGACATGGTAGTTAGGGGTATTGGAGACAATACCTTTCAGTTCGGCTGGGCTACACAC	Bacteria;Proteobacteria;Gammaproteobacteria;Pseudomonadales;Pseudomonadaceae;Pseudomonas	4	TGGCCTTGACATCCTGCGAACCTTCTAGAGATAGGAGGGTGCCTTCGGGAGCGCAGAGGC	Bacteria;Firmicutes;Clostridia;Clostridiales	3	AGGATTTGACATCCCATATTTTTTTAGAAATAAAAAAATAATAGTGGAGAC	Bacteria;Proteobacteria;Alphaproteobacteria;Parvularculales;Parvularculaceae;Parvularcula	4	AACCCTTGACATCGAGATCGCGCGGACCAGAGATGGACCGTTTCAGTTCGGCTGGATCTATGAC	Bacteria	3	AGGGTTTGACATTCCATAACCTATTTGAAATAAATAGAATTTAAGTATGGTAAC	Bacteria;Acidobacteria	2	TGGGTTTGAACCGCCGGTGGCGAGTGCAGAGATGTACTTTTCCTTCGGGACGCCGGTAG	Bacteria;Proteobacteria;Gammaproteobacteria	3	TGGCCTTGACATCGTGCGAATCTTTTAGTAGATAGAAGAGTGCCTTCGGGAGCGCATGGAC	Bacteria;Proteobacteria;Alphaproteobacteria;Rickettsiales;SAR11	3	AGCACTTGACATGTTCGTCGCGACTTTAAGAGATTAAAGTTTTCGGTTCGGCCGGACGAAACAC
Bacteria;Proteobacteria;Alphaproteobacteria	4	CACCTTTGACATGGTAGTTCGGGGTATTGGAGACAATACCTTTCAGCTCGGCTGGGGCTACACAC	Bacteria;Proteobacteria;Gammaproteobacteria;Pseudomonadales;Pseudomonadaceae;Pseudomonas	4	TGGCCTTGACATCCTGCGAACCTTCTAGAGATAGGAGGGTGCCTTCGGGGACGCAGAGAC	Bacteria;Firmicutes;Clostridia;Clostridiales	3	AGGATTTGACATCCCATATTTTTTTCAGAAATAGAAGAATTGACGTGGAGAC	Bacteria;Proteobacteria;Alphaproteobacteria;Rhizobiales	4	AGCCCTTGACATCCCGATCGGGAGGACCAGAGATGGACCTCTTCATTTAGTTGGATCGGTGAC	Bacteria	3	AGGGTTTGACATTCCATAACCTATTTTAGAAATAAATGAATTTAAGTATGGTAAC	Bacteria;Acidobacteria	2	TGGGTTTGAACTGCGGGGGGCCGGTGCAGAGATGTACCTTTCCCTTCGGGGACTCCCGTAG	Bacteria;Proteobacteria;Gammaproteobacteria	3	TGGCCTTGACATCGTGCGAATCTTTTTAAGAGATAGAAGAGTGCCTTCGGGAGCGCATGGAC	Bacteria;Proteobacteria;Alphaproteobacteria;Rickettsiales;SAR11	3	GACACTTGACATGTTCGTCGCGACTTTAAGAGATTAAAGTTTTCGGTTCGGCCGGACGAAACAC
Bacteria;Proteobacteria;Alphaproteobacteria	4	TACCTTTGACATGGTAGTTATTGATAGTGGAGACACTGTTATTCAGTTAGGCTGGGCTACGCAC	Bacteria;Proteobacteria;Gammaproteobacteria;Pseudomonadales;Pseudomonadaceae;Pseudomonas	4	TGGCCTTGACGTCCTGCGAACCTTCTAGAGATAGGAGGGTGCCTTCGGGAACGCAGAGAC	Bacteria;Firmicutes;Clostridia;Clostridiales	3	AGGATTTGACATCCCATATTTTTTTCCTAGAAATAGAAGAATTGACGTGGAGAC	Bacteria;Proteobacteria;Alphaproteobacteria;Rhizobiales;Methylobacteriaceae;Methylobacterium	4	ATCCCTTGACATGTCGTGCCATCCGGAGAGATCCGGGGTTCCCTTCGGGGACGCGAACAC	Bacteria	3	AGGTTTGACTATTCCATAACCTATTTAGAAATAAATAGAATTTAAGTATGGTAAC	Bacteria;Acidobacteria;Acidobacteria;Acidobacteriales;Acidobacteriaceae;Gp10	2	TAGGCTTGAACTGTAACGGACCGTCCTGGAAACAGGTCTTTCCCTTCGGGGACTGTTACGG	Bacteria;Proteobacteria;Gammaproteobacteria	3	TGGCCTTGACATCGTGCGAATTCTTTTAGAGATAGAAGAGTGCCGTTCGGGAGCGCATGGAC	Bacteria;Proteobacteria;Deltaproteobacteria	3	TGGGCTAGACAACATCGGACCGGCCTGGAAACAGGTCTTTCCCTTCGGGGACTGGTGGTTC
Bacteria;Proteobacteria;Alphaproteobacteria;Rhodobacterales;Rhodobacteraceae	4	AGCTCTAGACTAAAGATTTTGGTCCACTCTTGAGAAAGTTTTGGATCTATGCTTTGC	Bacteria;Proteobacteria;Gammaproteobacteria;Thiotrichales;Piscirickettsiaceae;Methylophaga	4	AGGTCTTGACATGTACGGAAGTTGCCAGAGATGGCGATGTGCCTTCGGGAACCGTAACAC	Bacteria;Firmicutes;Clostridia;Clostridiales	3	AGGATTTGACATCCCATATTTTTTTTCTAGAAATAGAAGAACTGACGTGGAGAC	Bacteria;Proteobacteria;Alphaproteobacteria;Rhizobiales;Phyllobacteriaceae	4	AGCCCTTGACATCCCGATCGCGGTTTCCAGAGATGGTTTCCTTCAGTTAGGCTGGATCGGTGAC	Bacteria	3	TGGGCTTAACATCATGACGAAACCTCCTGGAAACAGGAGGCCTCCTTCGGGACGGCATGAC	Bacteria;Acidobacteria;Acidobacteria;Acidobacteriales;Acidobacteriaceae;Gp10	2	TGGGCTCGAACTGTGGCGGACCGTTCTGGAAACAGTTCCTTCCCTTCGGGGACCGCCATAG	Bacteria;Proteobacteria;Gammaproteobacteria	3	TGGCCTTGACATCGTGCGAATTCTTTTAGAGATAGAAGAGTGCCTTCGGGAGCGCATGGAC	Bacteria;Proteobacteria;Gammaproteobacteria	3	TACACTTGACATACTTTGAATTTTTTAGAGATAAAAAAGTGCCTTCGGGAACGAAGATAC
Bacteria;Proteobacteria;Alphaproteobacteria;Rhodobacterales;Rhodobacteraceae;Roseovarius	4	AGCTCTTGACATCCTCATCGCGGATGGCGGAGACGCTTTCCTTCAGTTCGGCTGGATGAGAGAC	Bacteria;Proteobacteria;Gammaproteobacteria;Xanthomonadales;Xanthomonadaceae	4	AGGACTTGACATCCAGAGAACTTTCTAGAGATAGATTGGTGCCTTCGGGAACTCTGAGAC	Bacteria;Firmicutes;Clostridia;Clostridiales;Clostridiaceae	3	AGGACTTGACATCCCTGTGACCGGTACTTAATCGTACCTTTCCCTTCGGGGACAGAGGAGAC	Bacteria;Proteobacteria;Alphaproteobacteria;Rhizobiales;Phyllobacteriaceae;Phyllobacterium	4	AGCCCTTGACATCCCGATCGCGGTTTCCAGAGATGGTAACCTTCAGTTAGGCTGGATCGGTGAC	Bacteria	3	TGGGTTTGACATGCACGGATTAACCTTTCGAAAGATTGGCCACGCCCTTTGGGTGGAACGTGCAC	Bacteria;Acidobacteria;Acidobacteria;Acidobacteriales;Acidobacteriaceae;Gp10	2	TGGGCTTGAACTGTAGCGGCCCGCCCTGGAAACAGGGTTTTCCCTTCGGGGACTGCTACAG	Bacteria;Proteobacteria;Gammaproteobacteria	3	TGGCCTTGACATCGTGCGGATCTTCTAGAGATAGAAGAGTGCCTTCGGGAGCGCATGGAC	Bacteria;Proteobacteria;Gammaproteobacteria	3	TACTCTTGACATACTTGGAAGCTCTTGTAATGGGAGTGTGCCTTTTGGAACCAAGATAC
[truncated: 2,974 more rows]
